# Supplementary material for: Mutation Edgotype Drives Fitness Effect in Human
Source: Front Bioinform. 2021 Aug 30;1:690769. doi: 10.3389/fbinf.2021.690769 (PMC9581054; doi:10.3389/fbinf.2021.690769)
Supplement: Supplementary file 2 [file Table3.XLSX]

## Sheet: (A) Y2H-SI_nonPathMt_ppi_ddg
protein	partner	protein_pos	mut_res	model_id	chain_id	chain_partner	chain_mut	binding_ddg
P05161	Q9UMW8	83	N	Q9UMW8=P05161	B	A	SB83N	0.116500854
Q9Y3E2	O76003	98	A	O76003=Q9Y3E2	B	A	GB98A	-0.0769004822
O95154	O43488	323	A	O43488=O95154	B	A	TB323A	0.148200989
Q86SG5	Q5SY68	84	T	Q86SG5=Q5SY68	A	B	AA84T	-0.00679969788
Q9NRD1	P63208	60	Q	Q9NRD1=P63208	A	B	RA60Q	0.0144004822
P33764	P23297	3	K	P23297=P33764	B	A	RB3K	1.01383018
P33764	Q8WXG8	3	K	Q8WXG8=P33764	B	A	RB3K	1.33090019
P33764	P29034	3	K	P33764=P29034	A	B	RA3K	0.292297363
P33764	P60903	3	K	P33764=P60903	A	B	RA3K	0.156101227
P33764	P23297	87	Q	P23297=P33764	B	A	HB87Q	0.459210396
P33764	Q8WXG8	87	Q	Q8WXG8=P33764	B	A	HB87Q	2.24440002
P33764	P29034	87	Q	P33764=P29034	A	B	HA87Q	0.395500183
P33764	P60903	87	Q	P33764=P60903	A	B	HA87Q	1.3927002
O60812	P07910	212	G	P07910=O60812	B	A	EB212G	0.405580044
B2RXH8	P07910	208	H	P07910=B2RXH8	B	A	QB208H	0.0741901398
B2RXH8	O60812	208	H	O60812=B2RXH8	B	A	QB208H	-0.2208004
Q9Y4P1	Q9GZQ8	354	Q	Q9Y4P1=Q9GZQ8	A	B	LA354Q	0.26720047
Q9UKG1	Q8NEU8	334	E	Q9UKG1=Q8NEU8	A	B	DA334E	-0.0240020752
O15516	Q8WYA1	208	C	Q8WYA1=O15516	B	A	SB208C	0.166000366
O15516	O00327	208	C	O00327=O15516	B	A	SB208C	0.0830001831
P53609	P49354	103	V	P49354=P53609	B	A	IB103V	-0.0540008545
O75340	Q9Y5Z4	3	G	Q9Y5Z4=O75340	B	A	AB3G	-0.179798126
P38936	P30281	31	R	P30281=P38936	B	A	SB31R	0.106500626
O43167	Q9UID6	518	T	O43167=Q9UID6	A	B	AA518T	0.00680541992
Q06587	Q8N488	343	E	Q06587=Q8N488	A	B	DA343E	-0.180198669
Q13895	Q96GA3	426	S	Q13895=Q96GA3	A	B	PA426S	-0.0436000824
Q96C00	Q9NQZ8	274	G	Q96C00=Q9NQZ8	A	B	AA274G	0.285840034
Q969J2	Q96IT1	88	N	Q96IT1=Q969J2	B	A	SB88N	0.0308990479
Q9Y6D9	Q13257	558	H	Q13257=Q9Y6D9	B	A	RB558H	0.340630054
Q8N720	Q96EG3	466	G	Q96EG3=Q8N720	B	A	CB466G	0.993060112
P09467	O00757	218	K	O00757=P09467	B	A	RB218K	-0.115600586
P09913	O14879	121	R	O14879=P09913	B	A	KB121R	-0.348899841
Q5T764	O14879	188	P	O14879=Q5T764	B	A	LB188P	0.750200272
Q9NQB0	P14923	15	K	P14923=Q9NQB0	B	A	NB15K	0.0228004456
P17980	P62333	218	H	P62333=P17980	B	A	QB218H	-0.0378990173
Q96FW1	P51668	11	R	P51668=Q96FW1	B	A	QB11R	-0.323196411
Q96FW1	P62837	11	R	P62837=Q96FW1	B	A	QB11R	-0.247200012
O00303	Q7L2H7	76	G	O00303=Q7L2H7	A	B	AA76G	0.816799164
Q7RTS7	Q7Z3Y9	271	D	Q7RTS7=Q7Z3Y9	A	B	EA271D	0.148101807
P55209	Q9ULW6	157	N	Q9ULW6=P55209	B	A	KB157N	0.186901093
O95678	Q15323	367	V	Q15323=O95678	B	A	IB367V	0.430099487
O95678	O76014	367	V	O76014=O95678	B	A	IB367V	0.369903564
O95678	O76011	367	V	O76011=O95678	B	A	IB367V	-0.149803162
O95678	Q14525	367	V	Q14525=O95678	B	A	IB367V	0.300102234
O95678	Q2M2I5	367	V	O95678=Q2M2I5	A	B	IA367V	0.416793823
O95678	P08727	367	V	P08727=O95678	B	A	IB367V	0.0699996948
O95678	P19012	367	V	P19012=O95678	B	A	IB367V	0.0492019653
O95678	O76015	367	V	O76015=O95678	B	A	IB367V	0.17829895
O95678	P13646	367	V	P13646=O95678	B	A	IB367V	-0.294494629
O95678	P35900	367	V	P35900=O95678	B	A	IB367V	0.127197266
O95678	Q7Z3Y8	367	V	Q7Z3Y8=O95678	B	A	IB367V	0.240203857
O95678	Q7Z3Y9	367	V	Q7Z3Y9=O95678	B	A	IB367V	0.114700317
O95678	Q6A162	367	V	Q6A162=O95678	B	A	IB367V	0.0804977417
O95678	Q7Z3Z0	367	V	Q7Z3Z0=O95678	B	A	IB367V	-0.00270080566
O95678	Q15323	427	T	Q15323=O95678	B	A	MB427T	1.35910034
O95678	O76014	427	T	O76014=O95678	B	A	MB427T	2.00299835
O95678	O76013	427	T	O76013=O95678	B	A	MB427T	1.92240143
O95678	O76011	427	T	O76011=O95678	B	A	MB427T	2.14559937
O95678	Q14525	427	T	Q14525=O95678	B	A	MB427T	2.11029816
O95678	Q2M2I5	427	T	O95678=Q2M2I5	A	B	MA427T	1.34490204
O95678	P08727	427	T	P08727=O95678	B	A	MB427T	0.613998413
O95678	P19012	427	T	P19012=O95678	B	A	MB427T	2.12289429
O95678	O76015	427	T	O76015=O95678	B	A	MB427T	1.63870239
O95678	P13646	427	T	P13646=O95678	B	A	MB427T	1.81929779
O95678	P35900	427	T	P35900=O95678	B	A	MB427T	1.52840424
O95678	Q7Z3Y8	427	T	Q7Z3Y8=O95678	B	A	MB427T	0.902793884
O95678	Q7Z3Y9	427	T	Q7Z3Y9=O95678	B	A	MB427T	1.07209778
O95678	Q92764	427	T	Q92764=O95678	B	A	MB427T	0.822799683
O95678	Q6A162	427	T	Q6A162=O95678	B	A	MB427T	1.91680145
O95678	Q7Z3Z0	427	T	Q7Z3Z0=O95678	B	A	MB427T	1.73210144
Q6NXT2	Q9UER7	39	P	Q9UER7=Q6NXT2	B	A	HB39P	-1.78590012
P32856	Q13277	54	R	P32856=Q13277	A	B	KA54R	0.126647949
Q14CN4	Q14525	366	E	Q14525=Q14CN4	B	A	DB366E	0.0195007324
Q14CN4	Q15323	428	H	Q15323=Q14CN4	B	A	RB428H	0.66230011
Q14CN4	Q14532	428	H	Q14532=Q14CN4	B	A	RB428H	0.614303589
Q14CN4	Q14525	428	H	Q14525=Q14CN4	B	A	RB428H	0.312103271
Q14CN4	P08727	428	H	P08727=Q14CN4	B	A	RB428H	0.852996826
Q14CN4	P19012	428	H	P19012=Q14CN4	B	A	RB428H	0.388397217
Q14CN4	O76015	428	H	O76015=Q14CN4	B	A	RB428H	-0.0336990356
Q14CN4	P13646	428	H	P13646=Q14CN4	B	A	RB428H	0.489700317
Q14CN4	P35900	428	H	P35900=Q14CN4	B	A	RB428H	0.0635986328
Q14CN4	P08779	428	H	P08779=Q14CN4	B	A	RB428H	0.682998657
Q14CN4	P02533	428	H	P02533=Q14CN4	B	A	RB428H	0.767799377
Q14CN4	Q92764	428	H	Q92764=Q14CN4	B	A	RB428H	0.882301331
Q14CN4	Q7Z3Y8	171	D	Q14CN4=Q7Z3Y8	A	B	NA171D	0.0857009888
Q14CN4	Q2M2I5	264	C	Q14CN4=Q2M2I5	A	B	YA264C	0.857299805
Q14CN4	Q7Z3Y8	264	C	Q14CN4=Q7Z3Y8	A	B	YA264C	0.635597229
Q14CN4	Q7Z3Z0	264	C	Q14CN4=Q7Z3Z0	A	B	YA264C	-0.0969009399
Q13520	P29972	234	I	Q13520=P29972	A	B	VA234I	-0.0609989166
Q5XKE5	Q15323	393	V	Q15323=Q5XKE5	B	A	AB393V	-1.7206955
Q5XKE5	O76013	393	V	O76013=Q5XKE5	B	A	AB393V	-1.65650177
Q5XKE5	O76011	393	V	O76011=Q5XKE5	B	A	AB393V	-1.49019623
Q5XKE5	Q14525	393	V	Q14525=Q5XKE5	B	A	AB393V	-1.75609589
Q5XKE5	P08727	393	V	P08727=Q5XKE5	B	A	AB393V	-1.35169983
Q5XKE5	P19012	393	V	P19012=Q5XKE5	B	A	AB393V	-1.91120148
Q5XKE5	P08779	393	V	P08779=Q5XKE5	B	A	AB393V	-1.46879578
Q5XKE5	P02533	393	V	P02533=Q5XKE5	B	A	AB393V	-1.55870056
Q5XKE5	Q92764	393	V	Q92764=Q5XKE5	B	A	AB393V	-1.36690521
Q7RTS7	Q15323	424	K	Q15323=Q7RTS7	B	A	EB424K	0.187095642
Q7RTS7	O76014	424	K	O76014=Q7RTS7	B	A	EB424K	-0.0839004517
Q7RTS7	O76011	424	K	O76011=Q7RTS7	B	A	EB424K	-0.203804016
Q7RTS7	P08727	424	K	P08727=Q7RTS7	B	A	EB424K	0.363395691
Q7RTS7	P19012	424	K	P19012=Q7RTS7	B	A	EB424K	0.679801941
Q7RTS7	O76015	424	K	O76015=Q7RTS7	B	A	EB424K	0.260696411
Q7RTS7	P13646	424	K	P13646=Q7RTS7	B	A	EB424K	-0.113296509
Q7RTS7	Q7Z3Y8	424	K	Q7Z3Y8=Q7RTS7	B	A	EB424K	-0.624801636
Q7RTS7	P08779	424	K	P08779=Q7RTS7	B	A	EB424K	0.258499146
Q7RTS7	Q6A163	424	K	Q6A163=Q7RTS7	B	A	EB424K	-0.203605652
Q7RTS7	Q92764	424	K	Q92764=Q7RTS7	B	A	EB424K	0.0972976685
Q7RTS7	Q7Z3Z0	424	K	Q7Z3Z0=Q7RTS7	B	A	EB424K	-0.0905990601
Q14CN4	P08727	405	W	P08727=Q14CN4	B	A	RB405W	-0.0115966797
Q6UVW9	Q9UHP7	73	P	Q9UHP7=Q6UVW9	B	A	SB73P	0.0147299767
Q6NXT2	Q9UER7	122	E	Q9UER7=Q6NXT2	B	A	KB122E	1.48329926
Q9Y2J0	O00194	203	Q	O00194=Q9Y2J0	B	A	RB203Q	1.1607008
Q6NXT2	Q9UER7	111	G	Q9UER7=Q6NXT2	B	A	AB111G	-0.0781021118
Q13520	P29972	166	G	Q13520=P29972	A	B	RA166G	-1.22169876
P78385	Q15323	362	S	Q15323=P78385	B	A	GB362S	4.64970398
P78385	O76014	362	S	O76014=P78385	B	A	GB362S	6.18039703
P78385	O76011	362	S	O76011=P78385	B	A	GB362S	4.30060577
P78385	Q14525	362	S	Q14525=P78385	B	A	GB362S	4.10469818
P78385	P08727	362	S	P08727=P78385	B	A	GB362S	3.91049957
P78385	P19012	362	S	P19012=P78385	B	A	GB362S	5.04290009
P78385	O76015	362	S	O76015=P78385	B	A	GB362S	3.19429779
P78385	Q7Z3Y8	362	S	Q7Z3Y8=P78385	B	A	GB362S	1.21279907
P78385	P08779	362	S	P08779=P78385	B	A	GB362S	5.22389984
P78385	Q6A163	362	S	Q6A163=P78385	B	A	GB362S	5.73110199
P78385	Q92764	362	S	Q92764=P78385	B	A	GB362S	5.94369507
P78385	Q6A162	362	S	Q6A162=P78385	B	A	GB362S	3.42050171
P78385	Q7Z3Z0	362	S	Q7Z3Z0=P78385	B	A	GB362S	3.75640106
Q96EP1	P51668	341	P	P51668=Q96EP1	B	A	TB341P	0.556720257
Q96EP1	P62837	341	P	P62837=Q96EP1	B	A	TB341P	0.480649948
Q96EP1	Q969T4	341	P	Q969T4=Q96EP1	B	A	TB341P	0.556960106
Q96EP1	Q96LR5	341	P	Q96LR5=Q96EP1	B	A	TB341P	0.495599747
Q92696	P53611	420	A	Q92696=P53611	A	B	TA420A	-0.258102417
Q9NPF4	Q14657	98	H	Q14657=Q9NPF4	B	A	QB98H	-0.0527000427
Q15436	Q15437	211	I	Q15436=Q15437	A	B	LA211I	0.129013062
Q9ULX3	Q9NRX1	366	F	Q9NRX1=Q9ULX3	B	A	YB366F	-0.229801178
P14136	P08670	295	N	P08670=P14136	B	A	DB295N	-0.018196106
P14136	Q15323	295	N	Q15323=P14136	B	A	DB295N	-0.102203369
P14136	P08727	295	N	P08727=P14136	B	A	DB295N	-0.128700256
P14136	P19012	295	N	P19012=P14136	B	A	DB295N	-0.33089447
P14136	P13646	295	N	P13646=P14136	B	A	DB295N	-0.184700012
P14136	Q7Z3Y8	295	N	Q7Z3Y8=P14136	B	A	DB295N	-0.203300476
P14136	Q6A163	295	N	Q6A163=P14136	B	A	DB295N	-0.296203613
P14136	P07196	295	N	P14136=P07196	A	B	DA295N	-0.0220985413
O76011	Q6KB66	348	R	O76011=Q6KB66	A	B	HA348R	-0.371398926
Q9P2A4	Q92558	44	Q	Q92558=Q9P2A4	B	A	RB44Q	0.879402161
O76013	P78386	315	M	O76013=P78386	A	B	TA315M	-0.930397034
O76013	Q6KB66	315	M	O76013=Q6KB66	A	B	TA315M	-1.0161972
O76013	P04264	315	M	O76013=P04264	A	B	TA315M	-0.423194885
O76013	P05787	315	M	O76013=P05787	A	B	TA315M	-1.10900116
O76013	Q8N1N4	315	M	O76013=Q8N1N4	A	B	TA315M	-1.24659729
O76013	O43790	315	M	O76013=O43790	A	B	TA315M	-0.89289856
O76013	O95678	315	M	O76013=O95678	A	B	TA315M	-0.565299988
O76013	P48668	315	M	O76013=P48668	A	B	TA315M	-0.923194885
O76013	P19013	315	M	O76013=P19013	A	B	TA315M	-0.584503174
O76013	P35908	315	M	O76013=P35908	A	B	TA315M	-1.13179779
O76013	Q01546	315	M	O76013=Q01546	A	B	TA315M	-0.693405151
O76013	Q5XKE5	315	M	O76013=Q5XKE5	A	B	TA315M	-0.85710144
O76013	Q86Y46	315	M	O76013=Q86Y46	A	B	TA315M	-0.721504211
O76013	P12035	315	M	O76013=P12035	A	B	TA315M	-0.47530365
O76013	P02538	315	M	O76013=P02538	A	B	TA315M	-0.719894409
Q14532	Q6KB66	371	E	Q14532=Q6KB66	A	B	DA371E	-0.382896423
Q14532	O43790	371	E	Q14532=O43790	A	B	DA371E	-0.32749939
Q14532	Q14CN4	371	E	Q14532=Q14CN4	A	B	DA371E	-0.281898499
Q6A162	P78386	390	R	Q6A162=P78386	A	B	WA390R	-0.398200989
Q6A162	Q3SY84	390	R	Q6A162=Q3SY84	A	B	WA390R	-0.599197388
Q6A162	Q9NSB4	390	R	Q6A162=Q9NSB4	A	B	WA390R	-0.463500977
Q6A162	P05787	390	R	Q6A162=P05787	A	B	WA390R	-1.2901001
Q6A162	O95678	390	R	Q6A162=O95678	A	B	WA390R	-0.26210022
Q6A162	P48668	390	R	Q6A162=P48668	A	B	WA390R	-0.634300232
Q6A162	P19013	390	R	Q6A162=P19013	A	B	WA390R	-1.03469849
Q6A162	P78385	390	R	Q6A162=P78385	A	B	WA390R	-0.537399292
Q6A162	P35908	390	R	Q6A162=P35908	A	B	WA390R	-0.316703796
Q6A162	Q01546	390	R	Q6A162=Q01546	A	B	WA390R	-0.46900177
Q6A162	P13647	390	R	Q6A162=P13647	A	B	WA390R	-0.641601562
Q6A162	P02538	390	R	Q6A162=P02538	A	B	WA390R	-0.836395264
Q6A162	Q14533	390	R	Q6A162=Q14533	A	B	WA390R	0.171302795
Q6A162	P78386	303	T	Q6A162=P78386	A	B	MA303T	0.000503540039
Q14532	O43790	369	Q	Q14532=O43790	A	B	RA369Q	0.299301147
Q6A163	P14136	383	M	Q6A163=P14136	A	B	LA383M	0.0960998535
Q6A163	P78386	383	M	Q6A163=P78386	A	B	LA383M	-0.0827026367
Q6A163	P04264	383	M	Q6A163=P04264	A	B	LA383M	0.124801636
Q6A163	Q8N1N4	383	M	Q6A163=Q8N1N4	A	B	LA383M	0.136497498
Q6A163	Q7RTS7	383	M	Q6A163=Q7RTS7	A	B	LA383M	0.338699341
Q6A163	Q01546	383	M	Q6A163=Q01546	A	B	LA383M	-0.00999450684
Q6A163	P04259	383	M	Q6A163=P04259	A	B	LA383M	0.00370025635
Q6A163	P12035	383	M	Q6A163=P12035	A	B	LA383M	0.0186004639
Q6A163	Q14533	383	M	Q6A163=Q14533	A	B	LA383M	0.0231018066
P08779	P41219	418	C	P08779=P41219	A	B	RA418C	0.427200317
P08779	P78386	418	C	P08779=P78386	A	B	RA418C	0.63419342
P08779	Q3SY84	418	C	P08779=Q3SY84	A	B	RA418C	0.785499573
P08779	Q6KB66	418	C	P08779=Q6KB66	A	B	RA418C	0.46799469
P08779	P04264	418	C	P08779=P04264	A	B	RA418C	0.758102417
P08779	P05787	418	C	P08779=P05787	A	B	RA418C	0.659706116
P08779	Q8N1N4	418	C	P08779=Q8N1N4	A	B	RA418C	0.894500732
P08779	O43790	418	C	P08779=O43790	A	B	RA418C	0.701400757
P08779	P48668	418	C	P08779=P48668	A	B	RA418C	0.408798218
P08779	P19013	418	C	P08779=P19013	A	B	RA418C	0.879501343
P08779	Q7RTS7	418	C	P08779=Q7RTS7	A	B	RA418C	0.666503906
P08779	Q14CN4	418	C	P08779=Q14CN4	A	B	RA418C	0.625099182
P08779	P78385	418	C	P08779=P78385	A	B	RA418C	0.495201111
P08779	P35908	418	C	P08779=P35908	A	B	RA418C	0.833396912
P08779	Q01546	418	C	P08779=Q01546	A	B	RA418C	0.533195496
P08779	Q5XKE5	418	C	P08779=Q5XKE5	A	B	RA418C	0.775695801
P08779	Q86Y46	418	C	P08779=Q86Y46	A	B	RA418C	0.757301331
P08779	P13647	418	C	P08779=P13647	A	B	RA418C	0.419197083
P08779	P12035	418	C	P08779=P12035	A	B	RA418C	0.673301697
P08779	P02538	418	C	P08779=P02538	A	B	RA418C	0.697303772
P08779	Q14533	418	C	P08779=Q14533	A	B	RA418C	0.674598694
Q7Z3Y8	Q7RTS7	415	P	Q7Z3Y8=Q7RTS7	A	B	SA415P	-0.415000916
Q2M2I5	Q5XKE5	282	K	Q5XKE5=Q2M2I5	B	A	NB282K	-0.0805969238
Q6A163	P04264	423	F	Q6A163=P04264	A	B	SA423F	-0.445396423
Q7Z3Y8	P04264	191	L	P04264=Q7Z3Y8	B	A	IB191L	-0.559295654
Q7Z3Y8	P48668	191	L	P48668=Q7Z3Y8	B	A	IB191L	-0.77809906
Q7Z3Y8	Q14CN4	191	L	Q14CN4=Q7Z3Y8	B	A	IB191L	-0.822799683
Q7Z3Y8	Q13515	191	L	Q13515=Q7Z3Y8	B	A	IB191L	-0.662696838
Q7Z3Y8	P35908	191	L	P35908=Q7Z3Y8	B	A	IB191L	-1.5114975
Q7Z3Y8	P04259	191	L	P04259=Q7Z3Y8	B	A	IB191L	-0.735595703
Q7Z3Y8	Q5XKE5	191	L	Q5XKE5=Q7Z3Y8	B	A	IB191L	-0.784500122
Q7Z3Y8	P13647	191	L	P13647=Q7Z3Y8	B	A	IB191L	-0.808799744
Q7Z3Y8	P12035	191	L	P12035=Q7Z3Y8	B	A	IB191L	-0.51599884
Q7Z3Y8	P02538	191	L	P02538=Q7Z3Y8	B	A	IB191L	0.296195984
A6NJL1	O15156	412	L	O15156=A6NJL1	B	A	MB412L	0.244901657
Q3KQV3	Q9H9D4	425	H	Q9H9D4=Q3KQV3	B	A	NB425H	-0.0678689927
P10073	Q9H4T2	321	V	P10073=Q9H4T2	A	B	AA321V	0.0714099407
Q96EG3	Q8TF50	347	C	Q96EG3=Q8TF50	A	B	YA347C	0.284500122
Q96EG3	Q5T619	347	C	Q96EG3=Q5T619	A	B	YA347C	-0.0364098549
Q96EG3	P17021	347	C	Q96EG3=P17021	A	B	YA347C	0.015801996
Q96EG3	P15622	347	C	Q96EG3=P15622	A	B	YA347C	0.456218988
Q96EG3	Q8N720	347	C	Q96EG3=Q8N720	A	B	YA347C	0.27745986
Q96EG3	P58317	347	C	Q96EG3=P58317	A	B	YA347C	2.56077003
P10073	Q9Y5A6	381	K	Q9Y5A6=P10073	B	A	EB381K	0.470050037
P10073	Q8N0Y2	381	K	Q8N0Y2=P10073	B	A	EB381K	-0.396549702
Q96CA5	P55211	164	R	Q96CA5=P55211	A	B	HA164R	-1.31180191

## Sheet: (B) Y2H-SI_pathMt_ppi_ddg
protein	partner	protein_pos	mut_res	model_id	chain_id	chain_partner	chain_mut	binding_ddg
P60953	Q9BYG5	66	G	P60953=Q9BYG5	A	B	RA66G	0.031999588
P60709	P63261	179	E	P60709=P63261	A	B	DA179E	-0.15143013
P28482	Q15349	135	T	Q15349=P28482	B	A	RB135T	0.468600273
P08034	P29033	102	G	P29033=P08034	B	A	EB102G	-0.504499435
P08034	P29033	75	Q	P29033=P08034	B	A	RB75Q	1.18300056
P30153	Q15173	258	H	P30153=Q15173	A	B	RA258H	1.59679985
P30153	Q14738	258	H	P30153=Q14738	A	B	RA258H	1.03349972
P63252	B7U540	301	R	P63252=B7U540	A	B	MA301R	1.02720261
P08034	P29033	94	Q	P29033=P08034	B	A	HB94Q	0.422199249
P48165	P29033	47	H	P48165=P29033	A	B	DA47H	2.91869926
Q92963	Q3MIN7	87	H	Q3MIN7=Q92963	B	A	DB87H	0.947599411
Q00266	P31153	259	V	Q00266=P31153	A	B	AA259V	-0.488600731
P68400	P67870	47	G	P68400=P67870	A	B	RA47G	0.00180006027
P00492	Q9NRG1	68	F	Q9NRG1=P00492	B	A	LB68F	1.09468985
Q92963	Q3MIN7	82	L	Q3MIN7=Q92963	B	A	FB82L	3.59549999
P04264	Q15323	478	D	Q15323=P04264	B	A	EB478D	0.0671005249
P04264	O76014	478	D	O76014=P04264	B	A	EB478D	0.0559997559
P04264	O76013	478	D	O76013=P04264	B	A	EB478D	0.157897949
P04264	O76011	478	D	O76011=P04264	B	A	EB478D	-0.0328979492
P04264	Q14525	478	D	Q14525=P04264	B	A	EB478D	0.0857009888
P04264	P08727	478	D	P08727=P04264	B	A	EB478D	0.259399414
P04264	P19012	478	D	P19012=P04264	B	A	EB478D	-0.0135040283
P04264	O76015	478	D	O76015=P04264	B	A	EB478D	-0.0466003418
P04264	P13646	478	D	P13646=P04264	B	A	EB478D	0.0482940674
P04264	P08779	478	D	P08779=P04264	B	A	EB478D	0.301101685
P04264	P02533	478	D	P02533=P04264	B	A	EB478D	-0.0873947144
P04264	Q6A163	478	D	Q6A163=P04264	B	A	EB478D	-0.0672988892
P04264	Q92764	478	D	Q92764=P04264	B	A	EB478D	0.112594604
P02533	P41219	388	H	P02533=P41219	A	B	RA388H	0.374404907
P02533	Q6KB66	388	H	P02533=Q6KB66	A	B	RA388H	0.0961990356
P02533	P04264	388	H	P02533=P04264	A	B	RA388H	0.273803711
P02533	O43790	388	H	P02533=O43790	A	B	RA388H	0.376502991
P02533	P48668	388	H	P02533=P48668	A	B	RA388H	0.258102417
P02533	Q14CN4	388	H	P02533=Q14CN4	A	B	RA388H	0.240097046
P02533	Q13515	388	H	Q13515=P02533	B	A	RB388H	0.288002014
P02533	Q5XKE5	388	H	P02533=Q5XKE5	A	B	RA388H	0.306900024
P02533	P12035	388	H	P02533=P12035	A	B	RA388H	0.36819458
P02533	Q14533	388	H	P02533=Q14533	A	B	RA388H	0.0617980957
P10644	P17612	269	G	P17612=P10644	B	A	DB269G	2.19390106
P45379	P19237	283	E	P45379=P19237	A	B	KA283E	2.04370117
P51159	Q8TDW5	1	T	P51159=Q8TDW5	A	B	MA1T	0.655900002
P69905	P09105	127	Y	P09105=P69905	B	A	DB127Y	-0.00468993187
P69905	P69892	127	Y	P69905=P69892	A	B	DA127Y	-0.486398697
P69905	P02100	127	Y	P69905=P02100	A	B	DA127Y	-0.303001404
P69905	P02042	127	Y	P69905=P02042	A	B	DA127Y	-0.0383987427
P69905	P68871	127	Y	P69905=P68871	A	B	DA127Y	-1.09320068
P06753	P67936	253	K	P06753=P67936	A	B	TA253K	-0.429000854
P08034	P29033	172	L	P29033=P08034	B	A	PB172L	1.05399895
P60953	Q9P286	171	K	Q9P286=P60953	B	A	EB171K	3.6539402
P60953	Q13177	171	K	Q13177=P60953	B	A	EB171K	2.35469007
P29033	P48165	59	R	P48165=P29033	B	A	GB59R	8.77279949
P29033	P36382	59	R	P29033=P36382	A	B	GA59R	3.96050072
Q00266	P31153	264	H	Q00266=P31153	A	B	RA264H	1.93585014
P45381	Q96HD9	285	A	P45381=Q96HD9	A	B	EA285A	0.253099442
P15153	P53365	57	N	P53365=P15153	B	A	DB57N	0.474300385
P63252	Q99712	67	W	P63252=Q99712	A	B	RA67W	-0.244199753
P10644	Q9BSF0	1	V	P10644=Q9BSF0	A	B	MA1V	-0.0103006363
P01111	Q3MIN7	60	E	P01111=Q3MIN7	A	B	GA60E	11.6579704
P07196	P14136	332	P	P14136=P07196	B	A	QB332P	0.330303192
P07196	P17661	332	P	P17661=P07196	B	A	QB332P	0.388198853
P02533	P41219	415	H	P02533=P41219	A	B	YA415H	1.9559021
P02533	Q6KB66	415	H	P02533=Q6KB66	A	B	YA415H	1.96089935
P02533	P04264	415	H	P02533=P04264	A	B	YA415H	1.30400085
P02533	Q8N1N4	415	H	P02533=Q8N1N4	A	B	YA415H	2.10230255
P02533	O43790	415	H	P02533=O43790	A	B	YA415H	2.09440613
P02533	P48668	415	H	P02533=P48668	A	B	YA415H	1.97260284
P02533	Q14CN4	415	H	P02533=Q14CN4	A	B	YA415H	2.04060364
P02533	Q13515	415	H	Q13515=P02533	B	A	YB415H	1.59760284
P02533	Q5XKE5	415	H	P02533=Q5XKE5	A	B	YA415H	2.51519775
P02533	P12035	415	H	P02533=P12035	A	B	YA415H	1.85910034
P02533	Q14533	415	H	P02533=Q14533	A	B	YA415H	2.27729797
P13647	Q15323	463	P	Q15323=P13647	B	A	LB463P	2.23970032
P13647	P08727	463	P	P08727=P13647	B	A	LB463P	1.91820526
P13647	P19012	463	P	P19012=P13647	B	A	LB463P	1.87689972
P13647	O76015	463	P	O76015=P13647	B	A	LB463P	2.436203
P13647	P08779	463	P	P08779=P13647	B	A	LB463P	3.15529633
P13647	Q92764	463	P	Q92764=P13647	B	A	LB463P	1.59760284
P13647	Q6A162	463	P	Q6A162=P13647	B	A	LB463P	1.95579529
P68871	P09105	128	P	P09105=P68871	B	A	QB128P	3.11839962
P68871	P02008	128	P	P02008=P68871	B	A	QB128P	2.2818985
P68871	P69905	128	P	P69905=P68871	B	A	QB128P	2.8647995
P68871	Q6B0K9	128	P	Q6B0K9=P68871	B	A	QB128P	1.91600037
P69905	P09105	1	T	P09105=P69905	B	A	MB1T	-0.696449995
P04264	Q15323	479	T	Q15323=P04264	B	A	IB479T	0.574401855
P04264	O76014	479	T	O76014=P04264	B	A	IB479T	1.01800537
P04264	O76013	479	T	O76013=P04264	B	A	IB479T	0.82900238
P04264	O76011	479	T	O76011=P04264	B	A	IB479T	1.00430298
P04264	Q14525	479	T	Q14525=P04264	B	A	IB479T	0.957298279
P04264	P08727	479	T	P08727=P04264	B	A	IB479T	0.730194092
P04264	P19012	479	T	P19012=P04264	B	A	IB479T	1.1852951
P04264	O76015	479	T	O76015=P04264	B	A	IB479T	0.640899658
P04264	P13646	479	T	P13646=P04264	B	A	IB479T	1.12269592
P04264	P08779	479	T	P08779=P04264	B	A	IB479T	1.12019348
P04264	P02533	479	T	P02533=P04264	B	A	IB479T	1.18410492
P04264	Q6A163	479	T	Q6A163=P04264	B	A	IB479T	0.828697205
P04264	Q92764	479	T	Q92764=P04264	B	A	IB479T	0.739700317
P17661	O76014	345	P	O76014=P17661	B	A	LB345P	2.01830292
P17661	P14136	345	P	P14136=P17661	B	A	LB345P	1.83169937
P17661	Q14525	345	P	Q14525=P17661	B	A	LB345P	1.85559845
P17661	P41219	345	P	P41219=P17661	B	A	LB345P	2.001297
P17661	P19012	345	P	P19012=P17661	B	A	LB345P	2.48989868
P17661	P13646	345	P	P13646=P17661	B	A	LB345P	1.90529633
P17661	P35900	345	P	P35900=P17661	B	A	LB345P	2.75230408
P17661	P07196	345	P	P17661=P07196	A	B	LA345P	1.95269775
P02489	P02511	116	H	P02511=P02489	B	A	RB116H	6.85579967
P02489	A0A140G945	116	H	P02489=A0A140G945	A	B	RA116H	1.9265995
P29033	P08034	34	T	P29033=P08034	A	B	MA34T	1.08550072
P29033	P08034	50	N	P29033=P08034	A	B	DA50N	1.36510086
P29033	P08034	184	P	P29033=P08034	A	B	RA184P	-0.660900116
P29033	P48165	75	W	P48165=P29033	B	A	RB75W	1.71070099
P29033	P36382	75	W	P29033=P36382	A	B	RA75W	0.143400192
P29033	P48165	90	P	P48165=P29033	B	A	LB90P	1.89089966
P08034	P29033	63	I	P29033=P08034	B	A	VB63I	0.891901016
P08754	P81274	40	R	P08754=P81274	A	B	GA40R	1.12010002
P12814	Q8IY33	46	Q	P12814=Q8IY33	A	B	RA46Q	-0.799820065
P29033	P48165	1	V	P48165=P29033	B	A	MB1V	0.662500381
P29033	P36382	1	V	P29033=P36382	A	B	MA1V	0.187398911
O95630	Q9Y3E7	100	Y	O95630=Q9Y3E7	A	B	FA100Y	-0.538700104
Q92963	Q3MIN7	57	G	Q3MIN7=Q92963	B	A	AB57G	0.288000107
P13647	Q15323	467	T	Q15323=P13647	B	A	IB467T	0.825004578
P13647	P08727	467	T	P08727=P13647	B	A	IB467T	0.820800781
P13647	P19012	467	T	P19012=P13647	B	A	IB467T	0.551795959
P13647	O76015	467	T	O76015=P13647	B	A	IB467T	0.996803284
P13647	P08779	467	T	P08779=P13647	B	A	IB467T	0.695800781
P13647	Q92764	467	T	Q92764=P13647	B	A	IB467T	0.937400818
P13647	Q6A162	467	T	Q6A162=P13647	B	A	IB467T	0.8852005
P02533	P41219	411	K	P02533=P41219	A	B	EA411K	0.327301025
P02533	Q6KB66	411	K	P02533=Q6KB66	A	B	EA411K	0.212402344
P02533	P04264	411	K	P02533=P04264	A	B	EA411K	0.294502258
P02533	Q8N1N4	411	K	P02533=Q8N1N4	A	B	EA411K	0.148597717
P02533	O43790	411	K	P02533=O43790	A	B	EA411K	-0.0868988037
P02533	P48668	411	K	P02533=P48668	A	B	EA411K	0.366600037
P02533	Q14CN4	411	K	P02533=Q14CN4	A	B	EA411K	0.374404907
P02533	Q13515	411	K	Q13515=P02533	B	A	EB411K	-0.853805542
P02533	Q5XKE5	411	K	P02533=Q5XKE5	A	B	EA411K	0.28049469
P02533	P12035	411	K	P02533=P12035	A	B	EA411K	-0.000900268555
P02533	Q14533	411	K	P02533=Q14533	A	B	EA411K	0.10900116
P17661	O76014	342	D	O76014=P17661	B	A	NB342D	0.943405151
P17661	P14136	342	D	P14136=P17661	B	A	NB342D	1.70230103
P17661	Q14525	342	D	Q14525=P17661	B	A	NB342D	0.619400024
P17661	P41219	342	D	P41219=P17661	B	A	NB342D	1.29349518
P17661	P19012	342	D	P19012=P17661	B	A	NB342D	1.08869934
P17661	P13646	342	D	P13646=P17661	B	A	NB342D	0.715194702
P17661	P35900	342	D	P35900=P17661	B	A	NB342D	0.571105957
P17661	P07196	342	D	P17661=P07196	A	B	NA342D	2.19120026
P17661	O76014	357	P	O76014=P17661	B	A	AB357P	0.978797913
P17661	Q14525	357	P	Q14525=P17661	B	A	AB357P	0.685394287
P17661	P19012	357	P	P19012=P17661	B	A	AB357P	0.480606079
P17661	P13646	357	P	P13646=P17661	B	A	AB357P	0.511901855
P17661	P35900	357	P	P35900=P17661	B	A	AB357P	0.882003784
P17661	O76014	370	P	O76014=P17661	B	A	LB370P	3.95909882
P17661	P14136	370	P	P14136=P17661	B	A	LB370P	2.14539719
P17661	Q14525	370	P	Q14525=P17661	B	A	LB370P	2.80989838
P17661	P41219	370	P	P41219=P17661	B	A	LB370P	2.10340118
P17661	P19012	370	P	P19012=P17661	B	A	LB370P	2.91940308
P17661	P13646	370	P	P13646=P17661	B	A	LB370P	3.11669922
P17661	P35900	370	P	P35900=P17661	B	A	LB370P	2.89330292
P17661	P07196	370	P	P17661=P07196	A	B	LA370P	2.29800034
P48668	Q15323	462	N	Q15323=P48668	B	A	IB462N	1.68740082
P48668	O76014	462	N	O76014=P48668	B	A	IB462N	1.58389282
P48668	O76013	462	N	O76013=P48668	B	A	IB462N	1.09409332
P48668	O76011	462	N	O76011=P48668	B	A	IB462N	1.14110565
P48668	Q14525	462	N	Q14525=P48668	B	A	IB462N	0.703895569
P48668	P08727	462	N	P08727=P48668	B	A	IB462N	1.59249878
P48668	O76015	462	N	O76015=P48668	B	A	IB462N	1.68979645
P48668	P08779	462	N	P08779=P48668	B	A	IB462N	1.71440125
P48668	P02533	462	N	P02533=P48668	B	A	IB462N	2.5007019
P48668	Q92764	462	N	Q92764=P48668	B	A	IB462N	0.473999023
P48668	Q6A162	462	N	Q6A162=P48668	B	A	IB462N	1.8605957
P48668	Q15323	465	H	Q15323=P48668	B	A	YB465H	1.83679962
P48668	O76014	465	H	O76014=P48668	B	A	YB465H	1.59480286
P48668	O76013	465	H	O76013=P48668	B	A	YB465H	1.90869904
P48668	O76011	465	H	O76011=P48668	B	A	YB465H	1.97190094
P48668	Q14525	465	H	Q14525=P48668	B	A	YB465H	0.470199585
P48668	P08727	465	H	P08727=P48668	B	A	YB465H	1.31240082
P48668	O76015	465	H	O76015=P48668	B	A	YB465H	1.41699982
P48668	P08779	465	H	P08779=P48668	B	A	YB465H	1.80289459
P48668	P02533	465	H	P02533=P48668	B	A	YB465H	1.29649353
P48668	Q92764	465	H	Q92764=P48668	B	A	YB465H	0.70690155
P48668	Q6A162	465	H	Q6A162=P48668	B	A	YB465H	0.902206421
P04259	Q15323	461	K	Q15323=P04259	B	A	EB461K	-0.126304626
P04259	O76014	461	K	O76014=P04259	B	A	EB461K	-0.357093811
P04259	Q14525	461	K	Q14525=P04259	B	A	EB461K	-0.146499634
P04259	P08727	461	K	P08727=P04259	B	A	EB461K	-0.288597107
P04259	P19012	461	K	P19012=P04259	B	A	EB461K	-0.439704895
P04259	O76015	461	K	O76015=P04259	B	A	EB461K	-0.31880188
P04259	P13646	461	K	P13646=P04259	B	A	EB461K	-0.342193604
P04259	Q6A163	461	K	Q6A163=P04259	B	A	EB461K	-0.123695374
P04259	Q92764	461	K	Q92764=P04259	B	A	EB461K	0.176498413
P04259	Q6A162	461	K	Q6A162=P04259	B	A	EB461K	-0.272399902
P63252	Q99712	75	M	P63252=Q99712	A	B	TA75M	0.162599564
P63252	Q99712	144	D	P63252=Q99712	A	B	GA144D	4.48539925
P63252	B7U540	144	D	P63252=B7U540	A	B	GA144D	0.195400238
P63252	B7U540	260	P	P63252=B7U540	A	B	RA260P	0.92029953
P60891	O60256	115	V	P60891=O60256	A	B	MA115V	1.0760994
P60891	Q14558	115	V	Q14558=P60891	B	A	MB115V	0.639699936
Q92963	Q3MIN7	89	H	Q3MIN7=Q92963	B	A	YB89H	-1.33889961
Q92963	Q3MIN7	83	P	Q3MIN7=Q92963	B	A	TB83P	-0.206899643
Q92963	Q3MIN7	81	G	Q3MIN7=Q92963	B	A	EB81G	0.58549881
Q92963	Q3MIN7	35	T	Q3MIN7=Q92963	B	A	SB35T	1.23509979
Q92963	Q3MIN7	77	S	Q3MIN7=Q92963	B	A	AB77S	0.389699936
Q92963	Q3MIN7	23	N	Q3MIN7=Q92963	B	A	KB23N	0.443000793
P62070	Q3MIN7	70	T	P62070=Q3MIN7	A	B	AA70T	-0.215000153
P29033	P48165	86	R	P48165=P29033	B	A	TB86R	-0.124900818
P29033	P36382	86	R	P29033=P36382	A	B	TA86R	0.357500076
Q8TB37	Q9Y5Y2	242	L	Q9Y5Y2=Q8TB37	B	A	FB242L	0.559499741
P26367	P31273	255	H	P31273=P26367	B	A	QB255H	0.0568799973
P29033	P48165	69	L	P48165=P29033	B	A	FB69L	-0.147500992

## Sheet: (C) Lit-SI_nonPathMt_ppi_ddg
protein	partner	protein_pos	mut_res	model_id	chain_id	chain_partner	chain_mut	binding_ddg
P05161	Q9UMW8	83	N	Q9UMW8=P05161	B	A	SB83N	0.116500854
Q9BYD2	Q13084	67	G	Q9BYD2=Q13084	A	B	EA67G	0.107599258
Q9Y3E2	O76003	98	A	O76003=Q9Y3E2	B	A	GB98A	-0.0769004822
O95154	O43488	323	A	O95154=O43488	A	B	TA323A	0.00689983368
P34972	Q14330	316	N	Q14330=P34972	B	A	HB316N	0.00587010384
P34972	P21554	316	N	P34972=P21554	A	B	HA316N	0.354449749
P09326	Q9BZW8	102	Q	P09326=Q9BZW8	A	B	EA102Q	0.366149902
Q86SG5	Q5SY68	84	T	Q5SY68=Q86SG5	B	A	AB84T	-0.0934009552
Q9NRD1	P63208	60	Q	Q9NRD1=P63208	A	B	RA60Q	0.0144004822
Q9UBD3	P13501	29	K	P13501=Q9UBD3	B	A	RB29K	-0.0150739551
Q8N6P7	Q9GZX6	209	S	Q9GZX6=Q8N6P7	B	A	AB209S	0.619270325
O94829	P47813	894	N	O94829=P47813	A	B	KA894N	0.0928993225
O14796	P19174	36	T	P19174=O14796	B	A	IB36T	0.655399323
P33764	P29034	3	K	P29034=P33764	B	A	RB3K	1.08620071
P33764	P60903	3	K	P60903=P33764	B	A	RB3K	0.797302246
P33764	P23297	3	K	P33764=P23297	A	B	RA3K	0.525249958
P33764	Q8WXG8	3	K	Q8WXG8=P33764	B	A	RB3K	1.33090019
Q2MKA7	Q9ULT6	162	Q	Q9ULT6=Q2MKA7	B	A	KB162Q	1.24350071
P33764	P29034	87	Q	P29034=P33764	B	A	HB87Q	1.12989807
P33764	P60903	87	Q	P60903=P33764	B	A	HB87Q	1.77980042
P33764	P23297	87	Q	P33764=P23297	A	B	HA87Q	2.94525981
P33764	Q8WXG8	87	Q	Q8WXG8=P33764	B	A	HB87Q	2.24440002
Q8WUM0	P57740	962	H	P57740=Q8WUM0	B	A	RB962H	2.41869736
P47992	Q99616	28	H	Q99616=P47992	B	A	DB28H	0.7541008
P47992	P13501	29	R	P13501=P47992	B	A	KB29R	0.276647925
P47992	Q9Y258	29	R	Q9Y258=P47992	B	A	KB29R	0.252092957
Q13643	P25791	103	T	P25791=Q13643	B	A	AB103T	0.502696991
O75815	Q14511	733	S	O75815=Q14511	A	B	NA733S	-0.294599533
O60812	B2RXH8	212	G	B2RXH8=O60812	B	A	EB212G	0.120429993
B2RXH8	O60812	208	H	B2RXH8=O60812	A	B	QA208H	-0.361680031
Q86Y07	Q02750	167	V	Q02750=Q86Y07	B	A	IB167V	0.0345001221
P62140	Q96QC0	67	H	P62140=Q96QC0	A	B	QA67H	0.0307006836
P62140	Q96SB3	67	H	P62140=Q96SB3	A	B	QA67H	-0.195899963
O43929	O43913	56	V	O43929=O43913	A	B	LA56V	-0.233901978
O43150	P19174	748	D	O43150=P19174	A	B	EA748D	-0.126199961
Q9H221	Q9H222	54	C	Q9H222=Q9H221	B	A	YB54C	-5.94589996
Q9Y4P1	Q9GZQ8	354	Q	Q9Y4P1=Q9GZQ8	A	B	LA354Q	0.26720047
Q8N4P2	Q9Y366	117	H	Q8N4P2=Q9Y366	A	B	RA117H	0.420806885
Q86Y07	Q02750	216	L	Q02750=Q86Y07	B	A	FB216L	0.885402679
O95602	P19388	1141	T	O95602=P19388	A	B	AA1141T	-0.429699898
Q02156	Q15349	654	T	Q02156=Q15349	A	B	AA654T	-0.195999146
O43194	P08908	212	S	O43194=P08908	A	B	NA212S	0.0868988037
O95602	Q9H9Y6	652	Q	O95602=Q9H9Y6	A	B	HA652Q	-0.193008423
O95602	Q9H9Y6	1387	Q	O95602=Q9H9Y6	A	B	RA1387Q	0.640991211
P42025	P60709	45	L	P42025=P60709	A	B	MA45L	1.27449989
P42025	Q13561	45	L	P42025=Q13561	A	B	MA45L	-0.252650023
P40692	P54278	219	V	P40692=P54278	A	B	IA219V	-0.0187599659
P18084	P06756	477	S	P06756=P18084	B	A	NB477S	-0.0752010345
P30559	P14416	218	T	P30559=P14416	A	B	AA218T	0.0143003464
O43187	Q9Y616	329	V	Q9Y616=O43187	B	A	LB329V	0.661099911
O43187	P10398	329	V	O43187=P10398	A	B	LA329V	0.357615948
Q15024	Q13868	5	A	Q15024=Q13868	A	B	TA5A	1.45686007
Q15024	Q9NQT5	5	A	Q15024=Q9NQT5	A	B	TA5A	0.928160191
Q06190	P30153	711	Q	P30153=Q06190	B	A	RB711Q	1.26260376
Q9UKG1	Q8NEU8	334	E	Q9UKG1=Q8NEU8	A	B	DA334E	-0.0240020752
P31930	P47985	269	H	P31930=P47985	A	B	RA269H	0.62349987
Q9Y678	P61923	55	T	Q9Y678=P61923	A	B	IA55T	-0.192398071
P31930	P47985	267	R	P31930=P47985	A	B	PA267R	0.447900772
P02679	P02671	140	H	P02671=P02679	B	A	YB140H	2.6371994
Q15399	Q9Y2C9	305	P	Q9Y2C9=Q15399	B	A	HB305P	0.441001892
Q9Y2C9	Q15399	465	I	Q9Y2C9=Q15399	A	B	VA465I	0.269004822
Q9BXR5	Q15399	473	T	Q9BXR5=Q15399	A	B	IA473T	0.167999268
P48039	Q15084	266	V	P48039=Q15084	A	B	AA266V	-0.116298676
O15516	O00327	208	C	O00327=O15516	B	A	SB208C	0.0830001831
Q15399	Q9BXR5	352	N	Q9BXR5=Q15399	B	A	HB352N	-0.843002319
P62263	P61247	50	N	P61247=P62263	B	A	KB50N	-0.565799713
Q9HD67	P27482	700	Q	Q9HD67=P27482	A	B	RA700Q	2.49860001
P20585	P43246	949	R	P43246=P20585	B	A	QB949R	0.119699478
Q96RT1	Q9UQ13	274	L	Q9UQ13=Q96RT1	B	A	SB274L	-0.0922012329
P53609	P49354	103	V	P49354=P53609	B	A	IB103V	-0.0540008545
O75340	Q9Y5Z4	3	G	Q9Y5Z4=O75340	B	A	AB3G	-0.179798126
P10321	P61769	140	Y	P10321=P61769	A	B	SA140Y	-0.112699509
P10321	P61769	59	Q	P10321=P61769	A	B	RA59Q	2.05870056
P10321	P61769	45	H	P10321=P61769	A	B	RA45H	-0.171800613
P01889	P61769	36	M	P01889=P61769	A	B	VA36M	-0.152500153
P01889	P61769	47	M	P01889=P61769	A	B	IA47M	0.167900085
P01889	P61769	56	L	P01889=P61769	A	B	QA56L	0.997600555
P01889	Q14943	65	T	P01889=Q14943	A	B	AA65T	0.553100586
P01889	Q14943	70	A	P01889=Q14943	A	B	EA70A	-0.111399651
P04439	P17693	41	S	P17693=P04439	B	A	RB41S	0.899304986
P10321	P61769	33	A	P10321=P61769	A	B	DA33A	-0.0583000183
P01889	P61769	121	N	P01889=P61769	A	B	SA121N	0.108800888
P10321	P43626	363	A	P10321=P43626	A	B	TA363A	0.137800217
P10321	P61769	30	K	P10321=P61769	A	B	RA30K	-0.010799408
P01889	P10321	93	P	P01889=P10321	A	B	AA93P	0.033477962
P01889	P43632	104	T	P01889=P43632	A	B	NA104T	0.0445594788
P01889	P43628	104	T	P01889=P43628	A	B	NA104T	1.51150036
P01889	Q14943	104	T	P01889=Q14943	A	B	NA104T	0.318699837
P01889	Q8N423	104	T	P01889=Q8N423	A	B	NA104T	-0.173689961
P01889	P43626	104	T	P01889=P43626	A	B	NA104T	-0.637129784
P13747	P30511	128	R	P13747=P30511	A	B	GA128R	-0.264633
P38936	P30281	31	R	P30281=P38936	B	A	SB31R	0.106500626
P38936	O96020	31	R	O96020=P38936	B	A	SB31R	-1.48849869
P38936	P78396	31	R	P78396=P38936	B	A	SB31R	-0.290599823
P38936	P14635	31	R	P14635=P38936	B	A	SB31R	0.435199738
P38936	P24864	31	R	P24864=P38936	B	A	SB31R	-0.82460022
P38936	P20248	31	R	P20248=P38936	B	A	SB31R	0.316400528
O15205	Q9H832	95	P	Q9H832=O15205	B	A	SB95P	-0.120650947
O15205	Q9H832	99	G	Q9H832=O15205	B	A	AB99G	0.00574499369
Q03518	Q03519	430	V	Q03518=Q03519	A	B	AA430V	-0.905097961
Q9HD34	O14561	11	A	O14561=Q9HD34	B	A	SB11A	-0.0135993958
Q9UBD5	O43913	94	K	Q9UBD5=O43913	A	B	QA94K	-0.0209999084
P10321	Q14954	101	N	P10321=Q14954	A	B	SA101N	0.0370998383
P01889	P61769	33	H	P01889=P61769	A	B	YA33H	0.00889968872
Q06587	Q8N488	343	E	Q06587=Q8N488	A	B	DA343E	-0.180198669
P01889	Q14943	107	R	P01889=Q14943	A	B	GA107R	-0.4897995
P01889	Q8N423	107	R	P01889=Q8N423	A	B	GA107R	-1.13863993
Q13895	Q96GA3	426	S	Q13895=Q96GA3	A	B	PA426S	-0.0436000824
P01889	P61769	140	S	P01889=P61769	A	B	YA140S	0.220499039
P28067	P28068	181	A	P28067=P28068	A	B	GA181A	0.0397033691
P28067	P01911	181	A	P28067=P01911	A	B	GA181A	0.0626001358
P28067	P06340	181	A	P28067=P06340	A	B	GA181A	-0.0052986145
P28067	P13765	181	A	P28067=P13765	A	B	GA181A	0.116100311
O15205	Q9H832	162	F	Q9H832=O15205	B	A	CB162F	-1.67045009
Q96C00	Q9NQZ8	274	G	Q96C00=Q9NQZ8	A	B	AA274G	0.285840034
P62807	P0C0S5	96	H	P0C0S5=P62807	B	A	QB96H	0.183204651
P10321	P43632	104	K	P10321=P43632	A	B	NA104K	-0.593700409
P10321	P43626	104	K	P10321=P43626	A	B	NA104K	-0.545499802
P10321	P43628	104	K	P10321=P43628	A	B	NA104K	-0.578199387
P10321	P43627	104	K	P10321=P43627	A	B	NA104K	0.293700218
P10321	Q14943	104	K	P10321=Q14943	A	B	NA104K	-0.0708999634
P10321	Q14954	104	K	P10321=Q14954	A	B	NA104K	-0.872200012
P10321	Q14953	104	K	P10321=Q14953	A	B	NA104K	-0.51611042
P28068	P28067	28	A	P28067=P28068	B	A	TB28A	0.349700928
P28068	P28067	49	V	P28067=P28068	B	A	DB49V	-0.299499512
P62807	P0C0S5	72	D	P0C0S5=P62807	B	A	EB72D	0.125099182
P10321	P04439	313	S	P04439=P10321	B	A	AB313S	0.0467270017
P01889	P43632	171	L	P01889=P43632	A	B	WA171L	0.0531301498
P01889	P43628	171	L	P01889=P43628	A	B	WA171L	0.045800209
P01889	P43626	171	L	P01889=P43626	A	B	WA171L	0.0270996094
P01889	P43632	100	A	P01889=P43632	A	B	EA100A	-0.200730324
P01889	P43628	100	A	P01889=P43628	A	B	EA100A	-1.00599957
P01889	Q14943	100	A	P01889=Q14943	A	B	EA100A	0.357800484
P01889	Q8N423	100	A	P01889=Q8N423	A	B	EA100A	-0.652038991
P01889	P43626	100	A	P01889=P43626	A	B	EA100A	-1.74834967
P28067	P28068	210	H	P28067=P28068	A	B	RA210H	-0.188293457
P28067	P01911	210	H	P28067=P01911	A	B	RA210H	0.343400002
Q29983	P26718	174	V	P26718=Q29983	B	A	MB174V	0.119700432
P68431	P62805	109	K	P68431=P62805	A	B	NA109K	-1.15750122
Q9BZM6	P26718	176	K	P26718=Q9BZM6	B	A	RB176K	-0.0167999268
Q03519	Q03518	374	T	Q03518=Q03519	B	A	AB374T	0.125396729
Q969J2	Q96IT1	88	N	Q96IT1=Q969J2	B	A	SB88N	0.0308990479
P01889	Q14943	176	A	P01889=Q14943	A	B	EA176A	0.00389957428
P10321	P04439	40	S	P04439=P10321	B	A	GB40S	4.66875792
P08833	P05019	253	M	P05019=P08833	B	A	IB253M	0.0138800144
O15143	P61158	37	N	O15143=P61158	A	B	KA37N	0.348098755
Q9Y6D9	Q13257	558	H	Q13257=Q9Y6D9	B	A	RB558H	0.340630054
P33993	P25205	144	S	P25205=P33993	B	A	NB144S	-0.129879951
O43543	O75771	188	H	O43543=O75771	A	B	RA188H	0.101559877
O43543	O15315	188	H	O15315=O43543	B	A	RB188H	-0.146400452
Q9UDV6	P17036	336	H	Q9UDV6=P17036	A	B	RA336H	-0.0155200958
Q15113	P13497	89	T	P13497=Q15113	B	A	AB89T	-0.286729813
O60353	Q8N474	33	V	Q8N474=O60353	B	A	MB33V	0.101399422
Q9H0F6	Q9BYM8	282	T	Q9BYM8=Q9H0F6	B	A	SB282T	-0.45059967
P54296	Q14324	363	I	Q14324=P54296	B	A	VB363I	0.0558099747
Q9H0F6	Q96EP0	294	S	Q96EP0=Q9H0F6	B	A	PB294S	0.854598999
Q6R6M4	Q0WX57	83	R	Q0WX57=Q6R6M4	B	A	QB83R	-0.430350304
Q6R6M4	Q0WX57	74	T	Q0WX57=Q6R6M4	B	A	RB74T	0.0626802444
Q99436	P20618	39	A	Q99436=P20618	A	B	VA39A	0.924809456
Q99436	P49720	39	A	Q99436=P49720	A	B	VA39A	0.311770082
P09467	O00757	218	K	O00757=P09467	B	A	RB218K	-0.115600586
P52735	P62993	818	M	P62993=P52735	B	A	IB818M	0.449699402
P09914	O14879	155	N	O14879=P09914	B	A	KB155N	0.370900154
P09913	O14879	121	R	P09913=O14879	A	B	KA121R	0.481498718
O95817	P11142	407	L	P11142=O95817	B	A	PB407L	-0.102996826
O95817	P0DMV8	407	L	P0DMV8=O95817	B	A	PB407L	0.18850708
Q5T764	O14879	188	P	O14879=Q5T764	B	A	LB188P	0.750200272
Q9NQB0	P35222	15	K	P35222=Q9NQB0	B	A	NB15K	0.0890007019
O95264	P46098	129	S	O95264=P46098	A	B	YA129S	-0.16009903
Q13489	Q9NR28	260	R	Q9NR28=Q13489	B	A	KB260R	-0.638130188
Q9Y5J6	P62072	3	G	Q9Y5J6=P62072	A	B	RA3G	0.419099808
Q8NEC5	Q9P0X4	652	I	Q9P0X4=Q8NEC5	B	A	VB652I	-0.0295009613
P49286	Q15084	24	E	P49286=Q15084	A	B	GA24E	0.0760955811
P10515	P36957	451	N	P36957=P10515	B	A	DB451N	-0.108699799
P07384	P04632	433	H	P07384=P04632	A	B	RA433H	0.227497101
P17980	P62333	218	H	P62333=P17980	B	A	QB218H	-0.0378990173
Q96NY9	Q96AY2	350	W	Q96NY9=Q96AY2	A	B	RA350W	0.666900635
Q96NY9	A4GXA9	350	W	Q96NY9=A4GXA9	A	B	RA350W	-0.0909004211
P49286	P63096	243	R	P63096=P49286	B	A	KB243R	-1.17995977
P49286	P08754	243	R	P08754=P49286	B	A	KB243R	-0.984099388
P49286	P04899	243	R	P04899=P49286	B	A	KB243R	0.715600014
Q8NFJ9	Q96RK4	450	Q	Q8NFJ9=Q96RK4	A	B	RA450Q	2.28100014
Q5XLA6	P29466	51	K	Q5XLA6=P29466	A	B	MA51K	0.406742007
Q96NY9	Q96AY2	390	H	Q96NY9=Q96AY2	A	B	NA390H	-0.259399414
Q96NY9	A4GXA9	390	H	Q96NY9=A4GXA9	A	B	NA390H	0.129302979
P49407	P36575	370	M	P36575=P49407	B	A	TB370M	-1.27690125
Q96FW1	P62837	11	R	P62837=Q96FW1	B	A	QB11R	-0.247200012
O00303	Q7L2H7	76	G	O00303=Q7L2H7	A	B	AA76G	0.816799164
Q7RTS7	Q7Z3Y9	271	D	Q7RTS7=Q7Z3Y9	A	B	EA271D	0.148101807
P55209	Q9ULW6	157	N	Q9ULW6=P55209	B	A	KB157N	0.186901093
P55209	P0C0S5	157	N	P0C0S5=P55209	B	A	KB157N	0.362499237
P46527	P30281	109	G	P30281=P46527	B	A	VB109G	0.00169944763
O95678	O76011	367	V	O76011=O95678	B	A	IB367V	-0.149803162
O95678	Q7Z3Z0	367	V	Q7Z3Z0=O95678	B	A	IB367V	-0.00270080566
O95678	Q14525	367	V	Q14525=O95678	B	A	IB367V	0.300102234
O95678	Q6A162	367	V	Q6A162=O95678	B	A	IB367V	0.0804977417
O95678	P19012	367	V	P19012=O95678	B	A	IB367V	0.0492019653
O95678	O76015	367	V	O76015=O95678	B	A	IB367V	0.17829895
O95678	Q7Z3Y8	367	V	Q7Z3Y8=O95678	B	A	IB367V	0.240203857
O95678	O76014	367	V	O76014=O95678	B	A	IB367V	0.369903564
O95678	Q15323	367	V	Q15323=O95678	B	A	IB367V	0.430099487
O95678	Q7Z3Y9	367	V	Q7Z3Y9=O95678	B	A	IB367V	0.114700317
O95678	P08727	367	V	P08727=O95678	B	A	IB367V	0.0699996948
O95678	P13646	367	V	P13646=O95678	B	A	IB367V	-0.294494629
O95678	P35900	367	V	P35900=O95678	B	A	IB367V	0.127197266
O95678	Q2M2I5	367	V	O95678=Q2M2I5	A	B	IA367V	0.416793823
O95678	O76011	427	T	O76011=O95678	B	A	MB427T	2.14559937
O95678	Q7Z3Z0	427	T	Q7Z3Z0=O95678	B	A	MB427T	1.73210144
O95678	Q14525	427	T	Q14525=O95678	B	A	MB427T	2.11029816
O95678	Q6A162	427	T	Q6A162=O95678	B	A	MB427T	1.91680145
O95678	P19012	427	T	P19012=O95678	B	A	MB427T	2.12289429
O95678	O76015	427	T	O76015=O95678	B	A	MB427T	1.63870239
O95678	Q7Z3Y8	427	T	Q7Z3Y8=O95678	B	A	MB427T	0.902793884
O95678	Q92764	427	T	Q92764=O95678	B	A	MB427T	0.822799683
O95678	O76014	427	T	O76014=O95678	B	A	MB427T	2.00299835
O95678	Q15323	427	T	Q15323=O95678	B	A	MB427T	1.35910034
O95678	Q7Z3Y9	427	T	Q7Z3Y9=O95678	B	A	MB427T	1.07209778
O95678	P08727	427	T	P08727=O95678	B	A	MB427T	0.613998413
O95678	P13646	427	T	P13646=O95678	B	A	MB427T	1.81929779
O95678	P35900	427	T	P35900=O95678	B	A	MB427T	1.52840424
O95678	Q2M2I5	427	T	O95678=Q2M2I5	A	B	MA427T	1.34490204
Q6NXT2	Q9UER7	39	P	Q9UER7=Q6NXT2	B	A	HB39P	-1.78590012
Q14CN4	Q14525	366	E	Q14525=Q14CN4	B	A	DB366E	0.0195007324
Q14CN4	Q6A162	428	H	Q6A162=Q14CN4	B	A	RB428H	0.805603027
Q14CN4	P13646	428	H	P13646=Q14CN4	B	A	RB428H	0.489700317
Q14CN4	P08779	428	H	P08779=Q14CN4	B	A	RB428H	0.682998657
Q14CN4	P08727	428	H	P08727=Q14CN4	B	A	RB428H	0.852996826
Q14CN4	Q92764	428	H	Q92764=Q14CN4	B	A	RB428H	0.882301331
Q14CN4	Q14532	428	H	Q14532=Q14CN4	B	A	RB428H	0.614303589
Q14CN4	P02533	428	H	P02533=Q14CN4	B	A	RB428H	0.767799377
Q14CN4	P35900	428	H	P35900=Q14CN4	B	A	RB428H	0.0635986328
Q14CN4	P19012	428	H	P19012=Q14CN4	B	A	RB428H	0.388397217
Q14CN4	O76015	428	H	O76015=Q14CN4	B	A	RB428H	-0.0336990356
Q14CN4	Q15323	428	H	Q15323=Q14CN4	B	A	RB428H	0.66230011
Q14CN4	Q14525	428	H	Q14525=Q14CN4	B	A	RB428H	0.312103271
Q14CN4	Q7Z3Y8	264	C	Q14CN4=Q7Z3Y8	A	B	YA264C	0.635597229
Q14CN4	Q7Z3Z0	264	C	Q14CN4=Q7Z3Z0	A	B	YA264C	-0.0969009399
Q14CN4	Q2M2I5	264	C	Q14CN4=Q2M2I5	A	B	YA264C	0.857299805
Q13520	P29972	234	I	Q13520=P29972	A	B	VA234I	-0.0609989166
Q5XKE5	O76015	393	V	O76015=Q5XKE5	B	A	AB393V	-1.62359619
Q5XKE5	P19012	393	V	P19012=Q5XKE5	B	A	AB393V	-1.91120148
Q5XKE5	Q14525	393	V	Q14525=Q5XKE5	B	A	AB393V	-1.75609589
Q5XKE5	Q15323	393	V	Q15323=Q5XKE5	B	A	AB393V	-1.7206955
Q5XKE5	P08779	393	V	P08779=Q5XKE5	B	A	AB393V	-1.46879578
Q5XKE5	P02533	393	V	P02533=Q5XKE5	B	A	AB393V	-1.55870056
Q5XKE5	Q92764	393	V	Q92764=Q5XKE5	B	A	AB393V	-1.36690521
Q5XKE5	O76011	393	V	O76011=Q5XKE5	B	A	AB393V	-1.49019623
Q5XKE5	P08727	393	V	P08727=Q5XKE5	B	A	AB393V	-1.35169983
Q7RTS7	P08727	424	K	P08727=Q7RTS7	B	A	EB424K	0.363395691
Q7RTS7	P19012	424	K	P19012=Q7RTS7	B	A	EB424K	0.679801941
Q7RTS7	Q6A163	424	K	Q6A163=Q7RTS7	B	A	EB424K	-0.203605652
Q7RTS7	O76014	424	K	O76014=Q7RTS7	B	A	EB424K	-0.0839004517
Q7RTS7	Q7Z3Z0	424	K	Q7Z3Z0=Q7RTS7	B	A	EB424K	-0.0905990601
Q7RTS7	Q15323	424	K	Q15323=Q7RTS7	B	A	EB424K	0.187095642
Q7RTS7	P08779	424	K	P08779=Q7RTS7	B	A	EB424K	0.258499146
Q7RTS7	O76015	424	K	O76015=Q7RTS7	B	A	EB424K	0.260696411
Q7RTS7	O76011	424	K	O76011=Q7RTS7	B	A	EB424K	-0.203804016
Q7RTS7	P13646	424	K	P13646=Q7RTS7	B	A	EB424K	-0.113296509
Q7RTS7	Q7Z3Y8	424	K	Q7Z3Y8=Q7RTS7	B	A	EB424K	-0.624801636
Q7RTS7	Q92764	424	K	Q92764=Q7RTS7	B	A	EB424K	0.0972976685
Q14CN4	P08727	405	W	P08727=Q14CN4	B	A	RB405W	-0.0115966797
P30301	O43315	107	I	P30301=O43315	A	B	VA107I	-0.457300186
Q8WYA0	Q96LB3	222	V	Q96LB3=Q8WYA0	B	A	LB222V	1.03300476
Q6NXT2	Q9UER7	122	E	Q9UER7=Q6NXT2	B	A	KB122E	1.48329926
Q6NXT2	Q9UER7	111	G	Q9UER7=Q6NXT2	B	A	AB111G	-0.0781021118
Q13520	P29972	166	G	Q13520=P29972	A	B	RA166G	-1.22169876
P78385	O76015	362	S	O76015=P78385	B	A	GB362S	3.19429779
P78385	Q15323	362	S	Q15323=P78385	B	A	GB362S	4.64970398
P78385	P19012	362	S	P19012=P78385	B	A	GB362S	5.04290009
P78385	Q6A162	362	S	Q6A162=P78385	B	A	GB362S	3.42050171
P78385	O76014	362	S	O76014=P78385	B	A	GB362S	6.18039703
P78385	Q92764	362	S	Q92764=P78385	B	A	GB362S	5.94369507
P78385	Q7Z3Y8	362	S	Q7Z3Y8=P78385	B	A	GB362S	1.21279907
P78385	Q14525	362	S	Q14525=P78385	B	A	GB362S	4.10469818
P78385	P08727	362	S	P08727=P78385	B	A	GB362S	3.91049957
P78385	Q7Z3Z0	362	S	Q7Z3Z0=P78385	B	A	GB362S	3.75640106
P78385	P08779	362	S	P08779=P78385	B	A	GB362S	5.22389984
P78385	O76011	362	S	O76011=P78385	B	A	GB362S	4.30060577
P78385	Q6A163	362	S	Q6A163=P78385	B	A	GB362S	5.73110199
Q96EP1	P51668	341	P	P51668=Q96EP1	B	A	TB341P	0.556720257
Q96EP1	P62837	341	P	P62837=Q96EP1	B	A	TB341P	0.480649948
Q96EP1	P61088	341	P	P61088=Q96EP1	B	A	TB341P	0.53429985
Q96EP1	Q9Y2X8	341	P	Q9Y2X8=Q96EP1	B	A	TB341P	0.468279839
Q96EP1	Q96B02	341	P	Q96B02=Q96EP1	B	A	TB341P	0.755660534
Q13619	Q93034	644	R	Q13619=Q93034	A	B	KA644R	0.404600143
P02462	P08572	1334	H	P02462=P08572	A	B	QA1334H	4.48410034
B2RNN3	P0C862	277	K	B2RNN3=P0C862	A	B	RA277K	1.57001996
Q13042	Q9UJX3	229	D	Q13042=Q9UJX3	A	B	EA229D	-0.0654983521
Q6P3R8	Q96PY6	255	Q	Q96PY6=Q6P3R8	B	A	KB255Q	0.248780251
Q92696	P53611	420	A	Q92696=P53611	A	B	TA420A	-0.258102417
Q9NPF4	Q14657	98	H	Q14657=Q9NPF4	B	A	QB98H	-0.0527000427
Q15436	Q15437	211	I	Q15437=Q15436	B	A	LB211I	5.54798889
Q86SX6	Q53S33	146	T	Q86SX6=Q53S33	A	B	AA146T	0.381380081
Q8WXE9	P42566	321	R	P42566=Q8WXE9	B	A	QB321R	0.0640460253
P54652	Q9NZL4	191	S	Q9NZL4=P54652	B	A	CB191S	0.0284004211
P36957	P10515	251	Y	P36957=P10515	A	B	FA251Y	-0.00279998779
Q494W8	P36544	234	R	Q494W8=P36544	A	B	GA234R	-0.220098495
Q9ULX3	Q9NRX1	366	F	Q9NRX1=Q9ULX3	B	A	YB366F	-0.229801178
Q99547	P42285	5	G	Q99547=P42285	A	B	RA5G	2.08358002
Q99547	P42285	8	K	Q99547=P42285	A	B	RA8K	0.505829811
Q99547	Q9NQT5	58	V	Q9NQT5=Q99547	B	A	IB58V	-0.712499619
Q96MX3	Q3KQV3	224	V	Q3KQV3=Q96MX3	B	A	IB224V	1.01002026
Q9NZD4	P69905	100	T	Q9NZD4=P69905	A	B	PA100T	0.556500435
P24394	P05112	97	E	P05112=P24394	B	A	DB97E	0.780599594
P24394	P78552	185	H	P24394=P78552	A	B	RA185H	1.63033962
P49720	P49721	34	L	P49720=P49721	A	B	MA34L	0.0387201309
P49720	P28074	34	L	P49720=P28074	A	B	MA34L	0.242838025
P49720	Q99436	34	L	Q99436=P49720	B	A	MB34L	-0.469209969
O14641	O14640	285	H	O14640=O14641	B	A	QB285H	-0.0918302536
P14136	P08670	295	N	P08670=P14136	B	A	DB295N	-0.018196106
P14136	P19012	295	N	P19012=P14136	B	A	DB295N	-0.33089447
P14136	P07196	295	N	P14136=P07196	A	B	DA295N	-0.0220985413
P14136	P08727	295	N	P08727=P14136	B	A	DB295N	-0.128700256
P14136	P17661	295	N	P17661=P14136	B	A	DB295N	0.178695679
P14136	P13646	295	N	P13646=P14136	B	A	DB295N	-0.184700012
P14136	Q7Z3Y8	295	N	Q7Z3Y8=P14136	B	A	DB295N	-0.203300476
P14136	Q6A163	295	N	Q6A163=P14136	B	A	DB295N	-0.296203613
P14136	Q15323	295	N	Q15323=P14136	B	A	DB295N	-0.102203369
P51671	P51677	23	T	P51677=P51671	B	A	AB23T	12.8087006
P17844	Q92841	480	A	Q92841=P17844	B	A	SB480A	0.0
P02749	P01130	325	R	P02749=P01130	A	B	CA325R	-0.99890995
P02749	P01130	335	S	P02749=P01130	A	B	WA335S	0.06208992
P46108	Q9Y5K6	17	G	P46108=Q9Y5K6	A	B	RA17G	-0.24710083
Q9P2A4	Q92558	44	Q	Q92558=Q9P2A4	B	A	RB44Q	0.879402161
Q14532	Q14CN4	371	E	Q14532=Q14CN4	A	B	DA371E	-0.281898499
Q14532	O43790	371	E	Q14532=O43790	A	B	DA371E	-0.32749939
Q9UHD8	Q9NVA2	576	V	Q9NVA2=Q9UHD8	B	A	MB576V	-0.128190041
Q6A162	P02538	390	R	Q6A162=P02538	A	B	WA390R	-0.836395264
Q6A162	P05787	390	R	Q6A162=P05787	A	B	WA390R	-1.2901001
Q6A162	P13647	390	R	Q6A162=P13647	A	B	WA390R	-0.641601562
Q6A162	P19013	390	R	Q6A162=P19013	A	B	WA390R	-1.03469849
Q6A162	P35908	390	R	Q6A162=P35908	A	B	WA390R	-0.316703796
Q6A162	P48668	390	R	Q6A162=P48668	A	B	WA390R	-0.634300232
Q6A162	Q14533	390	R	Q6A162=Q14533	A	B	WA390R	0.171302795
Q6A162	Q14CN4	390	R	Q6A162=Q14CN4	A	B	WA390R	-0.307601929
Q6A162	Q3SY84	390	R	Q6A162=Q3SY84	A	B	WA390R	-0.599197388
Q6A162	P78385	390	R	Q6A162=P78385	A	B	WA390R	-0.537399292
Q6A162	Q01546	390	R	Q6A162=Q01546	A	B	WA390R	-0.46900177
Q6A162	Q9NSB4	390	R	Q6A162=Q9NSB4	A	B	WA390R	-0.463500977
Q6A162	O95678	390	R	Q6A162=O95678	A	B	WA390R	-0.26210022
Q6A162	P78386	390	R	Q6A162=P78386	A	B	WA390R	-0.398200989
Q8ND04	Q9H0W8	280	L	Q8ND04=Q9H0W8	A	B	PA280L	-0.668998718
Q6A162	P78386	303	T	Q6A162=P78386	A	B	MA303T	0.000503540039
Q14532	O43790	369	Q	Q14532=O43790	A	B	RA369Q	0.299301147
Q6A163	P04264	383	M	Q6A163=P04264	A	B	LA383M	0.124801636
Q6A163	Q7RTS7	383	M	Q6A163=Q7RTS7	A	B	LA383M	0.338699341
Q6A163	Q14533	383	M	Q6A163=Q14533	A	B	LA383M	0.0231018066
Q6A163	P14136	383	M	Q6A163=P14136	A	B	LA383M	0.0960998535
Q6A163	P12035	383	M	Q6A163=P12035	A	B	LA383M	0.0186004639
Q6A163	Q01546	383	M	Q6A163=Q01546	A	B	LA383M	-0.00999450684
Q6A163	P78386	383	M	Q6A163=P78386	A	B	LA383M	-0.0827026367
Q6A163	P04259	383	M	Q6A163=P04259	A	B	LA383M	0.00370025635
Q6A163	Q8N1N4	383	M	Q6A163=Q8N1N4	A	B	LA383M	0.136497498
P08779	P41219	418	C	P08779=P41219	A	B	RA418C	0.427200317
P08779	Q5XKE5	418	C	P08779=Q5XKE5	A	B	RA418C	0.775695801
P08779	P35908	418	C	P08779=P35908	A	B	RA418C	0.833396912
P08779	Q14533	418	C	P08779=Q14533	A	B	RA418C	0.674598694
P08779	O43790	418	C	P08779=O43790	A	B	RA418C	0.701400757
P08779	Q14CN4	418	C	P08779=Q14CN4	A	B	RA418C	0.625099182
P08779	P12035	418	C	P08779=P12035	A	B	RA418C	0.673301697
P08779	P78386	418	C	P08779=P78386	A	B	RA418C	0.63419342
P08779	Q8N1N4	418	C	P08779=Q8N1N4	A	B	RA418C	0.894500732
P08779	P05787	418	C	P08779=P05787	A	B	RA418C	0.659706116
P08779	Q01546	418	C	P08779=Q01546	A	B	RA418C	0.533195496
P08779	P13647	418	C	P08779=P13647	A	B	RA418C	0.419197083
P08779	P04264	418	C	P08779=P04264	A	B	RA418C	0.758102417
P08779	Q7RTS7	418	C	P08779=Q7RTS7	A	B	RA418C	0.666503906
P08779	P02538	418	C	P08779=P02538	A	B	RA418C	0.697303772
P08779	P78385	418	C	P08779=P78385	A	B	RA418C	0.495201111
P08779	P48668	418	C	P08779=P48668	A	B	RA418C	0.408798218
Q7Z3Y8	Q7RTS7	415	P	Q7Z3Y8=Q7RTS7	A	B	SA415P	-0.415000916
Q2M2I5	Q5XKE5	282	K	Q5XKE5=Q2M2I5	B	A	NB282K	-0.0805969238
Q6A163	P04264	423	F	Q6A163=P04264	A	B	SA423F	-0.445396423
Q7Z3Y8	P35908	191	L	P35908=Q7Z3Y8	B	A	IB191L	-1.5114975
Q7Z3Y8	P12035	191	L	P12035=Q7Z3Y8	B	A	IB191L	-0.51599884
Q7Z3Y8	Q13515	191	L	Q13515=Q7Z3Y8	B	A	IB191L	-0.662696838
Q7Z3Y8	P02538	191	L	P02538=Q7Z3Y8	B	A	IB191L	0.296195984
Q7Z3Y8	Q5XKE5	191	L	Q5XKE5=Q7Z3Y8	B	A	IB191L	-0.784500122
Q7Z3Y8	P48668	191	L	P48668=Q7Z3Y8	B	A	IB191L	-0.77809906
Q7Z3Y8	P04259	191	L	P04259=Q7Z3Y8	B	A	IB191L	-0.735595703
Q7Z3Y8	P04264	191	L	P04264=Q7Z3Y8	B	A	IB191L	-0.559295654
Q7Z3Y8	P13647	191	L	P13647=Q7Z3Y8	B	A	IB191L	-0.808799744
P55198	Q8TEK3	858	P	P55198=Q8TEK3	A	B	LA858P	0.681100845
P47211	P08908	265	F	P08908=P47211	B	A	IB265F	-1.02429962
Q03405	P00749	86	A	P00749=Q03405	B	A	TB86A	-0.225999832
P43629	P30511	220	L	P30511=P43629	B	A	PB220L	0.225899696
Q8N423	P01889	322	H	P01889=Q8N423	B	A	RB322H	-0.398862004
P48546	P01275	354	Q	P48546=P01275	A	B	EA354Q	0.146900177
P01137	Q14392	25	P	P01137=Q14392	A	B	RA25P	-0.563100815
O95049	Q8NI35	19	H	O95049=Q8NI35	A	B	RA19H	-0.0552005768
Q6NSJ5	Q8IWT6	190	T	Q6NSJ5=Q8IWT6	A	B	MA190T	0.353401184
Q13011	O75521	217	R	O75521=Q13011	B	A	GB217R	0.0123004913
O95182	O75489	66	A	O95182=O75489	A	B	PA66A	0.516059875
Q9H707	Q9Y2P0	242	C	Q9H707=Q9Y2P0	A	B	WA242C	0.0
P18887	P49916	576	S	P49916=P18887	B	A	NB576S	-0.41519928
Q8N423	P01889	349	W	P01889=Q8N423	B	A	RB349W	-0.836398005
Q9BX70	Q9H0C5	515	E	Q9BX70=Q9H0C5	A	B	DA515E	-0.308010101
P13688	P40199	83	V	P40199=P13688	B	A	AB83V	-0.906100273
P13688	P40199	123	H	P40199=P13688	B	A	QB123H	-1.42780018
Q8NHL6	P17693	110	R	P17693=Q8NHL6	B	A	SB110R	-1.16253996
Q9H0W8	Q8ND04	349	Q	Q8ND04=Q9H0W8	B	A	HB349Q	-0.0699005127
Q3KQV3	Q9HBT8	425	H	Q9HBT8=Q3KQV3	B	A	NB425H	0.00125002861
Q9UBT2	G2XKQ0	551	R	Q9UBT2=G2XKQ0	A	B	PA551R	0.103199005
Q13011	O75521	284	N	O75521=Q13011	B	A	DB284N	0.0220994949
P10073	Q9H4T2	321	V	P10073=Q9H4T2	A	B	AA321V	0.0714099407
Q96EG3	P17021	347	C	Q96EG3=P17021	A	B	YA347C	0.015801996
Q96EG3	Q5T619	347	C	Q96EG3=Q5T619	A	B	YA347C	-0.0364098549
O75807	P62136	557	H	P62136=O75807	B	A	RB557H	0.00869941711
P43629	P30511	298	C	P30511=P43629	B	A	RB298C	-0.31799984
P43630	P30511	298	H	P30511=P43630	B	A	RB298H	0.00840997696
P40199	P13688	133	G	P40199=P13688	A	B	EA133G	-0.208800316
Q8NHL6	P17693	107	C	P17693=Q8NHL6	B	A	RB107C	0.871380329
P43628	P10321	267	H	P10321=P43628	B	A	RB267H	0.104299545
P43629	P61769	52	H	P61769=P43629	B	A	RB52H	0.0574880242
P43630	P30511	34	W	P30511=P43630	B	A	RB34W	-0.460909843
Q8N423	P61769	122	T	P61769=Q8N423	B	A	PB122T	0.298150063
Q03405	P00749	83	F	P00749=Q03405	B	A	LB83F	0.0755004883
Q9H9F9	O96019	483	V	Q9H9F9=O96019	A	B	IA483V	-0.00847005844
Q96CA5	P55211	164	R	Q96CA5=P55211	A	B	HA164R	-1.31180191
Q9H9F9	O96019	481	E	Q9H9F9=O96019	A	B	KA481E	0.866660118
P48047	P25705	107	K	P25705=P48047	B	A	NB107K	0.435703278
P18859	P25705	31	G	P25705=P18859	B	A	AB31G	-10.2985001
Q15759	Q16644	275	H	Q15759=Q16644	A	B	RA275H	0.158129692
P29274	P21554	147	S	P29274=P21554	A	B	GA147S	0.978939772
P29274	P14416	147	S	P29274=P14416	A	B	GA147S	0.483520031
Q9Y271	Q9NS75	309	L	Q9Y271=Q9NS75	A	B	FA309L	0.181400299
P51617	O43187	196	S	O43187=P51617	B	A	FB196S	1.07070065
P51617	Q9Y616	196	S	Q9Y616=P51617	B	A	FB196S	-0.0898199081
P51617	Q9NWZ3	196	S	P51617=Q9NWZ3	A	B	FA196S	1.04448986

## Sheet: (D) Lit-SI_pathMt_ppi_ddg
protein	partner	protein_pos	mut_res	model_id	chain_id	chain_partner	chain_mut	binding_ddg
P40337	Q15369	82	P	Q15369=P40337	B	A	RB82P	2.66879845
P00441	O14618	114	T	P00441=O14618	A	B	IA114T	-0.22303009
Q9H3D4	P04637	247	R	Q9H3D4=P04637	A	B	HA247R	0.176859856
Q9H3D4	Q13625	247	R	Q9H3D4=Q13625	A	B	HA247R	-0.322740555
P60953	P27986	66	G	P27986=P60953	B	A	RB66G	0.240699768
P60953	P42768	66	G	P60953=P42768	A	B	RA66G	1.25970078
P60953	Q9NPB6	66	G	P60953=Q9NPB6	A	B	RA66G	0.137699127
P60953	Q9BYG5	66	G	P60953=Q9BYG5	A	B	RA66G	0.031999588
P60953	O00401	66	G	P60953=O00401	A	B	RA66G	0.678600311
P60953	P52565	66	G	P60953=P52565	A	B	RA66G	3.99430084
P60953	P52306	66	G	P52306=P60953	B	A	RB66G	2.41910982
P60709	P63261	179	E	P60709=P63261	A	B	DA179E	-0.15143013
P60709	P12814	179	E	P60709=P12814	A	B	DA179E	-0.29598999
Q09470	P22001	401	V	P22001=Q09470	B	A	AB401V	-1.08370209
P28482	P51812	135	T	P51812=P28482	B	A	RB135T	-0.682199478
P28482	Q15418	135	T	Q15418=P28482	B	A	RB135T	-1.51040077
P28482	Q15349	135	T	Q15349=P28482	B	A	RB135T	0.468600273
P28482	Q9BUB5	135	T	Q9BUB5=P28482	B	A	RB135T	0.531394958
P36897	P62942	266	G	P36897=P62942	A	B	DA266G	0.173101425
O95140	Q8IWA4	105	M	Q8IWA4=O95140	B	A	TB105M	-1.1718998
O43678	P28331	45	T	P28331=O43678	B	A	KB45T	0.770999908
P08559	P11177	169	V	P08559=P11177	A	B	AA169V	-1.00119781
O95140	Q8IWA4	165	R	Q8IWA4=O95140	B	A	HB165R	0.00929927826
P08034	P29033	15	Q	P08034=P29033	A	B	RA15Q	-0.697999954
P08034	P29033	164	W	P08034=P29033	A	B	RA164W	0.145200729
Q9H334	O15409	465	G	Q9H334=O15409	A	B	RA465G	0.0900001526
Q9H334	Q8IVH2	465	G	Q9H334=Q8IVH2	A	B	RA465G	0.448295593
Q9H334	Q9BZS1	465	G	Q9BZS1=Q9H334	B	A	RB465G	0.751899719
P30153	Q06190	258	H	P30153=Q06190	A	B	RA258H	0.686698914
P30153	Q13362	258	H	P30153=Q13362	A	B	RA258H	1.78889942
P30153	P63151	258	H	P30153=P63151	A	B	RA258H	2.1896019
P30153	Q15172	258	H	P30153=Q15172	A	B	RA258H	0.088300705
P30153	Q16537	258	H	P30153=Q16537	A	B	RA258H	0.597000122
P30153	Q14738	258	H	P30153=Q14738	A	B	RA258H	1.03349972
P30153	Q15173	258	H	P30153=Q15173	A	B	RA258H	1.59679985
P30153	Q9Y5P8	258	H	P30153=Q9Y5P8	A	B	RA258H	0.986801147
P30153	P53041	258	H	P30153=P53041	A	B	RA258H	0.0340995789
P30153	O75663	258	H	P30153=O75663	A	B	RA258H	-0.127700806
Q14738	P67775	197	K	Q14738=P67775	A	B	EA197K	0.45759964
Q14738	P62714	197	K	Q14738=P62714	A	B	EA197K	0.821299553
P15056	P36507	467	A	P36507=P15056	B	A	SB467A	-0.244499207
P40337	Q16665	107	H	P40337=Q16665	A	B	RA107H	-0.375
P40337	Q16665	111	N	P40337=Q16665	A	B	SA111N	0.531799316
P21953	P12694	134	N	P12694=P21953	B	A	IB134N	0.326000214
Q06413	Q02078	24	K	Q02078=Q06413	B	A	RB24K	-0.556999207
Q9ULV1	Q00604	105	V	Q00604=Q9ULV1	B	A	MB105V	1.10309982
P62873	P59768	78	R	P62873=P59768	A	B	KA78R	0.111698151
P40763	P42224	344	H	P42224=P40763	B	A	QB344H	-0.0130996704
P63252	Q99712	301	R	Q99712=P63252	B	A	MB301R	-0.872001648
P07437	Q71U36	221	I	Q71U36=P07437	B	A	TB221I	-0.65719986
P25054	Q96N96	516	N	P25054=Q96N96	A	B	KA516N	2.45490074
P08034	P29033	38	M	P08034=P29033	A	B	VA38M	-0.110500336
P08034	P29033	181	M	P08034=P29033	A	B	VA181M	-0.173500061
P62140	Q12972	183	A	P62140=Q12972	A	B	EA183A	0.143997192
Q9H3D4	Q96KQ4	319	H	Q9H3D4=Q96KQ4	A	B	RA319H	6.40977812
Q9H3D4	Q13625	319	H	Q9H3D4=Q13625	A	B	RA319H	1.59455013
Q13509	P68363	391	L	P68363=Q13509	B	A	RB391L	1.28559875
Q13509	Q71U36	391	L	Q71U36=Q13509	B	A	RB391L	2.67570019
Q8NBP7	P01130	374	H	Q8NBP7=P01130	A	B	DA374H	-1.23523009
P48165	P29033	47	H	P48165=P29033	A	B	DA47H	2.91869926
Q92963	Q3MIN7	87	H	Q3MIN7=Q92963	B	A	DB87H	0.947599411
Q9H3D4	Q96KQ4	343	W	Q9H3D4=Q96KQ4	A	B	RA343W	0.503829956
Q9H3D4	Q13625	343	W	Q9H3D4=Q13625	A	B	RA343W	0.89136982
Q00266	P31153	259	V	P31153=Q00266	B	A	AB259V	-0.568200111
Q5TBB1	O75792	1	I	O75792=Q5TBB1	B	A	MB1I	0.250009
P68400	P67870	47	G	P68400=P67870	A	B	RA47G	0.00180006027
O00459	P42338	564	E	P42338=O00459	B	A	KB564E	2.27400208
O00459	P42336	564	E	P42336=O00459	B	A	KB564E	1.06900024
P00492	Q9NRG1	68	F	Q9NRG1=P00492	B	A	LB68F	1.09468985
Q13144	P49770	81	K	Q13144=P49770	A	B	EA81K	0.29899025
P18074	Q13888	616	P	P18074=Q13888	A	B	RA616P	0.174150467
Q92963	Q3MIN7	82	L	Q3MIN7=Q92963	B	A	FB82L	3.59549999
Q06609	O43542	293	T	Q06609=O43542	A	B	AA293T	-0.266998291
Q14004	O75909	751	Q	Q14004=O75909	A	B	RA751Q	3.14719772
P04264	O76015	478	D	O76015=P04264	B	A	EB478D	-0.0466003418
P04264	Q6A163	478	D	Q6A163=P04264	B	A	EB478D	-0.0672988892
P04264	Q14525	478	D	Q14525=P04264	B	A	EB478D	0.0857009888
P04264	O76011	478	D	O76011=P04264	B	A	EB478D	-0.0328979492
P04264	P13646	478	D	P13646=P04264	B	A	EB478D	0.0482940674
P04264	P02533	478	D	P02533=P04264	B	A	EB478D	-0.0873947144
P04264	P08779	478	D	P08779=P04264	B	A	EB478D	0.301101685
P04264	P08727	478	D	P08727=P04264	B	A	EB478D	0.259399414
P04264	O76014	478	D	O76014=P04264	B	A	EB478D	0.0559997559
P04264	Q92764	478	D	Q92764=P04264	B	A	EB478D	0.112594604
P04264	Q15323	478	D	Q15323=P04264	B	A	EB478D	0.0671005249
P04264	P19012	478	D	P19012=P04264	B	A	EB478D	-0.0135040283
P21583	P10721	36	K	P10721=P21583	B	A	NB36K	-0.137199402
P01112	Q07889	60	V	P01112=Q07889	A	B	GA60V	6.40369987
O60832	Q6PI26	378	Q	O60832=Q6PI26	A	B	RA378Q	1.72748947
P04637	Q13625	179	Q	P04637=Q13625	A	B	HA179Q	0.312409878
P04637	P10415	179	Q	P10415=P04637	B	A	HB179Q	1.14326
P08034	P29033	34	T	P08034=P29033	A	B	MA34T	1.43160057
P40337	Q13617	184	P	Q13617=P40337	B	A	LB184P	2.10490036
P40337	Q15369	184	P	Q15369=P40337	B	A	LB184P	1.66230011
P42336	O00459	1044	S	P42336=O00459	A	B	NA1044S	-0.104995728
P60709	P40123	210	H	P60709=P40123	A	B	RA210H	0.0976009369
P02533	P13647	388	H	P02533=P13647	A	B	RA388H	0.128204346
P02533	P12035	388	H	P02533=P12035	A	B	RA388H	0.36819458
P02533	P04264	388	H	P02533=P04264	A	B	RA388H	0.273803711
P02533	O43790	388	H	P02533=O43790	A	B	RA388H	0.376502991
P02533	Q5XKE5	388	H	P02533=Q5XKE5	A	B	RA388H	0.306900024
P02533	Q14CN4	388	H	P02533=Q14CN4	A	B	RA388H	0.240097046
P02533	Q14533	388	H	P02533=Q14533	A	B	RA388H	0.0617980957
P02533	P48668	388	H	P02533=P48668	A	B	RA388H	0.258102417
P02533	P41219	388	H	P02533=P41219	A	B	RA388H	0.374404907
P02533	Q13515	388	H	Q13515=P02533	B	A	RB388H	0.288002014
O00459	P42338	557	H	P42338=O00459	B	A	DB557H	1.05500793
O00459	P42336	557	H	P42336=O00459	B	A	DB557H	-0.725006104
P33897	P28288	632	I	P28288=P33897	B	A	TB632I	1.45849991
O00571	Q04637	288	E	O00571=Q04637	A	B	KA288E	0.250799179
O00571	Q04637	480	G	O00571=Q04637	A	B	RA480G	0.459299088
P10644	P17612	269	G	P17612=P10644	B	A	DB269G	2.19390106
P10644	P51817	269	G	P51817=P10644	B	A	DB269G	1.45469666
P10644	P22694	269	G	P22694=P10644	B	A	DB269G	0.0583000183
P10644	Q05513	269	G	Q05513=P10644	B	A	DB269G	1.27280045
P45379	P63316	283	E	P45379=P63316	A	B	KA283E	0.785860062
P49459	Q9NS91	23	R	P49459=Q9NS91	A	B	GA23R	-1.02629852
P69905	P69892	127	Y	P69905=P69892	A	B	DA127Y	-0.486398697
P69905	P68871	127	Y	P69905=P68871	A	B	DA127Y	-1.09320068
P69905	Q9NZD4	127	Y	Q9NZD4=P69905	B	A	DB127Y	-0.158699036
P69905	P02100	127	Y	P69905=P02100	A	B	DA127Y	-0.303001404
P69905	P02042	127	Y	P69905=P02042	A	B	DA127Y	-0.0383987427
P69905	P09105	127	Y	P69905=P09105	A	B	DA127Y	-0.0601799488
Q9GZV9	P11362	123	W	Q9GZV9=P11362	A	B	GA123W	-0.171530724
P04792	Q9UJY1	180	I	Q9UJY1=P04792	B	A	TB180I	-0.780700207
Q09470	P22001	405	L	P22001=Q09470	B	A	PB405L	-0.33649826
P08034	P29033	183	H	P08034=P29033	A	B	RA183H	0.194099426
P42224	P52630	355	D	P42224=P52630	A	B	NA355D	0.36055994
P42224	P40763	355	D	P42224=P40763	A	B	NA355D	0.230000496
P06753	P67936	253	K	P06753=P67936	A	B	TA253K	-0.429000854
P40337	Q16665	88	R	P40337=Q16665	A	B	WA88R	2.09480095
P21953	P12694	168	H	P12694=P21953	B	A	RB168H	0.922298431
P60953	P19878	159	V	P60953=P19878	A	B	AA159V	0.218989849
P60953	Q13153	171	K	Q13153=P60953	B	A	EB171K	0.865749002
P60953	P42768	171	K	P60953=P42768	A	B	EA171K	-0.192998886
P60953	O00401	171	K	P60953=O00401	A	B	EA171K	0.404100418
P60953	Q13177	171	K	Q13177=P60953	B	A	EB171K	2.35469007
P60953	O96013	171	K	O96013=P60953	B	A	EB171K	2.32761979
P60953	Q9P286	171	K	Q9P286=P60953	B	A	EB171K	3.6539402
P60953	Q9NQU5	171	K	Q9NQU5=P60953	B	A	EB171K	4.26058102
P40337	Q16665	105	P	P40337=Q16665	A	B	TA105P	1.97710037
P40337	Q13617	132	P	Q13617=P40337	B	A	QB132P	-0.00279998779
P40337	Q15369	132	P	Q15369=P40337	B	A	QB132P	-0.0544986725
P40337	Q16665	80	R	P40337=Q16665	A	B	SA80R	0.00480079651
P40337	Q16665	115	Q	P40337=Q16665	A	B	HA115Q	0.676898956
P29033	P48165	59	R	P48165=P29033	B	A	GB59R	8.77279949
P29033	P08034	59	R	P08034=P29033	B	A	GB59R	9.47140026
Q8IXQ5	Q13618	153	V	Q8IXQ5=Q13618	A	B	AA153V	0.396499634
Q00266	P31153	264	H	P31153=Q00266	B	A	RB264H	1.93214989
Q9HCC0	Q96RQ3	99	Q	Q96RQ3=Q9HCC0	B	A	EB99Q	0.610300064
P40337	Q16665	112	H	P40337=Q16665	A	B	YA112H	2.37590027
P40337	Q16665	98	H	P40337=Q16665	A	B	YA98H	2.0189991
P40337	Q15370	166	F	Q15370=P40337	B	A	VB166F	-0.420189857
P40337	Q15369	166	F	Q15369=P40337	B	A	VB166F	3.14030075
P40337	Q13617	130	L	Q13617=P40337	B	A	VB130L	2.36670303
P40337	Q15369	164	R	Q15369=P40337	B	A	QB164R	1.11190033
O95140	Q8IWA4	104	W	Q8IWA4=O95140	B	A	RB104W	0.485199928
P13804	P38117	266	M	P13804=P38117	A	B	TA266M	-1.14879608
P45381	Q96HD9	285	A	Q96HD9=P45381	B	A	EB285A	0.481300354
Q13144	P49770	113	H	Q13144=P49770	A	B	RA113H	0.145960808
Q9H3D4	Q96KQ4	318	H	Q9H3D4=Q96KQ4	A	B	RA318H	2.42271018
Q9H3D4	Q13625	318	H	Q9H3D4=Q13625	A	B	RA318H	2.19925976
Q71U36	O00139	402	H	Q71U36=O00139	A	B	RA402H	-0.755800247
Q71U36	Q13509	263	T	Q71U36=Q13509	A	B	PA263T	0.577699661
Q71U36	O00139	263	T	Q71U36=O00139	A	B	PA263T	0.382650375
Q71U36	P07437	263	T	Q71U36=P07437	A	B	PA263T	0.804100037
Q71U36	O00139	419	L	Q71U36=O00139	A	B	SA419L	-0.415699959
P04792	P02489	127	W	P04792=P02489	A	B	RA127W	-0.191699982
P04792	P02511	127	W	P02511=P04792	B	A	RB127W	-0.388999939
P04792	Q9UJY1	151	I	Q9UJY1=P04792	B	A	TB151I	1.20065022
P04792	Q9UJY1	182	S	Q9UJY1=P04792	B	A	PB182S	2.66149044
P04792	P02489	140	G	P04792=P02489	A	B	RA140G	1.37340164
P04792	P02511	140	G	P02511=P04792	B	A	RB140G	0.675199509
P15153	P52566	57	N	P15153=P52566	A	B	DA57N	0.229398727
P15153	P53365	57	N	P53365=P15153	B	A	DB57N	0.474300385
P15153	Q92608	57	N	Q92608=P15153	B	A	DB57N	-0.582199097
P63252	Q99712	218	W	Q99712=P63252	B	A	RB218W	0.48500061
P08559	P11177	378	H	P08559=P11177	A	B	RA378H	0.203901291
P33897	P28288	401	Q	P28288=P33897	B	A	RB401Q	-0.0612010956
P33897	P28288	518	W	P28288=P33897	B	A	RB518W	4.99110031
P33897	P28288	606	L	P28288=P33897	B	A	SB606L	-0.397199631
P33897	P28288	617	H	P28288=P33897	B	A	RB617H	0.0841007233
Q9BZS1	Q8IVH2	384	T	Q9BZS1=Q8IVH2	A	B	AA384T	-0.662399292
Q9BZS1	O15409	384	T	Q9BZS1=O15409	A	B	AA384T	-0.674598694
Q9BZS1	Q9H334	384	T	Q9BZS1=Q9H334	A	B	AA384T	-0.146499634
P19429	P02585	145	G	P02585=P19429	B	A	RB145G	0.133796692
P06753	P19237	168	H	P19237=P06753	B	A	RB168H	-0.135069847
P01112	Q07889	58	I	P01112=Q07889	A	B	TA58I	-0.0676002502
P01112	Q8WWW0	63	K	P01112=Q8WWW0	A	B	EA63K	0.169699669
P01112	Q07889	63	K	P01112=Q07889	A	B	EA63K	-0.817699432
P10644	Q9BSF0	1	V	P10644=Q9BSF0	A	B	MA1V	-0.0103006363
P21802	O15520	289	P	O15520=P21802	B	A	QB289P	0.433899879
Q02750	Q86Y07	53	S	Q02750=Q86Y07	A	B	FA53S	-0.1147995
P02766	P02753	104	S	P02766=P02753	A	B	IA104S	1.63391006
P02766	P02753	40	I	P02766=P02753	A	B	VA40I	-0.269840002
P14770	P07359	71	S	P07359=P14770	B	A	FB71S	0.0663995743
P01111	Q3MIN7	60	E	P01111=Q3MIN7	A	B	GA60E	11.6579704
P07196	P08670	332	P	P08670=P07196	B	A	QB332P	0.390899658
P07196	P17661	332	P	P17661=P07196	B	A	QB332P	0.388198853
P07196	P14136	332	P	P14136=P07196	B	A	QB332P	0.330303192
P07196	P19012	332	P	P19012=P07196	B	A	QB332P	0.487106323
P07196	P13646	332	P	P13646=P07196	B	A	QB332P	0.465499878
P07196	P05783	332	P	P05783=P07196	B	A	QB332P	0.450996399
P07196	P07197	332	P	P07196=P07197	A	B	QA332P	0.131900787
P02545	P20700	203	G	P02545=P20700	A	B	EA203G	0.607009888
P02545	Q03252	203	G	P02545=Q03252	A	B	EA203G	0.518997192
P02533	P13647	415	H	P02533=P13647	A	B	YA415H	0.827301025
P02533	P12035	415	H	P02533=P12035	A	B	YA415H	1.85910034
P02533	P04264	415	H	P02533=P04264	A	B	YA415H	1.30400085
P02533	O43790	415	H	P02533=O43790	A	B	YA415H	2.09440613
P02533	Q5XKE5	415	H	P02533=Q5XKE5	A	B	YA415H	2.51519775
P02533	Q14CN4	415	H	P02533=Q14CN4	A	B	YA415H	2.04060364
P02533	Q8N1N4	415	H	P02533=Q8N1N4	A	B	YA415H	2.10230255
P02533	Q14533	415	H	P02533=Q14533	A	B	YA415H	2.27729797
P02533	P48668	415	H	P02533=P48668	A	B	YA415H	1.97260284
P02533	P41219	415	H	P02533=P41219	A	B	YA415H	1.9559021
P02533	Q13515	415	H	Q13515=P02533	B	A	YB415H	1.59760284
P13647	P02533	463	P	P02533=P13647	B	A	LB463P	2.3635025
P13647	O76015	463	P	O76015=P13647	B	A	LB463P	2.436203
P13647	P19012	463	P	P19012=P13647	B	A	LB463P	1.87689972
P13647	Q15323	463	P	Q15323=P13647	B	A	LB463P	2.23970032
P13647	Q6A162	463	P	Q6A162=P13647	B	A	LB463P	1.95579529
P13647	P08779	463	P	P08779=P13647	B	A	LB463P	3.15529633
P13647	Q92764	463	P	Q92764=P13647	B	A	LB463P	1.59760284
P13647	P08727	463	P	P08727=P13647	B	A	LB463P	1.91820526
P68871	P69905	128	P	P69905=P68871	B	A	QB128P	2.8647995
P68871	P02008	128	P	P02008=P68871	B	A	QB128P	2.2818985
P68871	Q6B0K9	128	P	Q6B0K9=P68871	B	A	QB128P	1.91600037
P68871	P09105	128	P	P09105=P68871	B	A	QB128P	3.11839962
P69905	P09105	1	T	P69905=P09105	A	B	MA1T	0.319969893
P04264	O76015	479	T	O76015=P04264	B	A	IB479T	0.640899658
P04264	Q6A163	479	T	Q6A163=P04264	B	A	IB479T	0.828697205
P04264	Q14525	479	T	Q14525=P04264	B	A	IB479T	0.957298279
P04264	O76011	479	T	O76011=P04264	B	A	IB479T	1.00430298
P04264	P13646	479	T	P13646=P04264	B	A	IB479T	1.12269592
P04264	P02533	479	T	P02533=P04264	B	A	IB479T	1.18410492
P04264	P08779	479	T	P08779=P04264	B	A	IB479T	1.12019348
P04264	P08727	479	T	P08727=P04264	B	A	IB479T	0.730194092
P04264	O76014	479	T	O76014=P04264	B	A	IB479T	1.01800537
P04264	Q92764	479	T	Q92764=P04264	B	A	IB479T	0.739700317
P04264	Q15323	479	T	Q15323=P04264	B	A	IB479T	0.574401855
P04264	P19012	479	T	P19012=P04264	B	A	IB479T	1.1852951
P11362	P09038	252	R	P09038=P11362	B	A	PB252R	-0.968799591
P11362	P05230	252	R	P05230=P11362	B	A	PB252R	0.0634994507
P11362	Q9GZV9	252	R	Q9GZV9=P11362	B	A	PB252R	0.389809608
P22607	P05230	250	R	P05230=P22607	B	A	PB250R	0.00729942322
P18074	Q13888	722	W	P18074=Q13888	A	B	RA722W	0.0568599701
P17661	P07196	345	P	P17661=P07196	A	B	LA345P	1.95269775
P17661	P13646	345	P	P13646=P17661	B	A	LB345P	1.90529633
P17661	P14136	345	P	P17661=P14136	A	B	LA345P	2.88629532
P17661	P41219	345	P	P17661=P41219	A	B	LA345P	3.09230042
P17661	O76014	345	P	O76014=P17661	B	A	LB345P	2.01830292
P17661	P19012	345	P	P19012=P17661	B	A	LB345P	2.48989868
P17661	P35900	345	P	P35900=P17661	B	A	LB345P	2.75230408
P17661	Q14525	345	P	Q14525=P17661	B	A	LB345P	1.85559845
P02489	P02511	116	H	P02511=P02489	B	A	RB116H	6.85579967
P02489	P04792	116	H	P04792=P02489	B	A	RB116H	9.15367126
P29033	P36382	34	T	P36382=P29033	B	A	MB34T	1.35759926
P29033	P36382	50	N	P36382=P29033	B	A	DB50N	-0.66230011
P29033	P36382	184	P	P36382=P29033	B	A	RB184P	2.22470093
P29033	P48165	75	W	P48165=P29033	B	A	RB75W	1.71070099
P29033	P08034	75	W	P08034=P29033	B	A	RB75W	1.62789917
P29033	P48165	90	P	P48165=P29033	B	A	LB90P	1.89089966
P29033	P08034	90	P	P08034=P29033	B	A	LB90P	2.11339951
P29033	P36382	37	I	P36382=P29033	B	A	VB37I	0.220499039
P05067	P49768	717	I	P49768=P05067	B	A	VB717I	-0.62100029
P05067	P49768	694	N	P49768=P05067	B	A	DB694N	-0.400100708
P49768	Q92542	246	E	Q92542=P49768	B	A	AB246E	0.463829994
P49768	P05067	286	V	P49768=P05067	A	B	LA286V	0.696399689
P49768	P05067	139	V	P49768=P05067	A	B	MA139V	0.221099854
P49768	P05067	166	P	P49768=P05067	A	B	LA166P	0.246101379
P08034	P29033	186	K	P08034=P29033	A	B	EA186K	5.97730064
P54098	Q9UHN1	232	H	P54098=Q9UHN1	A	B	RA232H	0.039305985
Q15029	Q6P2Q9	262	W	Q6P2Q9=Q15029	B	A	RB262W	1.18270111
P08754	P81274	40	R	P08754=P81274	A	B	GA40R	1.12010002
Q9NQT5	Q9NPD3	31	A	Q9NPD3=Q9NQT5	B	A	GB31A	0.46697998
Q9NQT5	Q9NQT4	31	A	Q9NQT4=Q9NQT5	B	A	GB31A	1.80762994
Q9NQT5	Q5RKV6	31	A	Q5RKV6=Q9NQT5	B	A	GB31A	2.24835515
P38398	Q99728	18	T	P38398=Q99728	A	B	MA18T	1.84230042
P15056	P36507	468	S	P36507=P15056	B	A	FB468S	0.875200272
P15056	Q02750	468	S	Q02750=P15056	B	A	FB468S	0.616498947
P15056	P10398	505	F	P15056=P10398	A	B	LA505F	0.134419918
P15056	P04049	505	F	P04049=P15056	B	A	LB505F	0.286724985
P15056	P04049	601	Q	P04049=P15056	B	A	KB601Q	0.0891970098
P12814	Q8IY33	46	Q	P12814=Q8IY33	A	B	RA46Q	-0.799820065
P19429	P02585	157	V	P02585=P19429	B	A	AB157V	0.40530014
P29033	P48165	1	V	P48165=P29033	B	A	MB1V	0.662500381
P29033	P36382	1	V	P36382=P29033	B	A	MB1V	-0.0116004944
O95630	Q9Y3E7	100	Y	O95630=Q9Y3E7	A	B	FA100Y	-0.538700104
P11362	P09038	348	R	P09038=P11362	B	A	GB348R	0.23400116
P38398	Q99728	37	K	P38398=Q99728	A	B	TA37K	0.013999939
P38398	Q99728	41	R	P38398=Q99728	A	B	HA41R	-0.77699852
P38398	Q99728	22	S	P38398=Q99728	A	B	LA22S	-0.738599777
Q92963	Q3MIN7	57	G	Q3MIN7=Q92963	B	A	AB57G	0.288000107
P27986	P11362	649	W	P11362=P27986	B	A	RB649W	1.11202049
P13647	P02533	467	T	P02533=P13647	B	A	IB467T	0.800003052
P13647	O76015	467	T	O76015=P13647	B	A	IB467T	0.996803284
P13647	P19012	467	T	P19012=P13647	B	A	IB467T	0.551795959
P13647	Q15323	467	T	Q15323=P13647	B	A	IB467T	0.825004578
P13647	Q6A162	467	T	Q6A162=P13647	B	A	IB467T	0.8852005
P13647	P08779	467	T	P08779=P13647	B	A	IB467T	0.695800781
P13647	Q92764	467	T	Q92764=P13647	B	A	IB467T	0.937400818
P13647	P08727	467	T	P08727=P13647	B	A	IB467T	0.820800781
P02533	P12035	411	K	P02533=P12035	A	B	EA411K	-0.000900268555
P02533	P04264	411	K	P02533=P04264	A	B	EA411K	0.294502258
P02533	O43790	411	K	P02533=O43790	A	B	EA411K	-0.0868988037
P02533	Q5XKE5	411	K	P02533=Q5XKE5	A	B	EA411K	0.28049469
P02533	Q14CN4	411	K	P02533=Q14CN4	A	B	EA411K	0.374404907
P02533	Q8N1N4	411	K	P02533=Q8N1N4	A	B	EA411K	0.148597717
P02533	Q14533	411	K	P02533=Q14533	A	B	EA411K	0.10900116
P02533	P48668	411	K	P02533=P48668	A	B	EA411K	0.366600037
P02533	P41219	411	K	P02533=P41219	A	B	EA411K	0.327301025
P02533	Q13515	411	K	Q13515=P02533	B	A	EB411K	-0.853805542
P17661	P07196	342	D	P17661=P07196	A	B	NA342D	2.19120026
P17661	P13646	342	D	P13646=P17661	B	A	NB342D	0.715194702
P17661	P14136	342	D	P17661=P14136	A	B	NA342D	1.95429993
P17661	P41219	342	D	P17661=P41219	A	B	NA342D	2.06539917
P17661	O76014	342	D	O76014=P17661	B	A	NB342D	0.943405151
P17661	P19012	342	D	P19012=P17661	B	A	NB342D	1.08869934
P17661	P35900	342	D	P35900=P17661	B	A	NB342D	0.571105957
P17661	Q14525	342	D	Q14525=P17661	B	A	NB342D	0.619400024
P17661	P13646	357	P	P13646=P17661	B	A	AB357P	0.511901855
P17661	O76014	357	P	O76014=P17661	B	A	AB357P	0.978797913
P17661	P19012	357	P	P19012=P17661	B	A	AB357P	0.480606079
P17661	P35900	357	P	P35900=P17661	B	A	AB357P	0.882003784
P17661	Q14525	357	P	Q14525=P17661	B	A	AB357P	0.685394287
P17661	P07196	370	P	P17661=P07196	A	B	LA370P	2.29800034
P17661	P13646	370	P	P13646=P17661	B	A	LB370P	3.11669922
P17661	P14136	370	P	P17661=P14136	A	B	LA370P	2.35370636
P17661	P41219	370	P	P17661=P41219	A	B	LA370P	2.42839813
P17661	O76014	370	P	O76014=P17661	B	A	LB370P	3.95909882
P17661	P19012	370	P	P19012=P17661	B	A	LB370P	2.91940308
P17661	P35900	370	P	P35900=P17661	B	A	LB370P	2.89330292
P17661	Q14525	370	P	Q14525=P17661	B	A	LB370P	2.80989838
P48668	O76015	462	N	O76015=P48668	B	A	IB462N	1.68979645
P48668	P19012	462	N	P19012=P48668	B	A	IB462N	1.63749695
P48668	Q15323	462	N	Q15323=P48668	B	A	IB462N	1.68740082
P48668	Q6A162	462	N	Q6A162=P48668	B	A	IB462N	1.8605957
P48668	O76014	462	N	O76014=P48668	B	A	IB462N	1.58389282
P48668	P08727	462	N	P08727=P48668	B	A	IB462N	1.59249878
P48668	Q14525	462	N	Q14525=P48668	B	A	IB462N	0.703895569
P48668	O76011	462	N	O76011=P48668	B	A	IB462N	1.14110565
P48668	P08779	462	N	P08779=P48668	B	A	IB462N	1.71440125
P48668	Q92764	462	N	Q92764=P48668	B	A	IB462N	0.473999023
P48668	P02533	462	N	P02533=P48668	B	A	IB462N	2.5007019
P48668	O76015	465	H	O76015=P48668	B	A	YB465H	1.41699982
P48668	P19012	465	H	P19012=P48668	B	A	YB465H	2.04869843
P48668	Q15323	465	H	Q15323=P48668	B	A	YB465H	1.83679962
P48668	Q6A162	465	H	Q6A162=P48668	B	A	YB465H	0.902206421
P48668	O76014	465	H	O76014=P48668	B	A	YB465H	1.59480286
P48668	P08727	465	H	P08727=P48668	B	A	YB465H	1.31240082
P48668	Q14525	465	H	Q14525=P48668	B	A	YB465H	0.470199585
P48668	O76011	465	H	O76011=P48668	B	A	YB465H	1.97190094
P48668	P08779	465	H	P08779=P48668	B	A	YB465H	1.80289459
P48668	Q92764	465	H	Q92764=P48668	B	A	YB465H	0.70690155
P48668	P02533	465	H	P02533=P48668	B	A	YB465H	1.29649353
P04259	P19012	461	K	P19012=P04259	B	A	EB461K	-0.439704895
P04259	P08727	461	K	P08727=P04259	B	A	EB461K	-0.288597107
P04259	O76015	461	K	O76015=P04259	B	A	EB461K	-0.31880188
P04259	Q15323	461	K	Q15323=P04259	B	A	EB461K	-0.126304626
P04259	P13646	461	K	P13646=P04259	B	A	EB461K	-0.342193604
P04259	O76014	461	K	O76014=P04259	B	A	EB461K	-0.357093811
P04259	Q92764	461	K	Q92764=P04259	B	A	EB461K	0.176498413
P04259	Q14525	461	K	Q14525=P04259	B	A	EB461K	-0.146499634
P04259	Q6A162	461	K	Q6A162=P04259	B	A	EB461K	-0.272399902
P04259	Q6A163	461	K	Q6A163=P04259	B	A	EB461K	-0.123695374
P02545	P20700	62	G	P02545=P20700	A	B	RA62G	-0.268005371
P02545	P20700	82	K	P02545=P20700	A	B	EA82K	0.141998291
P02545	Q03252	82	K	P02545=Q03252	A	B	EA82K	-0.583999634
P02545	P20700	89	L	P02545=P20700	A	B	RA89L	0.0690002441
P02545	Q03252	89	L	P02545=Q03252	A	B	RA89L	0.0729980469
P02545	P20700	138	K	P02545=P20700	A	B	EA138K	-0.302993774
P02545	Q03252	138	K	P02545=Q03252	A	B	EA138K	0.0720062256
P02545	P20700	190	W	P02545=P20700	A	B	RA190W	0.0919952393
P02545	Q03252	190	W	P02545=Q03252	A	B	RA190W	0.0330047607
P63252	B7U540	144	D	B7U540=P63252	B	A	GB144D	4.65380096
P63252	Q99712	144	D	Q99712=P63252	B	A	GB144D	1.00049973
P63252	Q99712	260	P	Q99712=P63252	B	A	RB260P	0.226799011
P40692	P54278	49	E	P40692=P54278	A	B	VA49E	-0.289579988
P40692	P54277	49	E	P40692=P54277	A	B	VA49E	-0.259600163
P40692	P20585	127	K	P20585=P40692	B	A	RB127K	1.17309999
P33897	P28288	560	L	P28288=P33897	B	A	PB560L	0.716400146
P40337	Q16665	78	S	P40337=Q16665	A	B	NA78S	0.182699203
P21953	P12694	163	V	P12694=P21953	B	A	EB163V	2.82500076
P49768	P05067	143	T	P49768=P05067	A	B	IA143T	0.824798584
P49768	P05067	146	I	P49768=P05067	A	B	MA146I	0.493000031
P60709	P40123	204	G	P60709=P40123	A	B	AA204G	0.406100273
P60891	Q14558	115	V	P60891=Q14558	A	B	MA115V	0.511199951
P60891	O60256	115	V	O60256=P60891	B	A	MB115V	0.358200073
P60891	P11908	309	F	P11908=P60891	B	A	VB309F	-0.0774993896
P04049	P15056	641	M	P04049=P15056	A	B	TA641M	0.0
P04049	Q13418	641	M	Q13418=P04049	B	A	TB641M	-0.234489918
P42224	P52630	385	M	P42224=P52630	A	B	TA385M	-0.284749985
P42224	P40763	385	M	P42224=P40763	A	B	TA385M	1.2329998
Q71U36	Q13509	329	S	Q71U36=Q13509	A	B	NA329S	-0.108999252
Q71U36	P07437	329	S	Q71U36=P07437	A	B	NA329S	0.091799736
P33897	P28288	609	K	P28288=P33897	B	A	EB609K	1.17200089
P02545	P20700	237	S	P02545=P20700	A	B	FA237S	3.10600281
P02545	Q03252	237	S	P02545=Q03252	A	B	FA237S	3.5
P40337	Q15369	158	P	Q15369=P40337	B	A	LB158P	8.63700104
P40337	Q15369	161	Q	Q15369=P40337	B	A	RB161Q	2.00380135
Q92963	Q3MIN7	89	H	Q3MIN7=Q92963	B	A	YB89H	-1.33889961
Q92963	Q3MIN7	83	P	Q3MIN7=Q92963	B	A	TB83P	-0.206899643
Q92963	Q3MIN7	81	G	Q3MIN7=Q92963	B	A	EB81G	0.58549881
Q92963	Q3MIN7	35	T	Q3MIN7=Q92963	B	A	SB35T	1.23509979
P04637	P10415	276	G	P10415=P04637	B	A	AB276G	0.845749855
P02545	P20700	102	P	P02545=P20700	A	B	LA102P	2.65400696
P02545	Q03252	102	P	P02545=Q03252	A	B	LA102P	1.46499634
Q06413	Q02078	38	P	Q02078=Q06413	B	A	LB38P	0.250602722
P60709	P12814	87	D	P60709=P12814	A	B	HA87D	0.428009033
Q13509	P68363	175	L	P68363=Q13509	B	A	VB175L	-0.281000137
Q13509	Q71U36	175	L	Q71U36=Q13509	B	A	VB175L	-0.245800018
P49770	Q13144	308	M	Q13144=P49770	B	A	VB308M	0.0261697769
Q12948	Q99958	127	H	Q12948=Q99958	A	B	RA127H	0.118025497
P04792	Q9UJY1	39	L	Q9UJY1=P04792	B	A	PB39L	-0.00212001801
P04792	P02489	135	Y	P04792=P02489	A	B	SA135Y	0.480800629
P04792	P02511	135	Y	P02511=P04792	B	A	SB135Y	0.00119972229
P33897	P28288	543	L	P28288=P33897	B	A	PB543L	6.31280041
Q06265	Q13868	14	P	Q06265=Q13868	A	B	LA14P	1.31092978
Q9BZK7	P51608	446	D	Q9BZK7=P51608	A	B	YA446D	2.49580002
O43323	Q9BWV1	124	Q	O43323=Q9BWV1	A	B	RA124Q	4.16104031
O43323	Q4KMG0	124	Q	O43323=Q4KMG0	A	B	RA124Q	3.40824938
P04792	Q9UJY1	187	L	Q9UJY1=P04792	B	A	SB187L	-0.110720158
P08559	P11177	175	T	P08559=P11177	A	B	AA175T	0.839200974
Q92963	Q3MIN7	77	S	Q3MIN7=Q92963	B	A	AB77S	0.389699936
Q92963	Q3MIN7	23	N	Q3MIN7=Q92963	B	A	KB23N	0.443000793
O95140	Q8IWA4	259	H	Q8IWA4=O95140	B	A	RB259H	0.3458004
P33897	P28288	660	W	P28288=P33897	B	A	RB660W	-1.77210045
P40337	Q15370	170	D	Q15370=P40337	B	A	VB170D	2.88373995
P40337	Q15370	178	Q	Q15370=P40337	B	A	LB178Q	1.04806042
P40337	Q15369	178	Q	Q15369=P40337	B	A	LB178Q	0.513999939
Q71U36	O00139	409	I	Q71U36=O00139	A	B	VA409I	0.427100182
Q71U36	Q08AD1	409	I	Q71U36=Q08AD1	A	B	VA409I	-0.0267199948
Q71U36	Q13509	326	N	Q71U36=Q13509	A	B	KA326N	-0.683699608
Q71U36	P07437	326	N	Q71U36=P07437	A	B	KA326N	0.0144996643
Q71U36	Q08AD1	113	K	Q71U36=Q08AD1	A	B	EA113K	-0.014398396
Q71U36	P68363	56	M	P68363=Q71U36	B	A	TB56M	-0.299817026
Q71U36	P68363	55	K	P68363=Q71U36	B	A	EB55K	0.0570750237
Q71U36	P68363	54	N	P68363=Q71U36	B	A	SB54N	0.728556037
Q71U36	P07437	2	S	Q71U36=P07437	A	B	RA2S	2.60599995
P62070	Q3MIN7	70	T	P62070=Q3MIN7	A	B	AA70T	-0.215000153
P29033	P48165	86	R	P48165=P29033	B	A	TB86R	-0.124900818
P29033	P08034	86	R	P08034=P29033	B	A	TB86R	-0.144599915
P40763	P42224	412	S	P42224=P40763	B	A	TB412S	0.0331993103
Q12824	O75367	374	W	O75367=Q12824	B	A	RB374W	1.40648985
Q8TB37	Q9Y5Y2	242	L	Q9Y5Y2=Q8TB37	B	A	FB242L	0.559499741
P40337	Q15369	154	L	Q15369=P40337	B	A	PB154L	-0.0573997498
Q13144	P49770	339	W	Q13144=P49770	A	B	RA339W	-1.00261974
P26367	P31273	255	H	P31273=P26367	B	A	QB255H	0.0568799973
P29033	P48165	69	L	P48165=P29033	B	A	FB69L	-0.147500992
P29033	P08034	69	L	P08034=P29033	B	A	FB69L	-0.206998825
P00441	O14618	116	G	P00441=O14618	A	B	RA116G	-0.921760559
P67775	Q9Y570	242	E	P67775=Q9Y570	A	B	QA242E	1.1271019
Q99986	Q9H4B4	213	H	Q9H4B4=Q99986	B	A	YB213H	0.0290985107
