# Supplementary material for: Mutation Edgotype Drives Fitness Effect in Human
Source: Front Bioinform. 2021 Aug 30;1:690769. doi: 10.3389/fbinf.2021.690769 (PMC9581054; doi:10.3389/fbinf.2021.690769)
Supplement: Supplementary file 4 [file Table4.XLSX]

## Sheet: (A) Y2H-SI_nonPathMt_DisCen_ddG
ID	gene	protein	mut_position	mut_res	wt_res	model_chain	chain_pos	dist_to_center	relv_dist_to_center	folding_ddg
rs1921	ISG15	P05161	83	N	S	P05161_A	83	14.875854185943432	0.34248149577876746	-0.215949
rs4603	PSMB4	P28070	234	T	I	P28070_A	234	14.516162729706526	0.20917992084316522	1.60475
rs7483	GSTM3	P21266	224	I	V	P21266_A	224	14.099982936063757	0.4731611637604186	-0.495515
rs9614	FBXO2	Q9UK22	118	T	K	Q9UK22_A	118	9.638277033950024	0.0840444691277939	1.10465
rs11574	ID3	Q02535	105	A	T	Q02535_A	105	38.43524046617312	0.634960163295042	0.282877
rs368844	HSPA6	P17066	577	Q	R	P17066_A	577	41.15117620770869	0.4089010218520362	-0.303441
rs753856	HSPA6	P17066	562	E	D	P17066_A	562	53.61832596138317	0.532781570202071	-0.0612605
rs785467	PIK3R3	Q92569	283	K	N	Q92569_A	283	91.20758469677492	0.31368219730096153	-0.0452457
rs1043657	AKR7A2	O43488	142	T	A	O43488_A	142	16.76699346991771	0.19936965402475124	0.610831
rs1044808	BOLA1	Q9Y3E2	98	A	G	Q9Y3E2_A	98	9.330176251511228	0.2158423312503234	0.526635
rs1045105	CNKSR1	Q969H4	694	Y	H	Q969H4_A	694	490.5405066338978	0.9549221643578828	0.0642829
rs1052053	PMF1	Q6P1K2	75	P	Q	Q6P1K2_A	75	59.15134142347463	0.5323790338930288	4.18197
rs1052571	CASP9	P55211	28	V	A	P55211_A	28	218.06545700583763	0.8203963299835356	0.27225
rs1052576	CASP9	P55211	221	R	Q	P55211_A	221	44.89651847700382	0.16890771923856748	-0.698068
rs1079109	HSPA6	P17066	198	F	L	P17066_A	198	22.905780262999286	0.22760459892040893	4.27495
rs1132312	CASP9	P55211	136	L	F	P55211_A	136	46.117704495339744	0.17350201189466286	0.16058
rs1140523	NME7	Q9Y5B8	7	L	F	Q9Y5B8_A	7	144.3884125443207	0.5952005987091319	0.491947
rs1738023	AKR7A3	O95154	215	D	N	O95154_A	215	27.259043840002672	0.858197338439483	-0.786044
rs1738025	AKR7A3	O95154	323	A	T	O95154_A	323	19.80342827097334	0.6234719579263447	-1.53636
rs2227963	GSTM5	P46439	179	P	L	P46439_A	179	20.292363939123877	0.7832999604626587	-2.12414
rs2229059	GSTM5	P46439	128	M	L	P46439_A	128	19.292559198087485	0.7447067725781131	-0.00674646
rs2229330	ZBTB48	P10074	675	A	S	P10074_A	675	328.1335262705586	0.6435703762229924	1.53911
rs2230677	SRSF4	Q08170	338	E	G	Q08170_A	338	277.4381844993113	0.5825071560113275	3.37105
rs2230678	SRSF4	Q08170	356	S	G	Q08170_A	356	291.1974954308924	0.6113961032695978	-0.05718
rs2230679	SRSF4	Q08170	253	D	E	Q08170_A	253	165.99140853129748	0.3485143311486762	0.234348
rs2231198	AKR7A3	O95154	138	M	V	O95154_A	138	18.756513034558143	0.5905118924619511	-0.922053
rs2274064	NCF2	P19878	181	R	K	P19878_A	181	167.07998869125336	0.3784076305655655	-0.57505
rs2275558	PBX1	P40424	21	S	G	P40424_A	21	467.3451503018403	0.8978579106812284	3.37138
rs2297710	CNKSR1	Q969H4	357	Q	P	Q969H4_A	357	145.11208489212953	0.2824858381839929	0.865473
rs2982225	HNRNPCL2	B2RXH8	80	V	A	B2RXH8_A	80	174.7748981884816	0.46839254031295924	-1.11737
rs3006414	S100A7A	Q86SG5	84	T	A	Q86SG5_A	84	10.199963911625414	0.3803896926878073	0.771648
rs3014837	S100A7	P31151	28	D	E	P31151_A	28	10.784710022369199	0.3935026132066406	-1.99606
rs3088371	DR1	Q01658	171	D	E	Q01658_A	171	81.33086372400268	0.964466633223616	0.284246
rs3125818	FBXO6	Q9NRD1	60	Q	R	Q9NRD1_A	60	20.776945384746963	0.2759490300172079	-0.0952895
rs3170660	GPN2	Q9H9Y4	264	G	R	Q9H9Y4_A	264	177.3033275326579	0.6138799419575454	0.972649
rs3813795	SYTL1	Q8IYJ3	456	R	Q	Q8IYJ3_A	456	306.3926972198725	0.5596308618649658	-0.250607
rs4623769	CDK18	Q07002	67	R	G	Q07002_A	67	139.47575421670672	0.46767988025695467	0.00165962
rs4845920	HNRNPCL1	O60812	14	V	M	O60812_A	14	197.33455849128632	0.5585620832206133	0.0972699
rs6659176	NR0B2	Q15466	171	A	G	Q15466_A	171	16.506308816888133	0.38504467715178275	0.0652152
rs7528153	VAV3	Q9UKW4	298	S	T	Q9UKW4_A	298	39.89544771814336	0.10357050550695264	-1.02368
rs7536561	LHX4	Q969G2	328	S	N	Q969G2_A	328	317.4727451819965	1.0	-0.0301144
rs10494217	TBX15	Q96SF7	156	N	H	Q96SF7_A	156	71.56608065115047	0.2601854976919748	0.199965
rs10919225	HSPA6	P17066	153	S	N	P17066_A	153	17.888874268954037	0.1777538248587814	2.75441
rs10919226	HSPA6	P17066	154	N	D	P17066_A	154	18.808534677252194	0.1868920832359389	-0.0023377
rs10927851	FBLIM1	Q8WUP2	191	F	S	Q8WUP2_A	191	117.70151578702772	0.31731920333536207	-0.248262
rs11204774	GABPB2	Q8TAK5	62	I	V	Q8TAK5_A	62	235.00390341022373	0.49096859580155505	0.509285
rs11264680	CRTC2	Q53ET0	147	V	M	Q53ET0_A	147	239.415611675358	0.5204242251433621	1.35764
rs11542317	ID3	Q02535	111	A	S	Q02535_A	111	44.67756346306527	0.7380849618229821	0.142245
rs11806812	KCNA10	Q16322	254	S	N	Q16322_A	254	82.69047021348041	0.18765928503978777	0.145966
rs12564283	ZNF648	Q5T619	42	K	E	Q5T619_A	42	237.177928959359	0.7523025827860773	-0.513908
rs12568050	ZNF648	Q5T619	111	K	N	Q5T619_A	111	258.7361760407228	0.8206829967259825	0.00268835
rs16835244	AZIN2	Q96A70	288	S	A	Q96A70_A	288	20.78287264934333	0.20336252792179277	1.41612
rs17022678	TBX15	Q96SF7	493	A	P	Q96SF7_A	493	143.5711506922371	0.5219669843198087	0.431501
rs17163640	CNKSR1	Q969H4	662	W	R	Q969H4_A	662	440.2892489536583	0.8570993768474252	-0.0851985
rs17848596	PRKAA2	P54646	150	Q	H	P54646_A	150	31.900910882830185	0.16146237683143425	-0.26621
rs17849502	NCF2	P19878	389	Q	H	P19878_A	389	132.49873209730964	0.30008699221625773	-0.0513969
rs17854972	GSTM5	P46439	67	T	A	P46439_A	67	23.501628149120002	0.9071798857560114	0.232482
rs17856257	GPN2	Q9H9Y4	227	R	Q	Q9H9Y4_A	227	76.70925949897533	0.2655916074680753	0.166644
rs28564063	HNRNPCL2	B2RXH8	151	D	N	B2RXH8_A	151	73.67126216356847	0.19743721776134324	0.46246
rs28713604	HNRNPCL2	B2RXH8	145	H	R	B2RXH8_A	145	86.35729301372184	0.23143547653866411	0.562015
rs28730668	PIK3CD	O00329	296	I	V	O00329_A	296	31.86518925611318	0.5331125411920304	-0.544784
rs34970857	KCNA10	Q16322	220	M	V	Q16322_A	220	124.25623735130677	0.2819894070366414	0.0711474
rs35258161	GLMN	Q92990	336	S	L	Q92990_A	336	9.805710896613592	0.15842048684747898	4.0644
rs35783598	DFFA	O00273	255	F	L	O00273_A	255	214.44336310581227	0.6199823432580627	1.02432
rs35867643	S100A7A	Q86SG5	28	D	E	Q86SG5_A	28	11.107803095118143	0.41424595639724615	-2.39171
rs35937854	NCF2	P19878	297	A	V	P19878_A	297	109.66174220566838	0.24836511156593824	-0.274545
rs35997569	ACTN2	P35609	604	V	M	P35609_A	604	132.66429200251594	0.21267475006708703	1.29491
rs36022742	S100A3	P33764	3	K	R	P33764_A	3	16.60539170045524	0.5217402989482663	-0.422916
rs41265164	S100A3	P33764	87	Q	H	P33764_A	87	10.789738660411048	0.33901286857943824	-0.616999
rs41279678	GPSM2	P81274	127	Q	R	P81274_A	127	180.1681431704375	0.3689625493950675	0.854981
rs41303853	UBE2J2	Q8N2K1	226	Q	H	Q8N2K1_A	226	131.0988712961101	0.6659746698229684	-0.204023
rs55985140	S100A7A	Q86SG5	23	H	R	Q86SG5_A	23	18.688091969447367	0.6969394816267295	0.338439
rs58970370	LPAR3	Q9UBY5	288	M	V	Q9UBY5_A	288	166.24624400983447	0.5170423311951847	-0.252265
rs59454556	GABPB2	Q8TAK5	315	Q	K	Q8TAK5_A	315	219.22078153723143	0.4579946023023019	0.232804
rs61730011	TBX15	Q96SF7	566	T	M	Q96SF7_A	566	84.13220493306625	0.3058708736494314	0.121086
rs61731550	S100A3	P33764	22	S	R	P33764_A	22	15.426295637001676	0.4846931793299967	1.12715
rs62621412	GABPB2	Q8TAK5	314	R	G	Q8TAK5_A	314	217.67481436208405	0.45476477793716164	3.08667
rs74055698	HNRNPCL1	O60812	255	G	D	O60812_A	255	282.5449307119096	0.7997528983694808	-0.584024
rs74866336	HNRNPCL1	O60812	105	C	Y	O60812_A	105	173.13053921893868	0.49005179525870346	0.222246
rs75390903	FBLIM1	Q8WUP2	174	I	V	Q8WUP2_A	174	107.56136963292006	0.28998172107941816	0.0591268
rs75956311	DFFA	O00273	305	F	S	O00273_A	305	243.0772668387043	0.7027665081575127	-0.767433
rs78469326	FOXD2	O60548	65	T	A	O60548_A	65	133.32611370345586	0.38565780428554697	-0.127221
rs78955679	GSTM5	P46439	173	N	K	P46439_A	173	19.853556444158585	0.7663616730118634	-0.643785
rs80009603	HNRNPCL2	B2RXH8	81	D	V	B2RXH8_A	81	174.2713451087457	0.4670430301221677	2.57823
rs80137217	AZIN2	Q96A70	188	N	H	Q96A70_A	188	31.592028707894798	0.3091312220699352	0.867626
rs80257412	ACTN2	P35609	475	N	D	P35609_A	475	107.11159566391994	0.17171110246213836	1.76626
rs111682618	AKR7A2	O43488	166	M	V	O43488_A	166	19.96979216169834	0.23745286007101465	-0.562854
rs112330158	GSTM4	Q03013	209	F	Y	Q03013_A	209	9.769764743132932	0.3722554372988363	-0.287032
rs112419376	GSTM4	Q03013	206	R	K	Q03013_A	206	11.614662078526358	0.442551200033662	-0.0211273
rs112611763	GSTM4	Q03013	208	V	L	Q03013_A	208	9.077885840592609	0.34589291064700267	1.70396
rs113120872	SYTL1	Q8IYJ3	377	D	G	Q8IYJ3_A	377	138.89986380220088	0.2537026867737967	-0.125683
rs116188608	TRIM17	Q9Y577	173	K	E	Q9Y577_A	173	149.98621336209558	0.4394243295668868	0.675329
rs138145027	HNRNPCL1	O60812	212	G	E	O60812_A	212	144.37974226628026	0.40867170064725267	0.559097
rs139566100	HNRNPCL2	B2RXH8	208	H	Q	B2RXH8_A	208	120.75590043360279	0.32362292038572393	0.0191571
rs139723325	CNKSR1	Q969H4	425	H	R	Q969H4_A	425	185.8642788400623	0.3618170508378248	0.420346
rs141765631	HNRNPCL2	B2RXH8	26	P	L	B2RXH8_A	26	189.0119675635204	0.5065475451809623	-0.139501
rs145104812	AKR7A3	O95154	309	L	P	O95154_A	309	25.49881483956565	0.8027799932058911	1.07782
rs148182255	AKR7A2	O43488	21	Q	P	O43488_A	21	50.7351001970232	0.6032709078905155	0.355278
rs149370166	GSTM4	Q03013	212	M	V	Q03013_A	212	17.040260851262016	0.64928173007763	-1.62037
rs149817424	AZIN2	Q96A70	27	S	T	Q96A70_A	27	33.25069093500676	0.3253614010815232	-0.341195
rs200333663	CRTC2	Q53ET0	500	Q	H	Q53ET0_A	500	159.7366864673668	0.34722397883756645	-0.227011
rs200675176	GSTM4	Q03013	211	K	R	Q03013_A	211	16.322226102970927	0.6219225923451952	-0.450792
rs547905371	KCNA3	P22001	84	A	D	P22001_A	84	188.89384471723568	0.5921040254594702	0.648224
rs557745273	AZIN2	Q96A70	104	T	I	Q96A70_A	104	12.663693056083224	0.12391552775992734	0.714811
rs6643	RNF181	Q9P0P0	118	H	Y	Q9P0P0_A	118	16.195531606185178	0.145594076366431	0.604489
rs7185	FARSB	Q9NSD9	585	I	V	Q9NSD9_A	585	35.17112630107564	0.666256245984406	-1.69189
rs12366	POLE4	Q9NR33	17	V	G	Q9NR33_A	17	31.17966044125181	0.51414762852866	-0.140733
rs364891	RNF144A	P50876	4	A	T	P50876_A	4	154.63059719312824	0.5005159565176417	-0.151144
rs692243	PRKAG3	Q9UGI9	71	A	P	Q9UGI9_A	71	96.14663468150431	0.6934825414171328	0.697502
rs934945	PER2	O15055	1244	E	G	O15055_A	1244	576.4541514159771	0.9943619944667237	0.062214
rs1056104	GEMIN6	Q8WXD5	140	D	G	Q8WXD5_A	140	105.53200105787008	0.7158142262141195	1.55021
rs1128416	PPP1CB	P62140	67	H	Q	P62140_A	67	8.318726654655308	0.12281077432475947	1.50005
rs1864492	NOTO	A8MTQ0	5	T	R	A8MTQ0_A	5	87.25845337460436	0.7477926221115235	0.180208
rs2017800	DES	P17661	31	R	S	P17661_A	31	196.49684558300757	0.5720525558638979	0.152991
rs2044693	PNO1	Q9NRX1	11	G	R	Q9NRX1_A	11	125.20479147326314	0.8241733786179003	0.276598
rs2219078	SULT1C3	Q6IMI6	179	R	G	Q6IMI6_A	179	10.280283028549695	0.09902798894281553	3.05875
rs2292880	MLPH	Q9BV36	139	W	R	Q9BV36_A	139	215.93255067639174	0.7039973193362915	0.412771
rs2292884	MLPH	Q9BV36	347	R	H	Q9BV36_A	347	285.0615354894678	0.9293761232470517	-0.197637
rs2305160	NPAS2	Q99743	394	A	T	Q99743_A	394	218.4002555618252	0.39543327908490344	0.262952
rs3751107	MLPH	Q9BV36	172	D	G	Q9BV36_A	172	214.22538202182238	0.6984314972649683	0.584955
rs3751109	MLPH	Q9BV36	153	P	L	Q9BV36_A	153	208.6806200657188	0.6803541043882234	4.44809
rs6722745	SULT1C3	Q6IMI6	194	T	M	Q6IMI6_A	194	23.609786569845014	0.22742853254991438	0.946842
rs6753459	C2ORF88	Q9BSF0	56	I	T	Q9BSF0_A	56	20.62292559601383	0.46425111723311774	-0.204137
rs7566476	FIGLA	Q6QHK4	141	T	S	Q6QHK4_A	141	52.533286888783856	0.256343081571074	1.39798
rs7590838	PNO1	Q9NRX1	71	A	G	Q9NRX1_A	71	17.6765627667836	0.11635778700180545	1.98141
rs7601000	ATG4B	Q9Y4P1	354	Q	L	Q9Y4P1_A	354	25.304462919294963	0.3042824447845054	0.0873119
rs11541353	NPAS2	Q99743	471	L	S	Q99743_A	471	80.76486158050672	0.1462320360727659	-0.0837738
rs11546386	EEF1B2	P24534	89	R	G	P24534_A	89	39.37572384655331	0.2538632007362435	3.44062
rs11883500	MLPH	Q9BV36	289	N	T	Q9BV36_A	289	240.13983621436367	0.7829194831034406	0.277817
rs11903659	SULT1C3	Q6IMI6	88	T	A	Q6IMI6_A	88	37.87501534590189	0.36484273735137374	0.206822
rs12328317	PRKAG3	Q9UGI9	139	L	F	Q9UGI9_A	139	46.92239222595335	0.33843992478797935	0.278366
rs17035911	SULT1C3	Q6IMI6	148	C	Y	Q6IMI6_A	148	5.659617746970778	0.054518009096744924	2.76129
rs33985460	PRKAG3	Q9UGI9	340	W	R	Q9UGI9_A	340	38.156912397088156	0.27521662790818324	-0.534623
rs34727427	HOXD4	P09016	123	P	S	P09016_A	123	26.852730553475947	0.22545366334919384	-0.226787
rs35050588	PRKAG3	Q9UGI9	153	M	L	Q9UGI9_A	153	70.69730117179877	0.5099226223607265	0.269813
rs35333999	PER2	O15055	903	I	V	O15055_A	903	152.80711165283634	0.26358659043148724	-0.102959
rs41288789	DPYSL5	Q9BPU6	512	T	A	Q9BPU6_A	512	75.21222076449905	0.37802281220140876	-0.55476
rs55704277	PER2	O15055	828	T	A	O15055_A	828	152.79186659074702	0.2635602932657757	0.330454
rs59901247	EPAS1	Q99814	766	P	T	Q99814_A	766	368.1133395866293	0.657491975255954	1.348
rs61518065	EPAS1	Q99814	785	T	P	Q99814_A	785	394.7273185543762	0.7050275457424084	1.64487
rs61743196	SULT1C3	Q6IMI6	203	K	E	Q6IMI6_A	203	12.636920019204231	0.12172901976119475	3.26699
rs62176112	PRKRA	O75569	11	L	P	O75569_A	11	273.87567203044944	0.9726862359030619	0.532605
rs77146655	PER2	O15055	401	C	R	O15055_A	401	326.81449759182317	0.5637428663629165	0.852433
rs78832829	PER2	O15055	876	L	F	O15055_A	876	116.21859655767565	0.20047276124796576	0.216504
rs80243841	STRN	O43815	380	S	P	O43815_A	380	276.9641909132906	0.5719172257956862	0.624438
rs80292002	MLPH	Q9BV36	72	R	Q	Q9BV36_A	72	178.83268989299975	0.5830419448110319	-0.105825
rs111455491	SULT1C3	Q6IMI6	202	H	Y	Q6IMI6_A	202	9.50005952157716	0.09151224598060051	1.1993
rs113188481	FHL2	Q14192	177	Q	R	Q14192_A	177	77.65947133291925	0.2840813561774854	0.0911506
rs115868270	RNF25	Q96BH1	343	N	S	Q96BH1_A	343	136.15834970805759	0.41057042359540646	0.284814
rs138274580	ATG4B	Q9Y4P1	330	S	N	Q9Y4P1_A	330	21.29895322232697	0.2561167798151015	0.829055
rs1055153	WWTR1	Q9GZV5	74	Q	P	Q9GZV5_A	74	134.0169591835735	0.6810750391887024	0.155569
rs1801282	PPARG	P37231	12	A	P	P37231_A	12	311.87442649243275	0.9426886762509604	0.526241
rs2229362	BCL6	P41182	493	T	A	P41182_A	493	231.90489251862815	0.6661690332599929	-0.404987
rs2230149	UBA7	P41226	817	R	H	P41226_A	817	23.484626710340933	0.4209425752249007	6.6544
rs2234390	UBA7	P41226	999	E	D	P41226_A	999	41.674584420392364	0.7469825730558872	0.149936
rs2272044	ZNF35	P13682	2	N	T	P13682_A	2	231.74444645882681	0.9765576865982815	0.386638
rs3732401	GTF2E1	P29083	366	S	P	P29083_A	366	247.32417308678703	0.8886452519541809	1.15227
rs4688725	RASSF1	Q9NS23	21	Q	K	Q9NS23_A	21	242.29286202607503	0.8979653639042507	-0.160728
rs7624748	ZXDC	Q2QGD7	118	A	P	Q2QGD7_A	118	336.62819053658365	0.6149003021639886	0.604771
rs9830744	RBSN	Q9H1K0	722	I	M	Q9H1K0_A	722	655.2399156795592	0.8103969779492249	-0.065503
rs9835485	ZKSCAN7	Q9P0L1	432	A	T	Q9P0L1_A	432	194.0302557863281	0.3882412044121573	-0.412126
rs9851219	RBSN	Q9H1K0	641	A	T	Q9H1K0_A	641	490.7721836033938	0.6069842281223828	0.134842
rs9868848	RBSN	Q9H1K0	591	P	L	Q9H1K0_A	591	404.12433329098764	0.4998186627185332	2.08746
rs9873604	ZKSCAN7	Q9P0L1	483	S	T	Q9P0L1_A	483	209.2441286794896	0.4186831182872752	0.106545
rs9878928	HESX1	Q9UBX0	125	S	N	Q9UBX0_A	125	64.62465660625004	0.5972298225953744	-0.00672206
rs11544593	APPL1	Q9UKG1	700	G	E	Q9UKG1_A	700	501.887947527503	0.9601438291576107	0.457478
rs13081859	ZKSCAN7	Q9P0L1	153	S	F	Q9P0L1_A	153	231.43104969718704	0.46307762214029347	0.745567
rs16837497	ZXDC	Q2QGD7	562	L	P	Q2QGD7_A	562	386.01522109671737	0.7051128894282988	0.373847
rs17249244	STXBP5L	Q9Y2K9	568	S	T	Q9Y2K9_A	568	156.57105869244106	0.29536052179644806	-0.142475
rs28763914	WWTR1	Q9GZV5	285	S	T	Q9GZV5_A	285	56.26490421255134	0.285938601166299	-0.250095
rs34221642	ARIH2	O95376	29	D	E	O95376_A	29	89.8309455312318	0.6138628676808597	0.759037
rs34800524	MYRIP	Q8NFW9	673	S	P	Q8NFW9_A	673	522.4631563795497	0.8458918413803571	1.32988
rs55785561	MYRIP	Q8NFW9	365	R	P	Q8NFW9_A	365	224.97169995247341	0.3642395127916349	0.67716
rs59923220	MYRIP	Q8NFW9	312	T	A	Q8NFW9_A	312	354.37624050937217	0.5737514061338977	-0.828006
rs61735096	APPL1	Q9UKG1	334	E	D	Q9UKG1_A	334	101.19470334301997	0.19359195700333348	1.19388
rs61739717	RBSN	Q9H1K0	694	E	D	Q9H1K0_A	694	579.6170350093145	0.7168670319058401	-0.423569
rs61752081	BCL6	P41182	164	D	E	P41182_A	164	273.72904446543583	0.7863129188275898	0.0869507
rs61758759	RASSF1	Q9NS23	47	F	V	Q9NS23_A	47	193.82965817425784	0.7183551264467413	-0.451737
rs79087781	BFSP2	Q13515	407	D	A	Q13515_A	407	404.32242179152666	0.9887836361227762	0.204278
rs113850911	ZBTB47	Q9UFB7	700	R	L	Q9UFB7_A	700	230.79162311470853	0.3906771819069543	-0.248768
rs149963292	ZXDC	Q2QGD7	53	E	A	Q2QGD7_A	53	368.09868358021714	0.6723857303776335	-0.461695
rs150089782	ZNF639	Q9UID6	353	S	N	Q9UID6_A	353	105.74190556688141	0.26758111032267007	0.0462361
rs278981	RBM47	A0AV96	565	V	M	A0AV96_A	565	154.12000988382974	0.6126551642921386	-0.151607
rs1127154	FBXL5	Q9UKA1	5	R	P	Q9UKA1_A	5	455.49556203743373	0.9125411741304278	0.876191
rs1134648	AIMP1	Q12904	79	A	P	Q12904_A	79	179.370734507493	0.9096480326728871	2.58173
rs2230255	AIMP1	Q12904	117	A	T	Q12904_A	117	91.7713029949529	0.46540248304384946	0.140311
rs2920217	ZBTB49	Q6ZSB9	320	S	Y	Q6ZSB9_A	320	205.13172417473552	0.4564035524624898	0.727152
rs3182730	FBXL5	Q9UKA1	182	N	K	Q9UKA1_A	182	405.19895571575586	0.8117768022839511	0.217253
rs3811813	SH3RF1	Q7Z6J0	663	S	P	Q7Z6J0_A	663	202.2413647913717	0.4094487787847913	0.745816
rs4689254	ZBTB49	Q6ZSB9	348	T	A	Q6ZSB9_A	348	163.9447045058731	0.3647653518485331	-0.30993
rs6855837	CLOCK	O15516	395	I	L	O15516_A	395	259.95543396249434	0.38035687816622266	-0.0588171
rs7658300	TXK	P42681	45	H	R	P42681_A	45	67.88865441974114	0.399185170073038	-0.0517586
rs10029206	SEC24D	O94855	42	T	M	O94855_A	42	266.2850291339494	0.8541976678063383	-0.358227
rs11569736	SULT1B1	O43704	145	V	L	O43704_A	145	16.012657844284046	0.5829370737315438	0.944972
rs11724347	TXK	P42681	336	Q	R	P42681_A	336	55.101114166182214	0.3239944555926463	0.279441
rs34293093	ZBTB49	Q6ZSB9	642	V	A	Q6ZSB9_A	642	191.44667654021785	0.4259552910775669	0.0860817
rs34897046	CLOCK	O15516	208	C	S	O15516_A	208	300.8463186134839	0.4401868613069077	-0.292749
rs35765784	CAMK2D	Q13557	493	S	T	Q13557_A	493	66.51781084497006	0.8224182672051014	-0.374804
rs72965663	SH3D19	Q5HYK7	414	T	M	Q5HYK7_A	414	96.92115201635436	0.21671587010124016	-0.082367
rs75060923	ZBTB49	Q6ZSB9	609	K	E	Q6ZSB9_A	609	134.10067430407528	0.29836449913451907	-0.377516
rs76702927	SLC7A11	Q9UPY5	321	V	I	Q9UPY5_A	321	19.46714577175656	0.17357882581331474	0.712271
rs77113673	SH3RF1	Q7Z6J0	634	V	A	Q7Z6J0_A	634	189.77052083436652	0.38420086852726865	0.254798
rs78397848	SH3D19	Q5HYK7	409	P	L	Q5HYK7_A	409	106.43913176243609	0.2379980899197791	0.356778
rs113844295	AIMP1	Q12904	104	A	T	Q12904_A	104	112.61131927001938	0.571089064846263	0.347571
rs4841	RPS14	P62263	50	N	K	P62263_A	50	15.039335937738983	0.45742968086979985	0.329328
rs10371	ACOT12	Q8WYK0	403	T	A	Q8WYK0_A	403	181.3329873632777	0.38255101428843463	0.294782
rs244903	RARS	P54136	3	I	V	P54136_A	3	153.79025466363032	0.9781061242689529	-0.263863
rs321776	ANKRD55	Q3KP44	345	M	V	Q3KP44_A	345	94.95450392429971	0.2395576719513459	-0.102709
rs479632	PITX1	P78337	299	A	G	P78337_A	299	87.4807991220306	0.6244419196639711	0.144076
rs1008058	PRDM6	Q9NQX0	291	T	A	Q9NQX0_A	291	119.79283697512895	0.2838423572559408	1.65977
rs1320308	S100Z	Q8WXG8	23	A	E	Q8WXG8_A	23	19.74557427590528	0.6810371754597891	0.669334
rs1499280	PELO	Q9BRX2	221	M	L	Q9BRX2_A	221	25.85075620371493	0.5526727632153203	-1.36225
rs1800197	PROP1	O75360	142	T	A	O75360_A	142	11.448782590823305	0.07377518350099904	-0.203482
rs2231917	FBXO4	Q9UKT5	8	R	S	Q9UKT5_A	8	130.11510502000806	0.8891279540251681	-0.161343
rs2233290	TNIP1	Q15025	151	A	P	Q15025_A	151	368.92271478637474	0.7204363395746823	0.689996
rs2233295	TNIP1	Q15025	260	E	A	Q15025_A	260	335.2971368097068	0.6547719406568188	-0.050884
rs2233783	PROP1	O75360	51	E	G	O75360_A	51	35.82363241886594	0.2308450732126373	4.21355
rs2305728	RARS	P54136	114	H	Q	P54136_A	114	33.30757403786204	0.2118361935366432	4.34437
rs2305734	RARS	P54136	397	Y	F	P54136_A	397	20.636312103597035	0.13124695901571448	0.416813
rs2306764	PDLIM7	Q9NR12	326	T	A	Q9NR12_A	326	210.91384361044842	0.6777079874912713	-0.206478
rs2548612	SNX18	Q96RF0	571	D	E	Q96RF0_A	571	87.65383322510469	0.39783312666425624	0.666681
rs3734091	XRCC4	Q13426	247	S	A	Q13426_A	247	99.23311988423436	0.36528656358067507	0.0689306
rs3815768	ELL2	O00472	298	T	A	O00472_A	298	241.63737080460945	0.5751825939454288	0.170506
rs4242182	MSX2	P35548	129	T	M	P35548_A	129	34.1121521512435	0.17645642909941683	0.131416
rs6601178	TRIM41	Q8WV44	78	T	A	Q8WV44_A	78	517.7646085248568	0.803555927842336	0.263811
rs13162502	SNX18	Q96RF0	593	T	K	Q96RF0_A	593	146.33978986225816	0.664190190140117	0.071928
rs28360135	XRCC4	Q13426	134	T	I	Q13426_A	134	100.83737664943172	0.3711919854956934	0.13507
rs34527550	AFF4	Q9UHB7	136	P	T	Q9UHB7_A	136	605.8028104101426	0.8077813915586067	1.98086
rs34607174	ACOT12	Q8WYK0	230	I	V	Q8WYK0_A	230	153.30221663220988	0.32341560858878665	-0.672895
rs34918686	PGGT1B	P53609	103	V	I	P53609_A	103	25.484633708016077	0.6264454066545146	0.758492
rs35725571	TRIP13	Q15645	369	M	L	Q15645_A	369	27.450305138696603	0.539221423365019	0.0234163
rs35976259	OTP	Q5XKR4	4	Q	H	Q5XKR4_A	4	183.7463232782177	0.6810539227196866	-0.449633
rs52817781	TNIP1	Q15025	178	S	G	Q15025_A	178	333.80918667476897	0.6518662552497682	-0.19965
rs61758103	TRIM41	Q8WV44	128	E	D	Q8WV44_A	128	406.5834002730042	0.6310058587868526	-0.24281
rs62385662	RARS	P54136	328	I	V	P54136_A	328	8.744573217051014	0.05561549160851071	-0.925483
rs73365903	TRIM41	Q8WV44	62	G	E	Q8WV44_A	62	553.8391232773142	0.8595425474298765	-0.319108
rs77767937	RGS14	O43566	70	Q	R	O43566_A	70	224.0075256498069	0.7114953988738134	-0.144282
rs112666038	TARS	P26639	580	C	G	P26639_A	580	164.91878472765046	0.2588561803299175	3.52531
rs139705595	PRDM6	Q9NQX0	262	V	I	Q9NQX0_A	262	133.05101844262748	0.3152568689720555	0.352433
rs182880589	PRDM6	Q9NQX0	62	T	A	Q9NQX0_A	62	243.82357321289115	0.5777261773146097	0.358673
rs184133341	PDCD6	O75340	3	G	A	O75340_A	3	32.59782273356669	0.8611244370433854	-0.0787277
rs547282858	CDC23	Q9UJX2	16	G	V	Q9UJX2_A	16	44.24504527397718	0.38609481637622906	-0.833722
rs571965156	ISL1	P61371	343	L	V	P61371_A	343	142.16081544752285	0.6109070214472027	-0.222444
rs6577	GSTA2	P09210	210	A	E	P09210_A	210	20.342610656220923	0.7781826171069718	0.792369
rs12717	PSMB1	P20618	11	A	P	P20618_A	11	41.45912049196661	0.9254046885906546	0.454905
rs200484	HIST1H2BL	Q99880	4	P	L	Q99880_A	4	73.64094714534491	1.0	2.093
rs213227	ZKSCAN3	Q9BRR0	246	Q	H	Q9BRR0_A	246	79.03333985928646	0.2155041812790003	0.168853
rs483638	HSPA1B	P0DMV9	499	S	N	P0DMV9_A	499	219.7183058697193	0.34966444018140314	0.137701
rs562047	HSPA1A	P0DMV8	110	D	E	P0DMV8_A	110	177.5567324688609	0.2897075986449907	0.0663292
rs733743	ZKSCAN3	Q9BRR0	3	T	R	Q9BRR0_A	3	363.14568991573583	0.99020761022657	0.595663
rs831510	FGD2	Q7Z6J4	32	H	Q	Q7Z6J4_A	32	51.39907849207098	0.1341006467624441	0.4336
rs1116221	TRIM31	Q9BZY9	421	K	E	Q9BZY9_A	421	571.1609469155388	0.99066019753527	-0.408797
rs1799972	OPRM1	P35372	6	D	A	P35372_A	6	121.71927717335305	0.983903495852147	0.154653
rs1801270	CDKN1A	P38936	31	R	S	P38936_A	31	82.62533290015823	0.5700828006079246	-0.626829
rs1997660	PGBD1	Q96JS3	678	V	I	Q96JS3_A	678	222.23315652568576	0.4114420947222343	-0.0955958
rs2071823	PPIL1	Q9Y3C6	81	H	Q	Q9Y3C6_A	81	15.244670297181857	0.4138905299592838	0.619545
rs2075800	HSPA1L	P34931	602	K	E	P34931_A	602	183.21386937388522	0.6953090220714199	-0.122299
rs2180314	GSTA2	P09210	112	T	S	P09210_A	112	17.725043041398408	0.6780506502035927	-0.138966
rs2227955	HSPA1L	P34931	558	A	E	P34931_A	558	61.21017065737137	0.23229673630083808	0.517608
rs2227956	HSPA1L	P34931	493	M	T	P34931_A	493	54.29479550155557	0.2060524200092864	-1.18872
rs2228265	ZNF76	P36508	48	M	T	P36508_A	48	189.79502437822623	0.3343603812016783	0.138327
rs2232423	ZSCAN12	O43309	11	T	M	O43309_A	11	475.54484764298167	0.9764758031065937	-0.0707868
rs2232430	ZSCAN12	O43309	294	M	R	O43309_A	294	134.4942360901706	0.2761682054811248	0.54522
rs2232434	ZSCAN12	O43309	392	D	N	O43309_A	392	105.6700690153618	0.2169811449278299	-0.0781769
rs2232448	ZBTB24	O43167	518	T	A	O43167_A	518	212.1812291308659	0.3419335085319677	0.216401
rs2234951	GSTA2	P09210	110	S	P	P09210_A	110	13.1338128821231	0.5024185466617239	3.72123
rs2296916	BYSL	Q13895	103	K	E	Q13895_A	103	80.65067645764442	0.3507657098728313	-0.332942
rs2395617	DEF6	Q9H4E7	287	T	N	Q9H4E7_A	287	328.3718456702043	0.5353083008822247	0.15324
rs2397118	GSTA5	Q7RTV2	55	I	V	Q7RTV2_A	55	13.215365086028154	0.4913735562649069	0.245505
rs2523989	TRIM31	Q9BZY9	232	I	V	Q9BZY9_A	232	102.99633917121484	0.1786438205549334	-0.143552
rs2854028	RING1	Q06587	343	E	D	Q06587_A	343	127.43105032665095	0.8434198030740002	0.25371
rs3130618	GPANK1	O95872	41	L	R	O95872_A	41	15.059289612891432	0.07641417816970505	0.331778
rs3734354	SIM1	P81133	352	T	P	P81133_A	352	168.93362750380587	0.288817150057103	0.972601
rs3734355	SIM1	P81133	371	V	A	P81133_A	371	141.76265653635522	0.24236433592495762	0.393011
rs3734838	TRIM31	Q9BZY9	118	S	R	Q9BZY9_A	118	307.8832404810876	0.5340135271501619	-0.693103
rs3749894	TSPYL1	Q9H0U9	181	T	A	Q9H0U9_A	181	85.07360000468427	0.2960906639428647	-0.154102
rs3749895	TSPYL1	Q9H0U9	74	P	A	Q9H0U9_A	74	283.07630346804626	0.9852204518879021	2.7542
rs3763273	BYSL	Q13895	37	W	R	Q13895_A	37	157.8689891908061	0.6866033924650454	-0.311886
rs3800324	PGBD1	Q96JS3	244	E	G	Q96JS3_A	244	271.624220500393	0.5028846280508048	3.92645
rs3800325	PGBD1	Q96JS3	248	E	Q	Q96JS3_A	248	265.848059400499	0.4921906530402901	0.494503
rs3800326	PGBD1	Q96JS3	256	L	P	Q96JS3_A	256	258.4585905510157	0.47850980275742644	0.42847
rs3828743	TSPYL1	Q9H0U9	62	T	P	Q9H0U9_A	62	270.70058954458597	0.9421479434697495	1.23165
rs3828855	BYSL	Q13895	426	S	P	Q13895_A	426	30.34812323991065	0.13198997775481697	1.10725
rs6456811	PGBD1	Q96JS3	806	D	H	Q96JS3_A	806	344.5598487500707	0.6379175283437958	-0.475529
rs6917127	DEF6	Q9H4E7	621	P	Q	Q9H4E7_A	621	602.4445096437385	0.9820986515302733	-0.441598
rs6930932	ANKS1A	Q92625	355	D	A	Q92625_A	355	519.831128424966	0.6565844338174959	0.4605
rs9296146	DEF6	Q9H4E7	578	H	R	Q9H4E7_A	578	564.520249268096	0.9202749244002396	-0.0242146
rs9394078	ZBTB12	Q9Y330	49	I	V	Q9Y330_A	49	191.69074167892254	0.7288641078303403	-0.194448
rs9469057	HSPA1L	P34931	8	T	A	P34931_A	8	31.4383787579875	0.11931077305680747	3.38579
rs9469425	ZBTB9	Q96C00	274	G	A	Q96C00_A	274	168.73789333774204	0.5176921645094353	-1.91368
rs9496891	STX11	O75558	277	A	T	O75558_A	277	68.25664733963865	0.3131945500862991	-0.0559475
rs9986596	ZKSCAN4	Q969J2	33	Y	S	Q969J2_A	33	250.67970782416288	0.8931461086547301	-0.948004
rs12212092	TRIM10	Q9UDY6	65	H	R	Q9UDY6_A	65	233.42481436782157	0.6811512364232479	0.0732696
rs13201752	ZKSCAN3	Q9BRR0	200	E	K	Q9BRR0_A	200	160.81318575714417	0.43849739865686643	0.0879017
rs16893917	PGBD1	Q96JS3	592	I	M	Q96JS3_A	592	458.1267697989647	0.8481751362453912	0.323571
rs17073498	STX11	O75558	49	Q	R	O75558_A	49	96.28026131353263	0.4417804609452533	0.421095
rs17847931	RXRB	P28702	95	A	V	P28702_A	95	63.79521349592123	0.2720326499664408	0.487882
rs17856167	ZKSCAN3	Q9BRR0	189	M	V	Q9BRR0_A	189	164.82228144297682	0.44942920142494874	-0.195045
rs28732158	GPANK1	O95872	266	R	G	O95872_A	266	69.21730571944671	0.3512239732174993	3.64219
rs33932084	PGBD1	Q96JS3	398	S	N	Q96JS3_A	398	236.63884918115804	0.43811277003799065	-0.0172378
rs34206659	CAP2	P40123	316	C	Y	P40123_A	316	128.83228657959026	0.26999179019584074	0.422003
rs34620829	CAP2	P40123	311	A	T	P40123_A	311	118.97214442487407	0.24932804586112642	0.281279
rs34704616	TRIM31	Q9BZY9	72	W	R	Q9BZY9_A	72	443.30254677092597	0.7688939359800373	0.30822
rs34771695	ZNF76	P36508	410	M	V	P36508_A	410	154.65700993668077	0.27245802131719515	-0.0944396
rs34801993	TRIM31	Q9BZY9	127	D	N	Q9BZY9_A	127	277.6449558159314	0.48156619996281985	-0.147735
rs35027728	ZNF165	P49910	286	V	F	P49910_A	286	217.78375263092468	0.44118016573641894	0.144722
rs35080860	TEAD3	Q99594	254	M	T	Q99594_A	254	129.7032347296626	0.35300175694858854	1.00096
rs35220041	PEX3	P56589	82	R	Q	P56589_A	82	27.55482478765489	0.2043991004526168	0.0020979
rs35521684	TRIM31	Q9BZY9	101	I	M	Q9BZY9_A	101	360.7663060801783	0.6257374947911305	0.0435519
rs35582935	ZNF76	P36508	403	Q	R	P36508_A	403	138.11916765644932	0.24332343642917428	-0.240581
rs35775852	TRIM31	Q9BZY9	235	P	L	Q9BZY9_A	235	111.92498789147491	0.19413027310863695	2.18585
rs36063651	TRIM31	Q9BZY9	17	R	P	Q9BZY9_A	17	484.6813361952716	0.84066410851418	2.27753
rs36124188	BYSL	Q13895	117	V	A	Q13895_A	117	89.97337630531689	0.3913119715240591	0.307603
rs41312309	PACSIN1	Q9BY11	334	V	A	Q9BY11_A	334	105.2382373095899	0.39500726845136175	0.237827
rs56412384	TCF21	O43680	22	E	G	O43680_A	22	127.30590788580132	0.8750362681043974	-0.619934
rs61735038	TRIM10	Q9UDY6	252	M	T	Q9UDY6_A	252	134.76764589101757	0.3932621682794476	-0.0873585
rs61737163	TRIM38	O00635	132	I	V	O00635_A	132	244.93397075622792	0.4233357814226541	-0.159633
rs61737424	TRIM10	Q9UDY6	216	K	R	Q9UDY6_A	216	82.84397383580736	0.2417449719786705	0.440948
rs61737427	TRIM10	Q9UDY6	210	L	Q	Q9UDY6_A	210	81.0144743142708	0.23640635421215186	-1.98224
rs61758092	TRIM31	Q9BZY9	6	L	F	Q9BZY9_A	6	471.67918557597574	0.8181122986076114	0.157806
rs62620225	ZKSCAN8	Q15776	163	L	P	Q15776_A	163	185.271336262075	0.5539099522692239	0.167196
rs62620226	ZKSCAN8	Q15776	407	R	Q	Q15776_A	407	136.037748340985	0.40671516819945536	-0.437141
rs62638680	ZKSCAN4	Q969J2	22	F	L	Q969J2_A	22	272.759920862223	0.9718156448704172	0.0832662
rs73740510	GSTA2	P09210	143	Q	H	P09210_A	143	20.83794160648904	0.7971309193542966	-0.429625
rs75982837	CAP2	P40123	310	T	P	P40123_A	310	119.36229927093642	0.2501456872159345	0.800583
rs78235403	TRIM38	O00635	165	T	I	O00635_A	165	132.94341879464514	0.22977501204372747	0.281063
rs79222964	POLR1C	O15160	212	V	M	O15160_A	212	28.79806990599357	0.2810198790299047	1.55047
rs111803166	TRIM10	Q9UDY6	236	T	I	Q9UDY6_A	236	114.35960369123987	0.33370995993774233	-0.125038
rs114619383	FGD2	Q7Z6J4	61	M	V	Q7Z6J4_A	61	3.143550404612183	0.008201550587212704	0.0774259
rs143020056	TRIM31	Q9BZY9	60	I	V	Q9BZY9_A	60	473.51263025878603	0.8212923491370665	-0.793034
rs144128934	ZKSCAN4	Q969J2	88	N	S	Q969J2_A	88	152.73571190868117	0.5441816887689045	0.287778
rs144223778	HSPA1B	P0DMV9	110	D	E	P0DMV9_A	110	140.49545041344265	0.22358748317484137	0.488671
rs202233464	ANKS1A	Q92625	576	T	N	Q92625_A	576	254.13068230852159	0.32098549131668513	0.641477
rs1801368	MAD1L1	Q9Y6D9	558	H	R	Q9Y6D9_A	558	538.4738012746914	0.6647975456418045	0.526695
rs2074936	POU6F2	P78424	199	L	P	P78424_A	199	107.83005295090479	0.340470406280373	1.03479
rs2229854	STX1A	Q16623	50	K	N	Q16623_A	50	13.367574806274463	0.1269150394527047	-0.933339
rs2237493	MEOX2	P50222	287	L	I	P50222_A	287	92.07611377458912	0.475930369307693	-0.0555777
rs2269966	BAIAP2L1	Q9UHR4	460	T	S	Q9UHR4_A	460	312.3581138967975	0.9585426681146474	-0.111022
rs2302427	EZH2	Q15910	185	H	D	Q15910_A	185	94.36650667711253	0.2031500260027841	-0.445928
rs2307254	HUS1	O60921	147	K	Q	O60921_A	147	12.988889563894892	0.3282652835802663	-0.532866
rs2948386	RAB19	A4D1S5	152	H	Y	A4D1S5_A	152	17.252982985377553	0.2279786913154007	1.06472
rs3218536	XRCC2	O43543	188	H	R	O43543_A	188	51.292689217739536	0.26320908622717426	-0.902148
rs4075307	MICALL2	Q8IY33	519	L	P	Q8IY33_A	519	69.50441001543163	0.11251443125283297	0.621918
rs4580937	MICALL2	Q8IY33	663	H	R	Q8IY33_A	663	192.65260823153915	0.3118679611802164	0.0842677
rs4585665	RAB19	A4D1S5	194	K	N	A4D1S5_A	194	37.959278133258145	0.5015890040250985	-0.112338
rs4731112	ASB15	Q8WXK1	357	A	G	Q8WXK1_A	357	43.67378841085858	0.21919792359761517	-1.76044
rs6962756	ASB15	Q8WXK1	57	L	P	Q8WXK1_A	57	77.40323833858761	0.38848539915835023	1.38582
rs10239632	ZSCAN25	Q6NSZ9	325	A	P	Q6NSZ9_A	325	113.09458036571328	0.317208258829515	0.956166
rs11540483	TAX1BP1	Q86VP1	307	I	L	Q86VP1_A	307	126.34977407569721	0.1811589087621841	0.136012
rs11762014	TECPR1	Q7Z6L1	944	L	P	Q7Z6L1_A	944	581.6740217432631	0.659618401623109	0.56062
rs11980797	MICALL2	Q8IY33	711	V	L	Q8IY33_A	711	194.03913800042653	0.3141124893810435	0.462799
rs12334144	RBAK	Q9NYW8	682	K	N	Q9NYW8_A	682	321.26856985155916	0.7833161492504296	-0.30928
rs12540098	MICALL2	Q8IY33	480	T	A	Q8IY33_A	480	38.18570218426415	0.061815395056207666	-0.459464
rs28362692	AQP1	P29972	45	V	A	P29972_A	45	34.07753822685852	0.36278379567914815	1.13228
rs35352738	RBAK	Q9NYW8	229	E	G	Q9NYW8_A	229	121.59370079877434	0.2964694290724205	3.1433
rs35452727	CAMK2B	Q13554	510	K	E	Q13554_A	510	231.70940631920928	0.46643399429697346	0.388579
rs57704545	TECPR1	Q7Z6L1	473	S	N	Q7Z6L1_A	473	282.8351319394976	0.32073506926382406	0.179299
rs59690840	MICALL2	Q8IY33	368	T	A	Q8IY33_A	368	245.83902046320225	0.39796665508029627	0.0172452
rs61287564	MICALL2	Q8IY33	623	R	K	Q8IY33_A	623	246.47357925483414	0.3989938851729061	0.227714
rs61732492	PRKAR1B	P31321	40	V	I	P31321_A	40	100.673465501379	0.609361718012572	0.32213
rs61737532	ZNF394	Q53GI3	181	G	R	Q53GI3_A	181	119.53172264932086	0.226785186203479	0.927493
rs61741872	MICALL2	Q8IY33	582	E	D	Q8IY33_A	582	219.82761684950256	0.3558591358159285	0.00755014
rs61747084	MICALL2	Q8IY33	430	A	T	Q8IY33_A	430	170.9171062936241	0.2766823141400302	0.210796
rs61756062	PGAM2	P15259	114	S	I	P15259_A	114	20.13897979725544	0.6147315049071267	0.897123
rs74366495	FERD3L	Q96RJ6	85	V	G	Q96RJ6_A	85	41.9798107559861	0.28199275331884077	4.65345
rs74440117	TECPR1	Q7Z6L1	418	L	S	Q7Z6L1_A	418	292.6066620979695	0.3318159854877019	0.0210123
rs74709169	ZNF655	Q8N720	466	G	C	Q8N720_A	466	112.67529123735129	0.28269579667824773	0.237113
rs74829114	MICALL2	Q8IY33	474	S	P	Q8IY33_A	474	45.64389472853707	0.07388879143647584	0.480776
rs75056037	MICALL2	Q8IY33	180	V	A	Q8IY33_A	180	283.41401495330837	0.45879343043806087	0.00203222
rs79534220	TECPR1	Q7Z6L1	6	M	L	Q7Z6L1_A	6	718.0394600502374	0.8142568229559126	-0.27561
rs114439154	TECPR1	Q7Z6L1	458	M	V	Q7Z6L1_A	458	304.1286363558404	0.34488190550376535	-0.771065
rs143666868	POM121	Q96HA1	7	E	A	Q96HA1_A	7	342.22922997775237	0.8938136865763617	-0.563789
rs148094095	POM121	Q96HA1	16	L	P	Q96HA1_A	16	324.46030179947326	0.8474058703808524	0.895459
rs200235640	POU6F2	P78424	507	P	Q	P78424_A	507	172.9128820440202	0.5459676369392322	1.08841
rs201308009	DDX56	Q9NY93	275	S	R	Q9NY93_A	275	67.88142638257416	0.19808621864759252	2.50383
rs546821850	TECPR1	Q7Z6L1	462	S	C	Q7Z6L1_A	462	294.073922196583	0.3334798585933157	0.0912279
rs877386	SH2D4A	Q9H788	263	A	G	Q9H788_A	263	169.87628835487533	0.38770192018102945	0.994525
rs1445404	EYA1	Q99502	20	A	P	Q99502_A	20	359.21368331017334	0.9741696011925458	0.365724
rs2228013	NKX3-1	Q99801	52	C	R	Q99801_A	52	120.98136403088476	0.6039763570402416	0.302212
rs2231524	CHRAC1	Q9NRG0	126	R	H	Q9NRG0_A	126	59.02045178701633	0.9940452927509082	-0.232118
rs3748140	PPP1R3B	Q86XI6	48	E	G	Q86XI6_A	48	116.23888849979059	0.7143736851646976	3.06728
rs3750228	PRDM14	Q9GZV8	244	E	K	Q9GZV8_A	244	73.2536407167237	0.22374828259005616	0.558592
rs3758036	SORBS3	O60504	255	L	P	O60504_A	255	159.5820975394941	0.3131312830725218	1.04088
rs3764796	MTMR7	Q9Y216	559	H	Q	Q9Y216_A	559	130.2406508439465	0.46425099059315955	0.154568
rs4486183	SLA	Q13239	15	T	P	Q13239_A	15	55.09597391162633	0.26861615546401996	0.74334
rs4921637	SH2D4A	Q9H788	216	G	E	Q9H788_A	216	38.470078078991534	0.08779873450955993	0.366094
rs7386562	KLHL38	Q2WGJ6	98	R	H	Q2WGJ6_A	98	237.55580911691757	0.6008484422887894	-0.469654
rs7814359	TSNARE1	Q96NA8	18	L	F	Q96NA8_A	18	406.3337091933734	0.9546421682541164	0.359159
rs7815455	NPM2	Q86SE8	24	N	S	Q86SE8_A	24	71.0566936210182	0.3673803046918437	1.02956
rs7825375	ZNF572	Q7Z3I7	500	I	V	Q7Z3I7_A	500	63.40949430802025	0.24461866576393373	0.0270648
rs10088145	RBPMS	Q93062	186	A	T	Q93062_A	186	101.16451925035891	0.8876274960802465	0.270207
rs10100935	TSNARE1	Q96NA8	118	A	T	Q96NA8_A	118	251.89700799095698	0.5918079166077057	0.170976
rs10105106	ZNF572	Q7Z3I7	380	E	G	Q7Z3I7_A	380	76.31346802132661	0.2943991105892542	11.9528
rs10107774	ZNF572	Q7Z3I7	448	C	S	Q7Z3I7_A	448	95.16111882194322	0.36710884029054003	-0.759536
rs11779866	KLHL38	Q2WGJ6	504	Y	C	Q2WGJ6_A	504	356.18372342775973	0.9008932940253217	-0.438987
rs11780509	KLHL38	Q2WGJ6	346	K	R	Q2WGJ6_A	346	87.57257142529551	0.22149676458644585	0.0524551
rs11784175	KLHL38	Q2WGJ6	352	Y	N	Q2WGJ6_A	352	109.03524468060202	0.2757821716271857	-0.865139
rs11784192	KLHL38	Q2WGJ6	334	V	I	Q2WGJ6_A	334	51.17659397687047	0.12944064338799047	-0.0274617
rs16898691	KLHL38	Q2WGJ6	394	R	G	Q2WGJ6_A	394	244.7942644775278	0.6191566227713767	2.75866
rs17054477	EBF2	Q9HAK2	559	S	G	Q9HAK2_A	559	368.15991048325134	0.8978926610960875	-0.114076
rs33970858	TSNARE1	Q96NA8	55	H	R	Q96NA8_A	55	341.4908025104947	0.8022999637283684	0.355101
rs34608771	SH2D4A	Q9H788	275	N	S	Q9H788_A	275	203.3936315639637	0.4641972241894609	-0.0944763
rs35319139	SH2D4A	Q9H788	303	R	K	Q9H788_A	303	278.3397998380364	0.6352438936891399	-0.120576
rs35392772	MOS	P00540	105	S	A	P00540_A	105	12.65819017165652	0.09766489531011309	0.142608
rs35647122	SH2D4A	Q9H788	209	G	E	Q9H788_A	209	36.81629507263053	0.08402437109876132	0.573444
rs57111114	NKX3-1	Q99801	17	T	A	Q99801_A	17	184.6829293043871	0.9219942570684575	-0.397638
rs61741356	KLHL38	Q2WGJ6	267	I	V	Q2WGJ6_A	267	171.9309876609146	0.4348639862828628	-0.410284
rs61756425	PPP1R3B	Q86XI6	41	R	S	Q86XI6_A	41	134.9299776055777	0.8292442106538236	-0.157881
rs61910739	KLHL38	Q2WGJ6	15	N	D	Q2WGJ6_A	15	214.46916591566827	0.5424555380836115	-0.0757502
rs72711231	KLHL38	Q2WGJ6	508	E	K	Q2WGJ6_A	508	351.73301954505183	0.8896361561554683	0.395472
rs75023966	SORBS3	O60504	236	A	V	O60504_A	236	139.1535131786176	0.2730464055649217	-0.75831
rs76767219	ZBTB10	Q96DT7	638	E	A	Q96DT7_A	638	318.61753849858775	0.6613283397434178	-0.579406
rs77605100	NPM2	Q86SE8	194	G	D	Q86SE8_A	194	164.9800252806551	0.852986662719512	0.302426
rs78004199	ZNF572	Q7Z3I7	308	C	S	Q7Z3I7_A	308	75.81893118177203	0.2924913057221264	-0.43695
rs78297359	TSNARE1	Q96NA8	9	A	G	Q96NA8_A	9	412.1452685236084	0.9682958708006426	2.56837
rs79460462	TSNARE1	Q96NA8	240	K	E	Q96NA8_A	240	119.38756718372944	0.2804896650713767	-0.0324151
rs112028242	FOXH1	O75593	125	S	T	O75593_A	125	142.3055233786644	0.604700474638642	-0.174465
rs112859779	TCF24	Q7RTU0	141	S	G	Q7RTU0_A	141	84.85446498329298	0.7364008087228061	-0.578432
rs1110061	NR5A1	Q13285	146	A	G	Q13285_A	146	68.25627869025689	0.18730702904580196	0.801605
rs1110222	PCSK5	Q92824	1275	D	G	Q92824_A	1275	507.36430724762454	0.4552547512805624	0.0431465
rs1110223	PCSK5	Q92824	1320	E	K	Q92824_A	1320	481.0199997020093	0.431616172436891	-0.0613457
rs1539567	LRSAM1	Q6UWE0	318	D	N	Q6UWE0_A	318	248.4460245064468	0.34885574461059227	-0.407687
rs1769259	FBP1	P09467	218	K	R	P09467_A	218	27.434786945245413	0.7047130253376112	-0.0472036
rs2495207	PCSK5	Q92824	1366	H	R	Q92824_A	1366	516.9858917838527	0.4638881376114374	0.0557473
rs2643325	PCSK5	Q92824	1090	S	G	Q92824_A	1090	394.1075526705497	0.35363018900983656	2.09133
rs2803429	PCSK5	Q92824	1414	Q	E	Q92824_A	1414	653.279563689052	0.5861835786150016	-0.111975
rs2842480	PCSK5	Q92824	1079	A	E	Q92824_A	1079	377.0153416260151	0.3382934572438065	0.189966
rs3001772	PCSK5	Q92824	1343	M	T	Q92824_A	1343	480.9848930293805	0.431584671443842	0.0667581
rs4077515	CARD9	Q9H257	12	N	S	Q9H257_A	12	543.4231458023809	0.8175505301163376	0.308978
rs6415847	ANKS6	Q68DC2	644	I	V	Q68DC2_A	644	231.77978068737065	0.46707157232082336	0.0301433
rs7036921	PCSK5	Q92824	1699	E	D	Q92824_A	1699	725.5362192542464	0.6510190139970238	0.386444
rs17062264	PCSK5	Q92824	970	R	G	Q92824_A	970	242.96599006927872	0.21801183054968037	3.1944
rs17502738	ZBTB5	O15062	300	G	D	O15062_A	300	222.4869728741373	0.3908159372274937	-0.13921
rs34119250	TRAF1	Q13077	46	Q	P	Q13077_A	46	346.58457963265226	0.8501520955772681	0.900889
rs41283630	ANKS6	Q68DC2	222	G	R	Q68DC2_A	222	324.4053141078453	0.653726134696606	0.55007
rs57028275	PCSK5	Q92824	1009	I	F	Q92824_A	1009	328.6743793024568	0.29491742060720966	0.312274
rs61741778	PCSK5	Q92824	1491	T	M	Q92824_A	1491	793.9355334046128	0.7123932815725479	0.140847
rs61742531	ATP6V1G1	O75348	89	Q	R	O75348_A	89	43.892310059550155	0.5427811947567535	0.104907
rs75690855	LRSAM1	Q6UWE0	183	L	S	Q6UWE0_A	183	514.2740288799943	0.7221184143929189	0.728256
rs114234833	PCSK5	Q92824	1458	F	S	Q92824_A	1458	774.5408699029448	0.6949905739273828	-0.572572
rs114508164	PCSK5	Q92824	1201	S	P	Q92824_A	1201	444.72470972225767	0.3990486406331152	0.536529
rs1727	IFIT2	P09913	352	E	D	P09913_A	352	26.01603210088952	0.5104742397093849	0.786949
rs13991	GLRX3	O76003	21	H	Q	O76003_A	21	210.5673169070224	0.5180029967987354	0.924877
rs1050704	BNIP3	Q12983	143	S	R	Q12983_A	143	37.39501571460372	0.16578118355315868	0.841872
rs2070845	IFIT2	P09913	121	R	K	P09913_A	121	37.049955258245994	0.7269766453383639	0.235823
rs2240891	VENTX	O95231	79	V	M	O95231_A	79	30.1336794678907	0.2745609430427268	0.235331
rs2240892	VENTX	O95231	42	P	L	O95231_A	42	51.545434977613105	0.4696526772338317	0.993969
rs2274217	GLRX3	O76003	123	S	P	O76003_A	123	195.4234350015093	0.4807485153082116	0.966255
rs2997211	MPP7	Q5T2T1	322	R	K	Q5T2T1_A	322	50.57268857550893	0.1586687221919103	2.11502
rs4536103	NEUROG3	Q9Y4Z2	199	S	F	Q9Y4Z2_A	199	127.09946924355387	0.7983448760191538	0.365845
rs4548513	CTNNA3	Q9UI47	596	N	S	Q9UI47_A	596	130.85879740841702	0.29673252498629266	-0.0408118
rs4750568	MEIG1	Q5JSS6	9	T	K	Q5JSS6_A	9	16.465042648899015	0.7282450890157416	0.247291
rs7072728	IFIT1B	Q5T764	188	P	L	Q5T764_A	188	11.7952065167839	0.22382099476172815	5.19561
rs7089970	NKX1-2	Q9UD57	271	E	A	Q9UD57_A	271	173.1893428807179	0.5977530360967079	-0.675691
rs9418952	VENTX	O95231	191	R	G	O95231_A	191	12.23613232845118	0.11148867614640212	1.13417
rs9418953	VENTX	O95231	247	D	G	O95231_A	247	109.75224346895305	1.0000000000000002	1.45699
rs9419033	VENTX	O95231	230	T	P	O95231_A	230	81.77405204053322	0.7450786376286299	1.74671
rs11544145	RPP30	P78346	12	D	G	P78346_A	12	16.448819430332325	0.300935711425867	-0.512205
rs11556626	BNIP3	Q12983	39	A	S	Q12983_A	39	192.37017087663358	0.8528236717867534	0.149431
rs12354886	ZNF485	Q8NCK3	252	T	A	Q8NCK3_A	252	93.73987738776785	0.24787145536806138	0.59789
rs17468739	IFIT2	P09913	79	A	E	P09913_A	79	32.005704151422464	0.6280007431456954	-0.0036205
rs34407818	IFIT3	O14879	394	G	D	O14879_A	394	28.925040224916177	0.1608475449774882	1.91181
rs41277236	NEUROG3	Q9Y4Z2	167	R	G	Q9Y4Z2_A	167	75.80987225744914	0.476181556292932	-0.699723
rs45541140	BNIP3	Q12983	36	P	A	Q12983_A	36	187.9715486732626	0.8333235116466076	1.5655
rs45545532	ZNF485	Q8NCK3	22	W	R	Q8NCK3_A	22	331.14435429024934	0.8756276978611863	0.300483
rs61737718	CTNNA3	Q9UI47	552	M	T	Q9UI47_A	552	107.6198625883888	0.2440364285548325	-1.52195
rs61749223	CTNNA3	Q9UI47	160	T	S	Q9UI47_A	160	95.38141143355078	0.2162847864412171	0.155887
rs72789797	EPC1	Q9H2F5	287	I	M	Q9H2F5_A	287	138.2597104369468	0.3283226019105652	-0.0500875
rs73245661	EPC1	Q9H2F5	283	V	M	Q9H2F5_A	283	134.61346469983508	0.31966393422038675	0.121148
rs73369750	IFIT1B	Q5T764	180	R	G	Q5T764_A	180	15.194322265393653	0.2883212192454221	11.815
rs74164127	VENTX	O95231	226	E	A	O95231_A	226	72.69779602938712	0.6623809567041065	-0.45531
rs76088094	TCF7L2	Q9NQB0	15	K	N	Q9NQB0_A	15	321.29594192429346	0.9772652522615344	-0.585431
rs111393855	NKX1-2	Q9UD57	156	V	L	Q9UD57_A	156	46.050401190112275	0.1589403058352141	0.420291
rs116145945	ASB13	Q8WXK3	134	S	R	Q8WXK3_A	134	7.477778861274072	0.15437141669036222	0.196738
rs145570841	MPP7	Q5T2T1	238	N	D	Q5T2T1_A	238	61.83941095780628	0.19401737566563215	0.0638481
rs146495217	NKX1-2	Q9UD57	231	A	V	Q9UD57_A	231	112.49925994795096	0.3882847124077136	-0.0687524
rs569153544	TCF7L2	Q9NQB0	103	S	Y	Q9NQB0_A	103	179.6790824321029	0.5465183368562591	0.26752
rs576691840	SFMBT2	Q5VUG0	441	Y	H	Q5VUG0_A	441	217.35037706372745	0.34269113684832836	-0.347972
rs1528	SERGEF	Q9UGK8	429	E	K	Q9UGK8_A	429	105.52336588824427	0.9178736206250958	0.17945
rs8373	ZFP91	Q96JP5	207	G	S	Q96JP5_A	207	115.94255603386084	0.27191243807072285	0.445156
rs10788	SERGEF	Q9UGK8	457	E	G	Q9UGK8_A	457	113.96275452005214	0.9912819329371155	0.357094
rs540874	ACTN3	Q08043	776	R	Q	Q08043_A	776	240.02051209608345	0.38823059360341466	0.174888
rs618838	ACTN3	Q08043	628	R	C	Q08043_A	628	155.3286762728164	0.25124246118135063	-1.5897
rs948445	ACY3	Q96HD9	8	Q	R	Q96HD9_A	8	23.366395090492787	0.5875843617934985	0.133587
rs974144	EED	O75530	207	M	L	O75530_A	207	17.561357419088694	0.17815349976954659	0.832306
rs1043738	EIF3F	O00303	39	L	P	O00303_A	39	86.35022476055029	0.5117956147159668	0.564961
rs1049306	PDHX	O00330	23	C	R	O00330_A	23	442.24390404273356	0.9142244424453181	0.679455
rs1051992	PRKCDBP	Q969G5	158	P	L	Q969G5_A	158	112.28503014974301	0.70610795107668	-0.152184
rs1144507	ZNF202	O95125	154	E	V	O95125_A	154	253.3362515137672	0.6313603864451741	0.0955595
rs1671064	ACTN3	Q08043	523	Q	R	Q08043_A	523	138.19350498394883	0.22352650614534852	-0.151133
rs2229456	ACTN3	Q08043	635	A	E	Q08043_A	635	164.2541577273877	0.26567933131817184	-0.244214
rs2682123	PRKCDBP	Q969G5	8	P	R	Q969G5_A	8	151.62754990480832	0.9535146265470927	0.898581
rs3740996	TRIM5	Q9C035	43	Y	H	Q9C035_A	43	339.3376252603761	0.984982520584845	-0.179324
rs7104422	TRIM5	Q9C035	479	L	P	Q9C035_A	479	118.34883611589424	0.34352670092587023	9.01971
rs7106654	PACSIN3	Q9UKS6	61	V	A	Q9UKS6_A	61	52.13551440944952	0.19832857394477962	2.08792
rs7118567	UVRAG	Q9P2Y5	10	H	P	Q9P2Y5_A	10	292.6101927081666	0.7123101756110567	0.978628
rs10838525	TRIM5	Q9C035	136	Q	R	Q9C035_A	136	93.77963144646476	0.272210597604022	0.635962
rs11038628	TRIM5	Q9C035	249	D	G	Q9C035_A	249	116.74511651411814	0.3388716445510969	5.38094
rs11539201	PDHX	O00330	24	G	R	O00330_A	24	440.76473360837923	0.9111666416406776	0.64764
rs11601507	TRIM5	Q9C035	112	F	V	Q9C035_A	112	172.69686624081348	0.5012806772501539	-0.381046
rs12294600	PRKCDBP	Q969G5	255	F	L	Q969G5_A	255	145.50671435468982	0.9150235592747439	-0.215243
rs17507577	INSC	Q1MX18	333	N	D	Q1MX18_A	333	216.67388727740985	0.35343882180134556	-0.0103402
rs28381981	TRIM5	Q9C035	419	Y	H	Q9C035_A	419	109.80557407635624	0.31872849656741126	-0.22197
rs34037785	PSMC3	P17980	218	H	Q	P17980_A	218	29.4009410299814	0.15135962056986008	-0.0483899
rs34510872	BIRC2	Q13490	506	G	A	Q13490_A	506	35.30637991496457	0.14864486684620556	1.72208
rs61734576	EIF3F	O00303	12	L	P	O00303_A	12	145.46809625632446	0.8621857551791804	0.697283
rs61745838	INSC	Q1MX18	329	N	D	Q1MX18_A	329	213.19375955402316	0.34776203140575357	0.603158
rs61745926	INSC	Q1MX18	283	I	V	Q1MX18_A	283	125.9142172998066	0.20539149026991252	-0.0290334
rs61877970	INSC	Q1MX18	36	H	R	Q1MX18_A	36	577.1504549266003	0.9414488259501296	0.914574
rs74462513	VPS26B	Q4G0F5	21	R	S	Q4G0F5_A	21	15.065466060507946	0.12336272218702417	-0.782883
rs114382440	INSC	Q1MX18	417	H	R	Q1MX18_A	417	357.95590989979314	0.5838983028436295	0.259697
rs116054810	ZFP91	Q96JP5	92	T	P	Q96JP5_A	92	285.2303104643304	0.6689318554213579	0.713211
rs138418543	INSC	Q1MX18	55	H	R	Q1MX18_A	55	570.1659780170436	0.9300557350667235	0.241683
rs192881652	SERGEF	Q9UGK8	9	A	E	Q9UGK8_A	9	5.994291367576566	0.0521401291015131	-1.25701
rs199517144	OTUB1	Q96FW1	11	R	Q	Q96FW1_A	11	34.26414097720072	0.6148972670365584	0.27468
rs200904167	EIF3F	O00303	76	G	A	O00303_A	76	25.88615980931077	0.15342661943243252	0.528573
rs555078037	TSG101	Q99816	3	G	V	Q99816_A	3	141.99223726674597	0.3671589776557663	0.666326
rs14024	KRT1	P04264	633	R	K	P04264_A	633	790.2822135216879	0.9694234763448126	-0.233335
rs17564	STX2	P32856	42	T	S	P32856_A	42	4.656829667434539	0.04029204362264401	-0.371054
rs298104	KRT75	O95678	485	R	S	O95678_A	485	340.6701304133405	0.7064528439859903	0.0289975
rs298109	KRT75	O95678	91	G	R	O95678_A	91	409.9291539776664	0.8500763372148957	0.228303
rs411107	KRT6C	P48668	88	R	G	P48668_A	88	522.2144016522245	0.7806592388487896	0.812699
rs412533	KRT6C	P48668	481	I	V	P48668_A	481	439.8843397802823	0.657583882765204	0.0653556
rs526680	CLEC2A	Q6UVW9	136	D	G	Q6UVW9_A	136	21.50982012964375	0.21971150392081293	3.51369
rs585664	KRT77	Q7Z794	322	F	S	Q7Z794_A	322	153.81877751400287	0.20123612378701264	0.0811953
rs607426	KRT73	Q86Y46	365	G	E	Q86Y46_A	365	323.9345380149593	0.5224422008645193	1.06988
rs636127	KRT77	Q7Z794	533	G	R	Q7Z794_A	533	567.7833676488576	0.7428125870132527	0.568904
rs638043	KRT2	P35908	219	D	G	P35908_A	219	328.38659988501075	0.49232310548041064	2.61401
rs641615	KRT5	P13647	197	E	D	P13647_A	197	303.9085706978565	0.5207760080641295	-0.394389
rs659436	KRT73	Q86Y46	96	R	P	Q86Y46_A	96	511.558989436518	0.8250432508709578	0.460382
rs665470	KRT71	Q3SY84	122	K	E	Q3SY84_A	122	427.23482729642893	0.6597380703360703	-0.391668
rs665522	KRT71	Q3SY84	107	I	V	Q3SY84_A	107	462.53081543980835	0.7142423045898039	-0.0739659
rs668313	KRT77	Q7Z794	183	Q	R	Q7Z794_A	183	306.3914697410289	0.4008420345589958	0.172756
rs670741	KRT74	Q7RTS7	271	D	E	Q7RTS7_A	271	78.96738822180184	0.11207420724783956	0.542276
rs1059143	NAP1L1	P55209	157	N	K	P55209_A	157	34.304854005757605	0.23410300581399257	0.142543
rs1177573	PSMD9	O00233	134	W	R	O00233_A	134	112.02845922546172	0.4911998617802558	1.4728
rs1567759	KRT77	Q7Z794	220	S	G	Q7Z794_A	220	193.33002426097457	0.2529274079712792	0.107998
rs1732263	KRT82	Q9NSB4	452	D	E	Q9NSB4_A	452	464.03967973320425	0.705693730169012	0.447066
rs2013335	KRT78	Q8N1N4	92	P	L	Q8N1N4_A	92	480.01064119542605	0.7580274303279975	1.99622
rs2066827	CDKN1B	P46527	109	G	V	P46527_A	109	57.2176555077319	0.3119667343948116	-0.106773
rs2071588	KRT81	Q14533	52	R	G	Q14533_A	52	426.81705422504547	0.7619893927442688	3.59597
rs2189473	RPH3A	Q9Y2J0	293	H	Q	Q9Y2J0_A	293	130.79267970665936	0.25745238525341424	0.137006
rs2228570	VDR	P11473	1	T	M	P11473_A	1	347.0386637438671	1.0	-0.00251007
rs2229774	RARG	P13631	427	L	S	P13631_A	427	116.7533522805978	0.46073707566768296	0.341534
rs2230681	PSMD9	O00233	17	A	V	O00233_A	17	194.36961485056676	0.8522328041371531	-0.289927
rs2232386	KRT75	O95678	117	A	P	O95678_A	117	384.9934442717962	0.7983667757774213	1.23321
rs2232402	KRT75	O95678	367	V	I	O95678_A	367	322.2010902833997	0.6681533138520824	0.325591
rs2232405	KRT75	O95678	427	T	M	O95678_A	427	355.3656316705256	0.7369271290204366	1.19904
rs2253798	KRT78	Q8N1N4	46	R	G	Q8N1N4_A	46	579.0947867480127	0.9145000036285	3.31153
rs2277339	PRIM1	P49642	5	A	D	P49642_A	5	24.19289768282542	0.5223534862322304	1.83434
rs2280480	KRT76	Q01546	629	M	T	Q01546_A	629	629.056337726816	0.8700048839158063	-0.0544152
rs2292506	KRT71	Q3SY84	523	Q	R	Q3SY84_A	523	568.1295189662562	0.8773083292755489	-0.105313
rs2306536	CHFR	Q96EP1	580	M	V	Q96EP1_A	580	233.48779831338757	0.6077094148229142	-0.338413
rs2306537	CHFR	Q96EP1	569	M	L	Q96EP1_A	569	209.53636923066642	0.545369930459382	0.172776
rs2306541	CHFR	Q96EP1	497	V	A	Q96EP1_A	497	143.14419504432595	0.3725679698642164	0.273667
rs2306894	CLEC1A	Q8NC01	26	A	G	Q8NC01_A	26	265.4161201515564	0.8348583078651443	3.431
rs2634041	KRT2	P35908	101	G	S	P35908_A	101	495.4159855579111	0.7427365690314884	0.195388
rs2638497	KRT79	Q5XKE5	81	S	L	Q5XKE5_A	81	482.5227931931794	0.7666395467213896	0.201781
rs2638525	KRT4	P19013	72	V	A	P19013_A	72	443.02738419689337	0.8059553353792701	0.0152703
rs2658658	KRT82	Q9NSB4	458	M	T	Q9NSB4_A	458	477.75651112383	0.7265537607502663	-0.10277
rs2852464	KRT83	P78385	279	M	I	P78385_A	279	176.41880410572048	0.3568787979256571	-0.33983
rs2857663	KRT83	P78385	149	C	R	P78385_A	149	304.9560582775856	0.6168976830442215	0.106873
rs2857671	KRT83	P78385	493	Y	H	P78385_A	493	487.9879862964466	0.9871542142824834	0.000107541
rs3759295	H3F3C	Q6NXT2	39	P	H	Q6NXT2_A	39	15.297752538531322	0.21257597976987802	1.38523
rs3782489	KRT77	Q7Z794	367	M	T	Q7Z794_A	367	302.04521216847195	0.395155966570309	0.103605
rs3809199	DUSP16	Q9BY84	366	M	V	Q9BY84_A	366	193.5429509544737	0.360315476359052	-0.254
rs3887954	KRT3	P12035	375	G	R	P12035_A	375	214.69672668134535	0.43691978930532455	0.241025
rs4251545	IRAK4	Q9NWZ3	428	T	A	Q9NWZ3_A	428	59.838861900232295	0.17383942327295096	0.240286
rs4767884	PXN	P49023	73	G	S	P49023_A	73	242.01388192323608	0.4822270107086446	0.682776
rs5744751	POLE	Q07864	252	V	A	Q07864_A	252	841.9673051936339	0.8141992802206179	0.353522
rs5744834	POLE	Q07864	850	M	I	Q07864_A	850	366.49560854152907	0.35440860807523256	0.172123
rs5744934	POLE	Q07864	1396	S	N	Q07864_A	1396	413.3489283612303	0.39971670856539826	-0.078656
rs5744991	POLE	Q07864	1935	Y	C	Q07864_A	1935	882.8408847094687	0.8537248518390781	-0.0608793
rs6580873	KRT81	Q14533	248	H	L	Q14533_A	248	77.22424974968688	0.13786716952708566	0.184768
rs6580904	KRT76	Q01546	359	T	A	Q01546_A	359	247.20195074402	0.3418881450872694	0.164241
rs7301923	H3F3C	Q6NXT2	34	Y	C	Q6NXT2_A	34	15.380754218092562	0.21372936248481178	-0.0058397
rs7301926	STX2	P32856	54	R	K	P32856_A	54	21.451079136747104	0.185600049401582	0.333385
rs7302968	KRT73	Q86Y46	376	R	T	Q86Y46_A	376	340.8192245645801	0.5496738534568838	-0.82285
rs7310138	KRT72	Q14CN4	366	E	D	Q14CN4_A	366	343.7826479718554	0.7305848142311097	-0.310641
rs7313832	KRT76	Q01546	473	K	N	Q01546_A	473	383.33453525017	0.5301638308683189	-0.403896
rs10783518	KRT71	Q3SY84	464	A	V	Q3SY84_A	464	477.4470829995581	0.7372760765291358	-0.144246
rs10783528	KRT77	Q7Z794	336	N	D	Q7Z794_A	336	200.8270802678324	0.26273556348400173	-0.152372
rs11170164	KRT5	P13647	138	E	G	P13647_A	138	427.24796942065484	0.7321297041984451	1.10993
rs11170176	KRT74	Q7RTS7	178	Q	L	Q7RTS7_A	178	249.40926968656967	0.35397328960498214	-0.142004
rs11170177	KRT74	Q7RTS7	165	K	N	Q7RTS7_A	165	296.4205966369351	0.4206939614959206	-0.172052
rs11170183	KRT72	Q14CN4	428	H	R	Q14CN4_A	428	390.7989480649318	0.8305008369622697	0.39716
rs11170187	KRT72	Q14CN4	171	D	N	Q14CN4_A	171	267.8878586537782	0.5692980800629676	-0.532526
rs11170271	KRT76	Q01546	283	T	A	Q01546_A	283	128.0515688206721	0.1770993845633051	0.299892
rs11170289	KRT78	Q8N1N4	25	H	R	Q8N1N4_A	25	604.560502783283	0.9547151772746596	0.409881
rs11540301	KRT6A	P48668	552	S	T	P48668_A	552	601.6903675359935	0.899468001757849	0.0874195
rs11540407	KRR1	Q13601	134	Q	R	Q13601_A	134	51.624737588526926	0.20510838827224306	-0.0552476
rs11548262	SRSF9	Q13242	48	W	R	Q13242_A	48	92.78602018663862	0.496703209190913	-0.481188
rs11549949	KRT5	P13647	543	S	G	P13647_A	543	359.24585621421335	0.6156016675779057	-0.599054
rs11549950	KRT5	P13647	528	G	S	P13647_A	528	372.12739645808546	0.6376754020912722	0.131935
rs11550887	TEAD4	Q15561	323	S	P	Q15561_A	323	100.78150846564849	0.32161756911842365	1.16334
rs11608915	KRT6C	P48668	182	Q	R	P48668_A	182	328.57858137804834	0.4911927063463621	0.0366162
rs11829948	HOXC9	P31274	122	V	A	P31274_A	122	48.70242259537285	0.3555575787811688	0.209446
rs12296548	KRT76	Q01546	356	K	E	Q01546_A	356	235.30429328429184	0.325433307139804	-0.254968
rs12298348	KRT6C	P48668	234	H	R	P48668_A	234	161.63070859020578	0.24162203405996985	0.23623
rs12833456	KRT72	Q14CN4	264	C	Y	Q14CN4_A	264	50.14091345293732	0.10655625045796768	0.366515
rs17118224	KRT77	Q7Z794	10	T	A	Q7Z794_A	10	754.9431029664682	0.9876676058414353	0.55724
rs17124220	AQP6	Q13520	234	I	V	Q13520_A	234	19.552334050003687	0.25357470112710606	-0.901953
rs17688627	KRT79	Q5XKE5	393	V	A	Q5XKE5_A	393	386.7642761638186	0.6144969596235178	0.154144
rs17845411	KRT6A	P48668	21	S	N	P48668_A	21	640.4675482102826	0.9574360781918123	0.0477699
rs28721426	KRT3	P12035	44	A	G	P12035_A	44	425.22528685680726	0.8653571277615354	3.33636
rs34769047	KRT72	Q14CN4	326	E	Q	Q14CN4_A	326	260.3071787466589	0.5531881057685649	0.0900301
rs35417182	KRT73	Q86Y46	61	M	V	Q86Y46_A	61	563.0577103091009	0.9081004797766858	-0.203153
rs35606176	HOXC5	Q00444	11	N	K	Q00444_A	11	88.7905441922003	0.8360323643469562	0.0332333
rs35725856	KRT80	Q6KB66	238	I	V	Q6KB66_A	238	119.36472986503547	0.19722796900365291	-0.617777
rs56207115	KRT72	Q14CN4	114	T	M	Q14CN4_A	114	427.66488369661766	0.9088459567460242	0.820868
rs56677856	KRT86	O43790	214	G	D	O43790_A	214	96.54486013498652	0.20876994695026552	0.596563
rs57242225	KRT72	Q14CN4	73	S	G	Q14CN4_A	73	461.8226065518711	0.9814357565919026	4.17755
rs57711382	KRT74	Q7RTS7	424	K	E	Q7RTS7_A	424	430.82088263892996	0.6114411274683903	-0.358546
rs61485872	KRT83	P78385	23	G	C	P78385_A	23	383.1812102888652	0.7751398747360313	-0.231033
rs61730599	KRT76	Q01546	160	I	V	Q01546_A	160	412.71232695646853	0.5707942493702632	-1.02487
rs61730614	KRT75	O95678	527	Q	R	O95678_A	527	314.4413733374581	0.6520618705008985	0.419894
rs61734905	KRT71	Q3SY84	90	R	G	Q3SY84_A	90	513.6361310138861	0.7931593781208076	-0.740331
rs61737044	KRT76	Q01546	576	C	Y	Q01546_A	576	498.8059994929674	0.689864531456079	0.103287
rs61740861	KRT72	Q14CN4	405	W	R	Q14CN4_A	405	385.3898372502726	0.8190057418985806	-0.151809
rs61745042	H3F3C	Q6NXT2	13	S	G	Q6NXT2_A	13	63.0543678941581	0.8761969446237263	3.39472
rs61746354	KRT6B	P04259	497	C	Y	P04259_A	497	468.796730555398	0.7050818647324	0.132122
rs61746355	KRT6B	P04259	499	S	G	P04259_A	499	475.7289852645874	0.7155081470816058	3.24294
rs61747180	KRT5	P13647	48	G	R	P13647_A	48	500.8153481506138	0.8581943483470288	1.05189
rs61747188	KRT5	P13647	87	V	F	P13647_A	87	457.0661504622872	0.7832259706016498	0.295277
rs61747194	KRT72	Q14CN4	37	Q	R	Q14CN4_A	37	454.2256523696888	0.9652911972528685	-0.212137
rs61747884	CLEC2A	Q6UVW9	73	P	S	Q6UVW9_A	73	27.767673086087974	0.2836321818292636	5.46812
rs61929765	KRT3	P12035	433	K	E	P12035_A	433	359.3191453994018	0.7312344614097781	0.0900799
rs62639689	KRT77	Q7Z794	302	F	L	Q7Z794_A	302	87.73149008192459	0.1147762664837071	-0.113182
rs73102423	KRT79	Q5XKE5	406	R	K	Q5XKE5_A	406	403.60173404422534	0.641248568582657	-0.532047
rs73107581	KRT74	Q7RTS7	149	N	D	Q7RTS7_A	149	343.5824497919018	0.48762826721001823	0.0682668
rs73320318	KRT74	Q7RTS7	225	V	D	Q7RTS7_A	225	98.11209475219376	0.13924526932424533	0.156006
rs73320351	KRT72	Q14CN4	300	C	R	Q14CN4_A	300	172.58669664954962	0.3667701684606103	0.177225
rs74095123	KRT71	Q3SY84	13	T	A	Q3SY84_A	13	633.0015104445152	0.9774839697952055	0.122241
rs74095618	KRT81	Q14533	462	E	A	Q14533_A	462	453.68461442833086	0.8099556014071189	0.421481
rs74641138	MIP	P30301	107	I	V	P30301_A	107	23.614280761654754	0.49058421640726124	-1.10046
rs74660757	KRT2	P35908	106	N	S	P35908_A	106	494.80999728641615	0.7418280604997409	0.122148
rs75004274	KRT74	Q7RTS7	487	T	A	Q7RTS7_A	487	496.5941205757238	0.7047895801129787	-0.0696267
rs75633465	KRT79	Q5XKE5	161	Q	R	Q5XKE5_A	161	328.12117448053084	0.521323908470237	0.72842
rs76596600	STX2	P32856	95	V	I	P32856_A	95	8.029343832156929	0.06947187143409134	0.977947
rs78374723	KRT77	Q7Z794	109	R	G	Q7Z794_A	109	494.18560093905694	0.6465270129667885	3.03109
rs78832381	KRT74	Q7RTS7	185	N	K	Q7RTS7_A	185	226.52005084875225	0.32148784069326974	0.264617
rs79897879	KRT81	Q14533	13	R	S	Q14533_A	13	405.40178574395713	0.7237570698700381	-0.274369
rs80347085	KRT74	Q7RTS7	503	A	T	Q7RTS7_A	503	495.6948192471822	0.7035132496461518	0.120769
rs111435734	KRT3	P12035	105	L	F	P12035_A	105	389.4669359112783	0.7925868931961294	-0.0488459
rs112159493	H3F3C	Q6NXT2	122	E	K	Q6NXT2_A	122	27.773776617453986	0.3859415140553603	0.101518
rs113019698	RPH3A	Q9Y2J0	203	Q	R	Q9Y2J0_A	203	218.92976555405457	0.4309414752513272	2.25014
rs113082334	H3F3C	Q6NXT2	111	G	A	Q6NXT2_A	111	25.419364454028102	0.3532248472664474	1.44911
rs114041054	KRT78	Q8N1N4	7	Q	R	Q8N1N4_A	7	624.4121087776408	0.9860646112003555	-0.435933
rs114066000	AQP6	Q13520	166	G	R	Q13520_A	166	21.421131566206	0.2778111820723562	0.535197
rs115598241	CLEC2A	Q6UVW9	139	Q	E	Q6UVW9_A	139	27.123895782507805	0.2770563351365824	0.427714
rs115878001	KRT74	Q7RTS7	85	G	R	Q7RTS7_A	85	519.9480069100284	0.7379345068480726	0.649112
rs116117459	KRT78	Q8N1N4	109	M	T	Q8N1N4_A	109	434.6716950746244	0.6864286742334663	0.059698
rs116352440	KRT76	Q01546	106	L	F	Q01546_A	106	480.4281122065979	0.6644473299491779	0.460559
rs139252457	KRT79	Q5XKE5	86	E	G	Q5XKE5_A	86	472.3420989368676	0.7504643049710104	3.72821
rs139895699	KRT86	O43790	327	C	R	O43790_A	327	300.5865455676162	0.6499925224851388	1.14222
rs140635030	KRT83	P78385	362	S	G	P78385_A	362	325.6951467360958	0.6588509260483612	-0.755636
rs140989962	KRT6A	P48668	335	T	A	P48668_A	335	198.71607182050315	0.2970610095845766	-0.456468
rs143856828	KRT74	Q7RTS7	381	G	S	Q7RTS7_A	381	389.8017597902812	0.5532248716343797	0.407677
rs147359482	KRT83	P78385	471	D	G	P78385_A	471	452.1455506979583	0.9146483076930083	3.04458
rs147498164	KRT5	P13647	211	M	V	P13647_A	211	260.38398117876915	0.4461925176073399	-0.428349
rs150221772	KRT6B	P04259	189	N	K	P04259_A	189	313.94390709617056	0.47217939249383367	0.506016
rs535313174	CHFR	Q96EP1	341	P	T	Q96EP1_A	341	160.65857147896767	0.4181534417003011	1.66352
rs1140993	NUFIP1	Q9UHK0	36	R	S	Q9UHK0_A	36	150.11719742083142	0.4831006381461568	-0.2638
rs2232642	LIG4	P49917	857	T	A	P49917_A	857	291.7680534916272	0.7454962521289143	-0.275356
rs7995033	MTMR6	Q9Y217	319	V	I	Q9Y217_A	319	22.361867772942404	0.0754543622021273	1.49035
rs8002514	CDC16	Q13042	45	H	Q	Q13042_A	45	372.6054055049784	0.8121772212559389	0.210485
rs11556093	NUP58	Q9BVL2	34	T	A	Q9BVL2_A	34	349.4923328588556	0.9440081358771899	-0.513033
rs17279819	SKA3	Q8IX90	335	E	D	Q8IX90_A	335	188.88428361140942	0.7222538758582815	0.00108996
rs17291173	CDC16	Q13042	229	D	E	Q13042_A	229	128.4708868452705	0.280031170639804	-0.256142
rs17345690	SKA3	Q8IX90	254	A	T	Q8IX90_A	254	57.19685162859479	0.21870876171270984	0.283445
rs34885345	MTMR6	Q9Y217	131	T	A	Q9Y217_A	131	46.99588449391314	0.158575505705464	0.193574
rs62619824	MTMR6	Q9Y217	599	T	A	Q9Y217_A	599	259.99851650797285	0.8772980162393201	1.74262
rs76838169	GJB2	P29033	203	T	I	P29033_A	203	9.167442223690042	0.21091961704842438	0.497805
rs79053319	MTMR6	Q9Y217	414	D	A	Q9Y217_A	414	32.10632315128472	0.10833451662597048	1.35771
rs13707	MTA1	Q13330	612	T	A	Q13330_A	612	318.7177112649383	0.6270688816172949	0.765719
rs729421	RABGGTA	Q92696	420	A	T	Q92696_A	420	16.6477850547742	0.29787503409782423	-0.265066
rs1131877	TRAF3	Q13114	129	T	M	Q13114_A	129	348.8420769304799	0.7304636258717347	0.0645953
rs2231798	EFS	O43281	7	A	T	O43281_A	7	249.13075518446342	0.983084844707911	-0.00218836
rs2273171	STRN3	Q13033	471	S	N	Q13033_A	471	261.3507644646044	0.4726644025085808	0.419748
rs2275007	OSGEP	Q9NPF4	98	H	Q	Q9NPF4_A	98	27.26735318625596	0.7792013487166815	0.488459
rs2281563	STRN3	Q13033	16	T	A	Q13033_A	16	534.5275564639044	0.9667166982195706	-0.034316
rs4983387	ZBTB42	B2RXF5	232	K	E	B2RXF5_A	232	129.88329439530682	0.457831387886817	-0.458025
rs4983413	MTA1	Q13330	372	I	V	Q13330_A	372	39.474325416523335	0.07766471776323747	-0.252922
rs8018720	SEC23A	Q15436	211	I	L	Q15436_A	211	26.68760500479378	0.5600658742304342	-0.237342
rs11551976	HSPA2	P54652	551	K	N	P54652_A	551	260.7432834322944	0.5536684865088133	-0.444329
rs17102313	TINF2	Q9BSI4	237	D	G	Q9BSI4_A	237	23.56811795534687	0.07587031315867007	0.10856
rs34284721	ZBTB42	B2RXF5	134	T	A	B2RXF5_A	134	66.00241579787652	0.23265484425313804	-0.437548
rs34857719	POLE2	P56282	84	P	H	P56282_A	84	23.515843552400998	0.1181052032768752	-1.06869
rs35098798	PPP1R13B	Q96KQ4	844	E	G	Q96KQ4_A	844	87.73448329963095	0.1532842456531725	2.41086
rs45456191	HSPA2	P54652	191	S	C	P54652_A	191	120.26895434560731	0.25538195672764374	-0.593827
rs45512391	ZBTB1	Q9Y2K1	203	N	T	Q9Y2K1_A	203	441.8806482271396	0.5533345988072681	0.506376
rs61742301	ZBTB25	P24278	89	T	I	P24278_A	89	167.66967259374732	0.49637865050531527	-2.56235
rs61742642	ESRRB	O95718	386	S	P	O95718_A	386	103.73341640960264	0.3148783464877501	1.54708
rs142619613	YY1	P25490	47	D	E	P25490_A	47	332.08194852679617	0.81501069112792	0.388416
rs1108134	FSD2	A1L4K1	720	K	E	A1L4K1_A	720	285.8871547767063	0.4388594794360904	-0.83951
rs1108135	FSD2	A1L4K1	719	Q	H	A1L4K1_A	719	289.1053070457133	0.4437995986611936	-0.430574
rs1138357	BCL2A1	Q16548	19	Y	C	Q16548_A	19	7.6456924560905275	0.16211431343020083	-1.47549
rs1138358	BCL2A1	Q16548	39	K	N	Q16548_A	39	6.444499790169724	0.13664500172933297	-0.403015
rs1143136	TARSL2	A2RTX5	39	S	A	A2RTX5_A	39	416.55853958851196	0.9252487501560137	0.178754
rs1143138	TARSL2	A2RTX5	96	G	A	A2RTX5_A	96	446.04586421143836	0.9907452114211177	-0.0379551
rs2231292	BCL2L10	Q9HD36	21	R	L	Q9HD36_A	21	15.343804731592446	0.17696384455139677	0.644214
rs2444007	TRIM69	Q86WT6	12	N	D	Q86WT6_A	12	184.36581111297318	0.6062705527939213	0.0496751
rs2470911	TRIM69	Q86WT6	15	N	D	Q86WT6_A	15	176.8044118693267	0.5814055646940832	0.214342
rs2589957	ZNF774	Q6NX45	83	S	N	Q6NX45_A	83	174.7855036477617	0.44567407020418737	0.177542
rs3100139	TRIM69	Q86WT6	161	M	T	Q86WT6_A	161	76.3757425865904	0.25115482853621185	-1.69331
rs3809482	ZSCAN29	Q8IWY8	104	G	R	Q8IWY8_A	104	424.47530863548724	0.7375366421058095	0.401147
rs3826007	BCL2A1	Q16548	82	D	G	Q16548_A	82	19.659418566522287	0.41684558483775974	3.56276
rs3917221	ZSCAN29	Q8IWY8	199	S	G	Q8IWY8_A	199	312.21109506913945	0.5424747164344716	-0.602162
rs4072111	IL16	Q14005	434	S	P	Q14005_A	434	322.6915599682826	0.35617469667803076	0.113526
rs4072568	ARNT2	Q9HBZ2	679	S	G	Q9HBZ2_A	679	130.0259973591864	0.4054311625571741	3.72241
rs4779061	FSD2	A1L4K1	333	T	K	A1L4K1_A	333	177.00574274743786	0.2717178677720305	0.453753
rs8040674	CLK3	P49761	113	T	A	P49761_A	113	278.0846236948751	0.7442523525347747	0.125232
rs11556218	IL16	Q14005	1147	K	N	Q14005_A	1147	589.4063095117665	0.6505643145147805	0.211086
rs11638723	TERB2	Q8NHR7	31	R	P	Q8NHR7_A	31	197.25534299827504	0.7762394835184229	0.308212
rs11854320	ZNF774	Q6NX45	147	I	V	Q6NX45_A	147	56.68605258842439	0.1445400405276415	0.0245005
rs16944267	ZNF774	Q6NX45	65	L	P	Q6NX45_A	65	228.29030631451698	0.5821024506036282	1.43191
rs17588988	TRIM69	Q86WT6	104	R	K	Q86WT6_A	104	91.090929618981	0.29954441076264027	-0.0275769
rs17875513	IL16	Q14005	906	L	S	Q14005_A	906	380.3113402893981	0.41977322333470957	-0.125819
rs34080999	BCL2A1	Q16548	117	D	E	Q16548_A	117	15.606130507884307	0.3309022887223781	0.395518
rs34101586	IL16	Q14005	1027	T	S	Q14005_A	1027	267.305793582406	0.2950419898148304	0.474879
rs34460207	IL16	Q14005	717	V	I	Q14005_A	717	335.8003344918322	0.3706436644756543	0.114018
rs35697691	MAPK6	Q16659	290	V	L	Q16659_A	290	213.5864677802273	0.32550872937389985	0.512476
rs61738562	FAM103A1	Q9BTL3	10	N	K	Q9BTL3_A	10	108.27444797630714	0.7893962476486781	1.05632
rs73401911	ZSCAN29	Q8IWY8	232	Q	E	Q8IWY8_A	232	226.78629661559842	0.3940469569812262	0.0955563
rs77861669	TERB2	Q8NHR7	117	Q	H	Q8NHR7_A	117	38.78737102441671	0.15263611313835976	-0.0412207
rs78482832	IL16	Q14005	156	R	K	Q14005_A	156	607.2160534051737	0.6702220338854737	-0.538806
rs113504890	BTBD1	Q9H0C5	22	L	P	Q9H0C5_A	22	331.40113763072566	0.9435829928756242	0.251524
rs139096840	CLK3	P49761	51	A	T	P49761_A	51	315.954938289327	0.8456066466113813	0.219161
rs148835918	ZNF710	Q8N1W2	56	V	M	Q8N1W2_A	56	301.46655814454533	0.9124884521817156	0.159232
rs149544188	CKMT1B	P12532	399	H	R	P12532_A	399	33.51044864604585	0.3846969465914231	1.03827
rs200730945	IL16	Q14005	459	K	E	Q14005_A	459	261.18434416522734	0.2882853662774567	0.214995
rs27230	ZSCAN32	Q9NX65	332	H	Y	Q9NX65_A	332	274.62130900263315	0.4220166709937139	0.444117
rs27241	ZSCAN32	Q9NX65	92	D	E	Q9NX65_A	92	458.34112154644987	0.7043429914344459	0.246073
rs220379	ZNF263	O14978	310	Y	C	O14978_A	310	175.15712649460514	0.3372283354129152	0.0544098
rs1075935	NOB1	Q9ULX3	366	F	Y	Q9ULX3_A	366	132.76669427522725	0.39881715885975794	0.113577
rs3811348	NOB1	Q9ULX3	231	Q	R	Q9ULX3_A	231	132.58187662717958	0.3982619861208125	0.178388
rs3811363	IRX6	P78412	252	Q	R	P78412_A	252	98.5153467992564	0.2911393140358604	0.00301051
rs3868142	PLEKHG4	Q58EX7	830	H	R	Q58EX7_A	830	472.1081617091592	0.523235333322678	1.253
rs6500437	ZNF276	Q8N554	263	R	W	Q8N554_A	263	226.38532075636925	0.46618402332740855	-0.528574
rs7200143	ZNF48	Q96MX3	21	R	Q	Q96MX3_A	21	175.6879664851976	0.7032814213302913	0.101936
rs7498665	SH2B1	Q9NRF2	484	A	T	Q9NRF2_A	484	157.4870903048208	0.4963783938037047	0.280828
rs8044843	PLEKHG4	Q58EX7	525	G	D	Q58EX7_A	525	117.69875542015343	0.13044499654692915	1.70159
rs8046978	ZNF668	Q96K58	447	V	A	Q96K58_A	447	37.20222130272942	0.11685005952255975	0.123992
rs8050871	ZNF19	P17023	218	H	Q	P17023_A	218	67.97908300448853	0.27212021010486764	1.26429
rs10871453	ZNF768	Q9H5H4	181	D	E	Q9H5H4_A	181	97.3757696328535	0.43152362909319064	0.267158
rs11546303	BFAR	Q9NZS9	140	R	M	Q9NZS9_A	140	169.1225632429967	0.4057270110643582	-0.712314
rs11860295	PLEKHG4	Q58EX7	412	I	T	Q58EX7_A	412	315.99747074986686	0.35021856292073095	0.0450576
rs12921440	ZNF48	Q96MX3	65	V	A	Q96MX3_A	65	222.24291915382264	0.8896415570742133	0.0885689
rs17227424	ZNF276	Q8N554	605	D	E	Q8N554_A	605	241.29273971303417	0.49688212920912483	-0.0813174
rs17680862	PLEKHG4	Q58EX7	1090	T	S	Q58EX7_A	1090	501.5193579292962	0.5558316286333751	-0.166827
rs34843513	ZNF48	Q96MX3	224	V	I	Q96MX3_A	224	13.741474838467186	0.05500731865085295	-0.0668985
rs61734177	CBFA2T3	O75081	103	Q	R	O75081_A	103	284.8116529499951	0.5440969433813164	0.29239
rs61741652	ZNF629	Q9UEG4	827	L	H	Q9UEG4_A	827	347.38331054855905	0.7252186475751214	0.494048
rs61742379	IRX6	P78412	276	T	A	P78412_A	276	150.7362378839044	0.4454660753241895	-0.264379
rs74412242	IRX6	P78412	32	H	R	P78412_A	32	272.6198780893672	0.805664973815809	-0.067219
rs75025609	ZNF319	Q9P2F9	477	C	R	Q9P2F9_A	477	116.93304412426066	0.4089125534259924	0.607032
rs75986066	ZNF276	Q8N554	313	N	D	Q8N554_A	313	305.25028603294135	0.6285867210348939	-0.20322
rs76023376	ZNF276	Q8N554	422	Q	K	Q8N554_A	422	228.03343018335377	0.4695778930402877	-0.218245
rs76715570	ANKS4B	Q8N8V4	141	R	K	Q8N8V4_A	141	173.25374892542638	0.41637062209146075	0.134575
rs79121865	IRX6	P78412	215	Q	K	P78412_A	215	99.27045876345554	0.2933708727363051	-0.142584
rs80294025	HBQ1	P09105	83	V	A	P09105_A	83	14.549590175851705	0.6958987090381846	-0.0849617
rs116697432	TBX6	O95947	156	Q	R	O95947_A	156	50.26855084923432	0.21488025176064202	0.34244
rs149929766	ZNRF1	Q8ND25	37	F	Y	Q8ND25_A	37	160.78617819091428	0.8311375596250486	-0.0100063
rs4602	KRT19	P08727	60	D	A	P08727_A	60	409.83493277916585	0.8104506363406521	-0.824418
rs721957	KRT40	Q6A162	265	Y	C	Q6A162_A	265	160.283201872316	0.3543506682722733	-0.184903
rs721958	KRT40	Q6A162	286	D	E	Q6A162_A	286	228.309555723245	0.5047418737487235	0.049831
rs743686	KRT35	Q92764	36	P	S	Q92764_A	36	292.78757204868714	0.9404228844182145	2.12846
rs871990	ZBTB4	Q9P1Z0	550	I	M	Q9P1Z0_A	550	238.1030799351786	0.29492152905135327	0.0340154
rs874889	KRT24	Q2M2I5	267	I	M	Q2M2I5_A	267	141.514520294145	0.22284794107714415	0.29342
rs897416	KRT38	O76015	423	P	S	O76015_A	423	434.70304917903167	0.8390922838150893	-0.738591
rs981684	KRT27	Q7Z3Y8	305	T	I	Q7Z3Y8_A	305	160.42099299988658	0.41519907996822114	0.208053
rs1126642	GFAP	P14136	295	N	D	P14136_A	295	158.0287645261223	0.38977228283652593	0.0552674
rs1510068	KRT40	Q6A162	102	N	S	Q6A162_A	102	362.58461296894234	0.8015942931632913	-0.320833
rs1510069	KRT40	Q6A162	37	A	T	Q6A162_A	37	427.0182457020015	0.9440427877744616	0.0914528
rs2010027	KRT40	Q6A162	235	H	R	Q6A162_A	235	70.9604176197183	0.15687777078759355	0.564971
rs2071560	KRT32	Q14532	171	T	I	Q14532_A	171	189.1273726471701	0.41098255844335674	-0.105539
rs2071561	KRT32	Q14532	222	Y	S	Q14532_A	222	163.68685403906682	0.3556991307758569	0.10392
rs2071563	KRT32	Q14532	395	M	T	Q14532_A	395	269.01681532599866	0.5845860251716307	-0.802799
rs2071599	KRT34	O76011	348	R	H	O76011_A	348	339.328756580168	0.7240016025469241	-0.0282134
rs2071601	KRT35	Q92764	443	T	P	Q92764_A	443	301.72199804194116	0.9691199312375374	0.308511
rs2071607	KRT37	O76014	306	D	A	O76014_A	306	261.0736280693393	0.5380917116959005	-0.616868
rs2233369	ABI3	Q9P2A4	44	Q	R	Q9P2A4_A	44	159.03923260712182	0.763154713397006	-0.440006
rs2239710	KRT34	O76011	280	T	I	O76011_A	280	186.79996954428444	0.3985617920178441	0.00389956
rs2301354	KRT36	O76013	315	M	T	O76013_A	315	238.1253039551633	0.44695258702370577	-1.2983
rs2462961	KRT24	Q2M2I5	429	E	K	Q2M2I5_A	429	357.0325726318824	0.5622318723415323	0.319653
rs2469826	KRT27	Q7Z3Y8	52	T	S	Q7Z3Y8_A	52	240.47700347982175	0.6223987816757081	0.240591
rs2585405	PER1	O15534	962	P	A	O15534_A	962	326.1879589071554	0.6148058682977396	3.16043
rs2604953	KRT32	Q14532	427	T	P	Q14532_A	427	302.3568705508065	0.6570355125364061	0.462537
rs2604955	KRT32	Q14532	402	S	N	Q14532_A	402	271.527775887205	0.590042459008525	-0.244614
rs2604956	KRT32	Q14532	371	E	D	Q14532_A	371	263.5507723535766	0.5727080601054196	-0.347273
rs3744786	KRT32	Q14532	72	R	Q	Q14532_A	72	328.83076653923433	0.7145645172119236	-0.232585
rs3760299	ZNF286A	Q9HBT8	90	H	Y	Q9HBT8_A	90	277.68364084786145	0.968159688270501	0.136915
rs4624233	KRT28	Q7Z3Y7	62	V	A	Q7Z3Y7_A	62	239.7692487565911	0.6256291818333433	0.339754
rs5030755	RPA1	P27694	351	A	T	P27694_A	351	99.10082575983105	0.2751896104058982	-0.211937
rs6503627	KRT31	Q15323	82	V	A	Q15323_A	82	366.94616296746625	0.7875700126496742	-0.0196795
rs7209228	KRT28	Q7Z3Y7	52	D	G	Q7Z3Y7_A	52	251.1980384830893	0.6554502885975101	0.212441
rs7212483	KRT20	P35900	129	N	S	P35900_A	129	242.31443125161175	0.4284149508231762	0.414439
rs7213256	KRT39	Q6A163	456	Q	R	Q6A163_A	456	407.0725195199265	0.7868072958410192	-0.172779
rs7226192	KRT16	P08779	23	S	G	P08779_A	23	581.993462264269	0.942301484681817	3.52329
rs8064733	KRT40	Q6A162	390	R	W	Q6A162_A	390	401.71830485626975	0.8881102206606869	-0.144124
rs8066889	ARL16	Q0P5N6	10	R	S	Q0P5N6_A	10	44.185013495434006	0.7568513311582303	-0.183919
rs8069943	KRT36	O76013	126	R	Q	O76013_A	126	256.30952077043463	0.4810837046058835	-0.108113
rs8071814	KRT37	O76014	422	M	T	O76014_A	422	408.8602522696206	0.8426906793119154	-0.148032
rs8074498	ASPSCR1	Q9BZE9	252	Q	L	Q9BZE9_A	252	69.6286236927589	0.17976571237914665	-0.119724
rs8082683	KRT36	O76013	119	V	A	O76013_A	119	273.34510558530184	0.5130588814476539	0.201122
rs9675246	KRT36	O76013	179	Q	R	O76013_A	179	159.3753606519712	0.2991417903434873	0.42238
rs9893787	KRT32	Q14532	428	C	R	Q14532_A	428	301.01513994788286	0.6541198696645516	0.155937
rs9898164	KRT26	Q7Z3Y9	118	R	W	Q7Z3Y9_A	118	238.296742978625	0.43971963433892136	-0.275971
rs9898682	MEOX1	P50221	27	L	S	P50221_A	27	217.81192430027372	0.8590061286563052	0.116821
rs9908304	KRT40	Q6A162	153	M	T	Q6A162_A	153	236.6985547774442	0.5232880931046295	-0.657911
rs9908389	KRT40	Q6A162	303	T	M	Q6A162_A	303	279.6781346860754	0.6183064274327481	-0.163553
rs9910204	KRT37	O76014	13	C	G	O76014_A	13	463.7192644711045	0.955759088387698	3.36267
rs9914185	KRT24	Q2M2I5	115	T	A	Q2M2I5_A	115	297.75325755809587	0.4688826295557148	-0.0516993
rs9916475	KRT37	O76014	73	C	S	O76014_A	73	409.54020584112527	0.8440921130142406	0.402833
rs9916484	KRT37	O76014	72	A	T	O76014_A	72	413.11572640769117	0.8514615206257836	0.233787
rs9916724	KRT37	O76014	39	S	N	O76014_A	39	451.21378921032607	0.9299843954843772	-0.321329
rs11078993	KRT32	Q14532	369	Q	R	Q14532_A	369	262.3933924010024	0.5701930197527608	0.23462
rs11649834	KRT40	Q6A162	388	M	T	Q6A162_A	388	396.23056620809217	0.875978045644403	-1.43322
rs11657323	KRT36	O76013	357	T	N	O76013_A	357	260.95226911845384	0.4897979754144908	-0.397492
rs12450621	KRT33B	Q14525	85	K	E	Q14525_A	85	333.3332176918952	0.7433029579495057	0.0685021
rs12451652	KRT35	Q92764	441	Y	C	Q92764_A	441	299.68956860872396	0.9625918428470753	-0.51278
rs12453124	KRT27	Q7Z3Y8	144	K	E	Q7Z3Y8_A	144	188.6436437072361	0.48824449870568193	-0.23756
rs12951078	KRT25	Q7Z3Z0	104	K	N	Q7Z3Z0_A	104	213.72065074690963	0.4431251802202623	-0.194513
rs12951399	KRT25	Q7Z3Z0	54	L	S	Q7Z3Z0_A	54	268.187803376709	0.556056554613962	0.157062
rs16958105	STX8	Q9UNK0	227	M	I	Q9UNK0_A	227	189.46893845564608	0.6975561319888974	-0.0420048
rs16966138	KRT24	Q2M2I5	366	C	R	Q2M2I5_A	366	151.1007592505258	0.23794373202257238	0.238847
rs16966811	KRT37	O76014	217	V	A	O76014_A	217	99.070424577379	0.2041913414752217	0.297819
rs16968862	KRT40	Q6A162	406	L	S	Q6A162_A	406	410.5685510566785	0.9076761553241786	-0.276775
rs17558532	KRT27	Q7Z3Y8	284	T	A	Q7Z3Y8_A	284	169.27270889089692	0.43810895120988697	0.00603342
rs17558560	KRT27	Q7Z3Y8	193	S	G	Q7Z3Y8_A	193	221.66419263937388	0.5737077618378266	-0.425556
rs17737019	KRT37	O76014	434	S	P	O76014_A	434	420.515266618526	0.8667125104988522	0.0677223
rs17843015	KRT40	Q6A162	85	S	F	Q6A162_A	85	388.1897763569549	0.8582016397334631	0.208551
rs17843021	KRT39	Q6A163	341	M	T	Q6A163_A	341	269.1167337049518	0.5201604121095573	-0.392682
rs17843023	KRT39	Q6A163	383	M	L	Q6A163_A	383	290.8750756246212	0.5622158723700266	-0.0730651
rs34085048	ASPSCR1	Q9BZE9	318	M	V	Q9BZE9_A	318	200.40227245225358	0.5173943610998836	-0.158447
rs34494804	VPS25	Q9BRG1	76	V	I	Q9BRG1_A	76	55.32306099609501	0.30324858491707146	0.372883
rs34868130	HGS	O14964	400	D	E	O14964_A	400	210.506246760061	0.4615831268413863	-0.0600404
rs34914463	ZBTB4	Q9P1Z0	561	S	N	Q9P1Z0_A	561	244.39090083508583	0.3027098103062893	0.378728
rs35076248	KRT25	Q7Z3Z0	66	A	G	Q7Z3Z0_A	66	244.6809019351805	0.507317699003642	3.42912
rs35231078	ZBTB4	Q9P1Z0	539	V	A	Q9P1Z0_A	539	219.7130536026553	0.272143097597384	-0.150166
rs35371972	KRT37	O76014	421	F	S	O76014_A	421	405.35559668951964	0.8354673295850703	-0.143016
rs56058441	HGS	O14964	733	S	A	O14964_A	733	277.86715908090923	0.6092873447185194	-0.488841
rs56259134	KRT16	P08779	418	C	R	P08779_A	418	402.2899867654575	0.6513448627530954	0.738504
rs57185120	ZBTB4	Q9P1Z0	379	K	N	Q9P1Z0_A	379	376.00918007630486	0.46573611040915186	-1.09576
rs61037507	CHMP6	Q96FZ7	55	S	G	Q96FZ7_A	55	149.3237745540317	0.5223819397254795	-0.219751
rs61735455	RABEP1	Q15276	628	I	M	Q15276_A	628	536.5618059414411	0.5175419744444256	0.278159
rs61741663	KRT33B	Q14525	223	R	Q	Q14525_A	223	101.8957993696367	0.22721842604983775	-0.172842
rs62622790	KRT27	Q7Z3Y8	415	P	S	Q7Z3Y8_A	415	332.26270762638586	0.8599570912413128	1.64254
rs71373411	KRT33B	Q14525	294	D	Y	Q14525_A	294	273.27162316028387	0.6093710288617314	0.487163
rs72830046	KRT32	Q14532	280	H	R	Q14532_A	280	234.5350948775857	0.5096556462895899	0.387712
rs75790652	KRT36	O76013	252	G	A	O76013_A	252	184.48153115322856	0.346265164757775	-0.0647923
rs75879256	KRT26	Q7Z3Y9	220	H	Y	Q7Z3Y9_A	220	203.17598157260963	0.3749126706762127	0.612459
rs76253297	KRT24	Q2M2I5	282	K	N	Q2M2I5_A	282	128.40529884230494	0.20220438447535738	-1.25756
rs77956991	ZNF18	P17022	273	L	I	P17022_A	273	67.69746448754137	0.12796598789278185	-0.24798
rs78260319	ZBTB4	Q9P1Z0	651	E	D	Q9P1Z0_A	651	167.7237426520731	0.2077475967746052	-0.280539
rs79999354	KRT28	Q7Z3Y7	41	D	A	Q7Z3Y7_A	41	270.07231488914846	0.7046988814293903	-0.340464
rs112474322	PER1	O15534	998	T	A	O15534_A	998	308.779092278284	0.5819932733763885	0.126546
rs112544857	KRT31	Q15323	234	V	A	Q15323_A	234	117.34044609430755	0.2518457091020344	0.223042
rs112557906	KRT39	Q6A163	423	F	S	Q6A163_A	423	351.1019670774932	0.6786250017723988	-0.630266
rs112748985	KRT27	Q7Z3Y8	352	S	A	Q7Z3Y8_A	352	198.4840125776948	0.5137131859713522	-0.853698
rs114455217	RPH3AL	Q9UNE2	175	S	P	Q9UNE2_A	175	48.212391039359616	0.16044604726469913	0.787212
rs115680799	KRT32	Q14532	28	S	G	Q14532_A	28	415.4097048636689	0.902704568447485	3.42393
rs116593021	KRT27	Q7Z3Y8	191	L	I	Q7Z3Y8_A	191	217.779486495073	0.5636534267604857	-0.299593
rs117190076	RPH3AL	Q9UNE2	303	V	A	Q9UNE2_A	303	285.71899716415464	0.950844435116224	-0.135368
rs143255129	KRT40	Q6A162	130	S	P	Q6A162_A	130	299.4583290498246	0.6620360572971026	0.220064
rs144088254	KRT16	P08779	71	A	G	P08779_A	71	482.6438160631233	0.781445177544395	1.67944
rs144115902	ZNF286A	Q9HBT8	27	R	T	Q9HBT8_A	27	208.6205991783961	0.727367495076967	-0.311355
rs149201982	KRT37	O76014	309	S	C	O76014_A	309	270.73514308421204	0.558004795948699	0.153915
rs150812789	KRT40	Q6A162	349	R	C	Q6A162_A	349	352.6442832681556	0.7796184252546475	-1.3757
rs201792149	HOXB9	P17482	183	H	R	P17482_A	183	142.57356945226275	0.7340884545200755	0.0349414
rs536612068	LHX1	P48742	58	G	C	P48742_A	58	220.5033367350803	0.5934346534577878	0.997559
rs2032729	ZNF24	P17028	220	S	N	P17028_A	220	171.78275680255956	0.6919671839909561	0.198068
rs2249769	ZSCAN30	Q86W11	238	P	Q	Q86W11_A	238	118.39980462359446	0.2586423821943935	1.08963
rs2277712	CTIF	O43310	82	Q	P	O43310_A	82	283.08737237887834	0.7031661064196716	1.22126
rs6507992	SKA1	Q96BD8	91	I	V	Q96BD8_A	91	39.01688652472014	0.1580420910238562	-0.0859362
rs9963473	ZNF396	Q96N95	211	R	H	Q96N95_A	211	90.44202821666113	0.26924885517104596	0.011423
rs16976948	IMPA2	O14732	88	T	A	O14732_A	88	17.655595421965973	0.4413741931970219	0.067225
rs61730997	RNMT	O43148	20	T	A	O43148_A	20	325.27965060353665	0.8947749004854118	-0.324637
rs61731888	ZSCAN30	Q86W11	378	S	I	Q86W11_A	378	157.9835424169463	0.3451123917655964	0.517998
rs61749945	RNF125	Q96EQ8	165	Q	R	Q96EQ8_A	165	40.24755263587224	0.19828173839749932	0.14488
rs78545242	SKA1	Q96BD8	107	V	G	Q96BD8_A	107	40.344194098452604	0.1634184929633491	4.20556
rs116403100	RNF138	Q8WVD3	3	D	E	Q8WVD3_A	3	124.30976204301773	0.5127424240279396	0.947268
rs150663325	RNF125	Q96EQ8	190	S	R	Q96EQ8_A	190	112.83887668071672	0.5559068107692079	0.933033
rs6952	TRAPPC5	Q8IUR0	52	A	S	Q8IUR0_A	52	15.359881980178669	0.5429328835824013	0.0407892
rs161931	ZNF578	Q96N58	238	K	E	Q96N58_A	238	55.362657350157	0.2038117638939157	0.111646
rs283526	ATF5	Q9Y2D1	121	L	P	Q9Y2D1_A	121	75.57668451125977	0.6098992538086245	0.962112
rs409093	FFAR2	O15552	211	H	L	O15552_A	211	31.950971629203572	0.12991350060533427	-0.134457
rs527025	ZSCAN5B	A6NJL1	187	S	P	A6NJL1_A	187	113.99266333868981	0.2892970341818284	1.07976
rs755237	KANK2	Q63ZY3	118	S	G	Q63ZY3_A	118	370.2094291519021	0.7832676607245682	4.27202
rs882610	ZNF446	Q9NWS9	387	H	R	Q9NWS9_A	387	152.2715889063884	0.5180719039384025	-0.152082
rs888930	SHD	Q96IW2	270	S	N	Q96IW2_A	270	79.94911709577708	0.36746447475781885	0.772045
rs892183	ZSCAN5B	A6NJL1	304	T	S	A6NJL1_A	304	125.1795874170644	0.31768784340325495	0.906717
rs893185	ZNF446	Q9NWS9	192	H	N	Q9NWS9_A	192	52.41322262787368	0.1783249142757889	-0.305248
rs917340	ZNF264	O43296	183	L	R	O43296_A	183	146.4084101785534	0.45223916515991214	0.310665
rs1052692	TCF3	P15923	431	S	G	P15923_A	431	33.72311557016011	0.10688685247507156	-0.701157
rs1062798	NUP62	P37198	283	T	S	P37198_A	283	97.87175639464323	0.21181641693611414	-0.131227
rs2042200	ZNF426	Q9BUY5	4	V	A	Q9BUY5_A	4	598.4538422865901	0.9949073273437592	0.0580664
rs2072501	ZNF71	Q9NQZ8	105	I	V	Q9NQZ8_A	105	209.06787596157207	0.9455882238220373	-0.322362
rs2072596	KLF1	Q13351	182	L	F	Q13351_A	182	127.57543979201904	0.5731313505591157	0.224723
rs2072597	KLF1	Q13351	102	P	S	Q13351_A	102	112.16761395022108	0.5039118515059622	0.404833
rs2074858	ZNF264	O43296	181	K	R	O43296_A	181	153.9388995010192	0.4755000024320625	0.0162717
rs2074888	TCF3	P15923	492	E	A	P15923_A	492	170.72523402384238	0.5411209075541494	-0.109017
rs2227278	ZBTB32	Q9Y2Y4	174	S	R	Q9Y2Y4_A	174	120.1261484210562	0.5106427305773183	0.598068
rs2230694	SNRPA	P09012	80	N	K	P09012_A	80	75.19721289343299	0.5416884231994342	0.352699
rs2285751	RNF126	Q9BV68	68	M	V	Q9BV68_A	68	59.35733419740655	0.4693024843685731	-0.249166
rs2287714	SHD	Q96IW2	138	S	G	Q96IW2_A	138	80.81924993979709	0.3714638048331503	-0.00784337
rs2288538	ZNF552	Q9H707	242	C	W	Q9H707_A	242	37.89297704826698	0.16619263512129895	-0.903893
rs2291516	RGL3	Q3MIN7	615	C	R	Q3MIN7_A	615	141.85047535958486	0.7670158093497731	0.659854
rs2651079	ZNF792	Q3KQV3	177	Q	R	Q3KQV3_A	177	217.4269990685808	0.47497037204749926	0.273337
rs3745489	NUP62	P37198	139	S	G	P37198_A	139	153.5849085140434	0.3323921651689712	2.00091
rs3752199	ZNF317	Q96PQ6	19	H	Q	Q96PQ6_A	19	415.6941930619602	0.9232622586674678	0.14347
rs3764582	LMNB2	Q03252	19	T	A	Q03252_A	19	301.83420243779364	0.6491362739583755	0.0345549
rs3810151	ZNF526	Q8TF50	94	A	V	Q8TF50_A	94	327.63714452858073	0.9786260232486668	-0.111522
rs3969860	RAB3D	O95716	64	I	V	O95716_A	64	10.563713968565628	0.15721019236862363	0.375028
rs4801296	ZSCAN5B	A6NJL1	208	I	V	A6NJL1_A	208	111.11517757583724	0.28199438791747755	-0.23947
rs4802965	ZNF578	Q96N58	584	L	I	Q96N58_A	584	69.48176490178922	0.255789764091876	0.100256
rs7253519	BTBD2	Q9BX70	515	E	D	Q9BX70_A	515	292.34641632728005	0.8102549554463845	-0.944645
rs7255596	ZNF837	Q96EG3	242	T	A	Q96EG3_A	242	47.16038561414054	0.22981093668028968	0.101159
rs7256940	ZNF837	Q96EG3	153	R	Q	Q96EG3_A	153	108.9385210483902	0.5308536653523344	-0.0647621
rs8112407	ZIM2	Q9NZV7	408	P	Q	Q9NZV7_A	408	104.29065701718994	0.3990822217002206	4.27988
rs10405299	ZNF71	Q9NQZ8	27	G	R	Q9NQZ8_A	27	121.7457401862101	0.5506409709817764	-0.0451655
rs10419876	ZNF473	Q8WTR7	59	G	S	Q8WTR7_A	59	563.3838325027796	0.8902856413885943	-0.0092914
rs10419911	ZNF473	Q8WTR7	74	G	S	Q8WTR7_A	74	533.5390142011272	0.843123455200581	0.500598
rs10422475	ZIM2	Q9NZV7	473	K	R	Q9NZV7_A	473	103.20883211931202	0.39494247326940407	-0.180133
rs10424809	ZNF473	Q8WTR7	654	I	T	Q8WTR7_A	654	237.30101845467328	0.37499423524199754	-0.819289
rs10425136	ZNF765	Q7L2R6	389	G	S	Q7L2R6_A	389	161.3414141203053	0.3263332469539222	-3.1286
rs10425951	ZSCAN5B	A6NJL1	236	T	S	A6NJL1_A	236	60.652568253162954	0.1539275212740427	-0.454939
rs10426374	ZNF473	Q8WTR7	662	A	S	Q8WTR7_A	662	229.79551724773287	0.3631336890735364	-0.426002
rs10426883	GATAD2A	Q86YP4	17	Q	R	Q86YP4_A	17	454.16593742616686	0.9336676015587388	0.208544
rs10853751	EXOSC5	Q9NQT4	5	M	T	Q9NQT4_A	5	44.43995145643628	0.8359967130671857	-0.102549
rs11558955	RAD23A	P54725	131	A	T	P54725_A	131	43.108766333306455	0.505328252394196	0.0350967
rs11569679	SULT2A1	Q06520	261	T	A	Q06520_A	261	26.09279346259861	0.9701191213530068	0.204026
rs11569681	SULT2A1	Q06520	63	P	A	Q06520_A	63	21.835290627431704	0.8118269509293838	-1.05104
rs11879402	TCF3	P15923	198	A	T	P15923_A	198	226.55780054016049	0.7180846073676652	-0.374185
rs11881738	ZNF835	Q9Y2P0	257	N	K	Q9Y2P0_A	257	83.73516480090248	0.31985644407285746	1.28961
rs12460400	ZNF835	Q9Y2P0	88	A	E	Q9Y2P0_A	88	216.7847020826197	0.8280867912830953	0.255312
rs12462469	ZNF835	Q9Y2P0	29	K	E	Q9Y2P0_A	29	238.7143758854237	0.9118550324864252	-0.317275
rs12609654	ZNF497	Q6ZNH5	174	Q	H	Q6ZNH5_A	174	24.714774626149286	0.11143334480358703	-0.208405
rs12610410	ZNF835	Q9Y2P0	330	D	G	Q9Y2P0_A	330	107.26206520032038	0.4097258641630535	4.91129
rs12981706	RAB3D	O95716	171	K	N	O95716_A	171	10.727863177256024	0.15965307644823476	0.725379
rs16981705	ZNF473	Q8WTR7	164	M	T	Q8WTR7_A	164	346.2940154882267	0.5472300976731466	-0.251058
rs16981706	ZNF473	Q8WTR7	309	G	E	Q8WTR7_A	309	310.10178685656086	0.49003743501279895	0.322428
rs16987048	ZSCAN5B	A6NJL1	412	L	M	A6NJL1_A	412	197.54522070807087	0.5013414442106714	-0.107835
rs17616661	KANK2	Q63ZY3	401	T	M	Q63ZY3_A	401	144.43376174079862	0.3055845847782176	0.459662
rs34255209	ZNF329	Q86UD4	182	D	N	Q86UD4_A	182	77.35315018380246	0.28267208805863403	0.156266
rs34687332	ZNF792	Q3KQV3	425	H	N	Q3KQV3_A	425	158.92618313879962	0.34717504567919416	0.13884
rs35356792	ZNF578	Q96N58	385	A	T	Q96N58_A	385	66.56852644314371	0.24506498502022164	-0.311381
rs35625154	ZNF175	Q9Y473	144	C	R	Q9Y473_A	144	349.7331649389792	0.779090184136566	0.569615
rs36095067	ZNF446	Q9NWS9	300	T	P	Q9NWS9_A	300	266.8203918917618	0.9078000001821505	0.673128
rs36127505	DDX39A	O00148	142	I	V	O00148_A	142	21.085839819512785	0.30073950675764255	-0.814995
rs45482396	UBA2	Q9UBT2	551	R	P	Q9UBT2_A	551	30.199423352555968	0.14454158143918086	1.58474
rs58123634	RASAL3	Q86YV0	251	V	L	Q86YV0_A	251	195.87353804624058	0.29556934354698267	0.472775
rs60097262	ZNF175	Q9Y473	363	N	Y	Q9Y473_A	363	129.00212518330073	0.28737420278858	0.466444
rs60710360	ZSCAN22	P10073	321	V	A	P10073_A	321	63.559848137232024	0.376857566521945	0.349593
rs61730172	ZNF473	Q8WTR7	248	Q	R	Q8WTR7_A	248	241.28378293676812	0.38128798708022416	0.23223
rs61730301	ZNF264	O43296	166	D	G	O43296_A	166	198.2052700050988	0.6122338582058533	-0.230638
rs61731809	ZNF446	Q9NWS9	347	L	F	Q9NWS9_A	347	235.7650497389775	0.8021407609760605	0.332818
rs61732979	ZNF497	Q6ZNH5	387	T	A	Q6ZNH5_A	387	84.09092816827686	0.3791470298707414	0.610224
rs61736479	ZNF175	Q9Y473	133	C	S	Q9Y473_A	133	336.3615412850308	0.7493026152722372	-0.124298
rs61740189	ZSCAN22	P10073	250	V	L	P10073_A	250	80.98887787040478	0.4801973623927687	0.0377302
rs61743049	ZNF260	Q3ZCT1	48	T	M	Q3ZCT1_A	48	193.8846035786737	0.6313562643130702	-0.0963288
rs61745068	ZNF473	Q8WTR7	223	C	R	Q8WTR7_A	223	250.7072139710591	0.3961793362074704	0.553754
rs61745577	ZNF578	Q96N58	263	T	I	Q96N58_A	263	35.738775384826845	0.1315685192732057	-0.160533
rs61745809	ZSCAN5B	A6NJL1	8	L	S	A6NJL1_A	8	375.57970034739816	0.9531674252278325	-0.272924
rs61746138	ZNF837	Q96EG3	347	C	Y	Q96EG3_A	347	83.89106011227581	0.40879824989649716	-0.0484962
rs61748445	CRX	O43186	158	T	A	O43186_A	158	62.14162908373954	0.2744490298416838	0.398857
rs73617565	ZSCAN5B	A6NJL1	173	P	H	A6NJL1_A	173	148.0062068078226	0.37561853031529974	-1.02201
rs73931123	FFAR2	O15552	46	V	I	O15552_A	46	54.283312205738106	0.2207173914753181	0.491353
rs73932407	ZNF473	Q8WTR7	82	S	N	Q8WTR7_A	82	510.7939126981367	0.807180575565428	0.479548
rs74433034	ZNF473	Q8WTR7	535	N	S	Q8WTR7_A	535	304.93763333819425	0.4818767966307852	0.178057
rs75421648	ZNF175	Q9Y473	203	K	E	Q9Y473_A	203	340.22376363835275	0.7579063732971616	0.0838796
rs76056862	ZNF85	Q03923	46	A	T	Q03923_A	46	439.96434642144766	0.8412166091556053	0.292877
rs76466205	ZNF175	Q9Y473	287	N	S	Q9Y473_A	287	119.8375516940262	0.2669585546228198	0.297344
rs76494233	ZNF835	Q9Y2P0	525	A	G	Q9Y2P0_A	525	69.53035570611141	0.2655960895778641	3.757
rs76696102	HOMER3	Q9NSC5	224	S	A	Q9NSC5_A	224	112.79647618102304	0.3138403673725074	-0.0749229
rs76873965	ZNF345	Q14585	34	R	H	Q14585_A	34	124.67883142908501	0.46313981241865293	0.0380281
rs77114013	ZNF835	Q9Y2P0	157	H	Q	Q9Y2P0_A	157	52.05785361058594	0.19885361164020687	0.421146
rs78269670	CLEC17A	Q6ZS10	122	P	L	Q6ZS10_A	122	102.8002765147962	0.4107752913646578	0.0548215
rs79950845	ZNF71	Q9NQZ8	75	Y	C	Q9NQZ8_A	75	189.71693773387454	0.8580663162890898	-0.299849
rs112562759	TNNT1	P13805	12	G	E	P13805_A	12	184.3152386631881	0.9775705385742983	0.130823
rs112631212	KLF1	Q13351	39	L	M	Q13351_A	39	204.49862936690758	0.9187079882116617	0.103101
rs114142434	ZNF580	Q9UK33	82	T	P	Q9UK33_A	82	34.98312944696635	0.2205494004672186	0.773927
rs114959714	ZNF547	Q8IVP9	111	K	E	Q8IVP9_A	111	32.70932986703209	0.11824820928939349	0.412124
rs115473443	KANK2	Q63ZY3	490	T	A	Q63ZY3_A	490	209.04121610211362	0.44227729344013716	-0.104144
rs116518190	TNPO2	O14787	772	M	T	O14787_A	772	38.04603016995814	0.5828539202555297	-0.82145
rs116731689	ZNF765	Q7L2R6	78	G	E	Q7L2R6_A	78	300.6486054079977	0.6080995144978885	0.830855
rs117351327	KLF1	Q13351	109	S	P	Q13351_A	109	106.64369892519699	0.4790957200951895	1.09427
rs138850805	RASAL3	Q86YV0	843	N	S	Q86YV0_A	843	155.82184251481596	0.2351321171903926	0.44859
rs138944686	ZSCAN22	P10073	381	K	E	P10073_A	381	63.56159633044203	0.3768679318682799	-0.711209
rs138952005	ZSCAN5B	A6NJL1	310	D	E	A6NJL1_A	310	142.88687346562486	0.36262639635238275	0.135873
rs140988158	ZNF69	Q9UC07	119	P	A	Q9UC07_A	119	197.89596243969243	0.40148963651884134	1.20928
rs141449041	RASAL3	Q86YV0	341	T	A	Q86YV0_A	341	45.58852952624012	0.06879220072168216	-0.197477
rs141876832	ZNF765	Q7L2R6	5	E	Q	Q7L2R6_A	5	484.13350534661936	0.9792207389551011	-0.312757
rs149142528	KANK2	Q63ZY3	447	M	V	Q63ZY3_A	447	203.4178663123644	0.43037973576489597	-0.277438
rs150637944	CLEC17A	Q6ZS10	86	R	K	Q6ZS10_A	86	96.6526957342852	0.3862104324759883	0.0565977
rs200278064	ZNF792	Q3KQV3	614	T	A	Q3KQV3_A	614	194.11883691619556	0.4240535747008645	-0.0755803
rs201800628	ZNF792	Q3KQV3	605	T	S	Q3KQV3_A	605	181.4174288022213	0.3963072848506394	-0.127128
rs556008811	RASAL3	Q86YV0	391	G	D	Q86YV0_A	391	148.56852875181474	0.22418700837756023	2.16665
rs557957547	ATF5	Q9Y2D1	122	P	L	Q9Y2D1_A	122	69.8839464378463	0.5639592033081882	-0.248422
rs564822873	RASAL3	Q86YV0	2	A	D	Q86YV0_A	2	662.1077241274731	0.9991076248979819	0.591767
rs1053993	BANF2	Q9H503	78	S	T	Q9H503_A	78	1.9834979228719207	0.10983433505299549	1.0516
rs1077019	BIRC7	Q96CA5	223	K	E	Q96CA5_A	223	31.49880244593608	0.21076329800820004	0.714884
rs1802548	ID1	P41134	63	D	N	P41134_A	63	19.627583455106844	0.14640071328870136	-0.0438284
rs2227891	PYGB	P11216	502	N	D	P11216_A	502	25.161464300718173	0.3970630011474603	-0.616471
rs2228976	PYGB	P11216	303	T	A	P11216_A	303	22.179901689052386	0.3500121544817801	3.10752
rs2273526	SEC23B	Q15437	489	Q	H	Q15437_A	489	18.375439606616364	0.37998160982225754	1.53524
rs2295490	TRIB3	Q96RU7	84	R	Q	Q96RU7_A	84	4.637344251876533	0.0352904011733609	-1.42951
rs4814640	BANF2	Q9H503	3	D	N	Q9H503_A	3	14.945983088865285	0.8276197798593989	0.0449027
rs6011693	BIRC7	Q96CA5	187	G	A	Q96CA5_A	187	27.468959229706964	0.1837990015665745	0.186882
rs11908302	BIRC7	Q96CA5	204	S	P	Q96CA5_A	204	30.786929343869186	0.2060000463572058	1.64453
rs17807673	SEC23B	Q15437	433	L	P	Q15437_A	433	26.84980378959048	0.5552210932524737	1.3629
rs41276950	STX16	O14662	148	Q	R	O14662_A	148	99.53993441758249	0.3569851470177324	0.002649
rs41282996	BIRC7	Q96CA5	60	W	R	Q96CA5_A	60	46.14395304779982	0.30875623745323005	0.246453
rs41309927	SEC23B	Q15437	426	I	V	Q15437_A	426	11.950396238018017	0.24711957361286221	-0.802129
rs61730982	PARD6B	Q9BYG5	108	M	T	Q9BYG5_A	108	31.67310049128342	0.15449025067166805	-0.293815
rs61737392	BIRC7	Q96CA5	164	R	H	Q96CA5_A	164	52.554308708754704	0.3516489062404747	-0.711488
rs61740142	ZNF343	Q6P1L6	499	G	R	Q6P1L6_A	499	203.49800022624817	0.4876513163525515	-1.07737
rs61745440	ZNF343	Q6P1L6	208	S	N	Q6P1L6_A	208	75.42797669407204	0.180751418116046	0.141945
rs73252035	OVOL2	Q9BRP0	26	E	K	Q9BRP0_A	26	187.67446250331275	0.8458423188726742	0.243563
rs79534510	PYGB	P11216	514	S	T	P11216_A	514	20.540046590301454	0.3241342572666158	-0.626875
rs114786310	STX16	O14662	190	Q	R	O14662_A	190	92.66692367816734	0.33233611782537253	0.0942477
rs2228507	NRIP1	P48552	315	F	Y	P48552_A	315	290.13399732703874	0.3170808134981481	-0.167865
rs2229742	NRIP1	P48552	448	G	R	P48552_A	448	268.3199919517234	0.2932407856703808	0.782589
rs2230033	KCNJ15	Q99712	98	D	G	Q99712_A	98	61.359485809484035	0.7129833330943997	0.765036
rs2248490	WDR4	P57081	71	N	K	P57081_A	71	38.14327503688156	0.17019901906283902	0.325798
rs9975169	NRIP1	P48552	567	S	N	P48552_A	567	455.6499253201223	0.4979693876688967	0.126529
rs77360822	NRIP1	P48552	917	L	S	P48552_A	917	430.8682899070713	0.4708861048100202	0.727277
rs4894	ATF4	P18848	22	P	Q	P18848_A	22	269.71827078207343	0.8646499205154784	1.47445
rs139186	PARVG	Q9HBI0	307	W	R	Q9HBI0_A	307	150.66895165919703	0.5227521041265665	-0.936531
rs229526	C1QTNF6	Q9BXI9	42	H	P	Q9BXI9_A	42	176.79901428969652	0.6895854778202964	1.13039
rs229527	C1QTNF6	Q9BXI9	21	A	G	Q9BXI9_A	21	225.43664168744027	0.8792912952642871	1.35568
rs361863	ISX	Q2M1V0	28	G	S	Q2M1V0_A	28	134.8490158408738	0.7807373296127346	1.80355
rs362090	ISX	Q2M1V0	57	S	P	Q2M1V0_A	57	67.32742598642425	0.3898065881056807	0.472458
rs760482	DNAL4	O96015	12	E	D	O96015_A	12	25.856937911517548	0.8391300116412939	-0.427358
rs1803323	ATF4	P18848	258	A	P	P18848_A	258	160.15990409618763	0.5134329533738778	1.02946
rs1803324	ATF4	P18848	322	D	E	P18848_A	322	130.28654631450473	0.4176663730952558	0.596503
rs2228181	ATF4	P18848	201	I	V	P18848_A	201	103.08879133495549	0.33047711219321046	-0.153021
rs2240424	PATZ1	Q9HBE1	685	D	E	Q9HBE1_A	685	313.3558397829189	0.7251626170289435	0.0958699
rs3180408	USP18	Q9UMW8	169	M	T	Q9UMW8_A	169	13.046632411640337	0.10037852387900516	0.245196
rs3842780	PARVG	Q9HBI0	159	K	N	Q9HBI0_A	159	86.02628263434168	0.298471714059635	-0.32337
rs7290488	C1QTNF6	Q9BXI9	55	D	G	Q9BXI9_A	55	146.19012286459915	0.5701987996551148	0.518467
rs7291048	ISX	Q2M1V0	158	D	A	Q2M1V0_A	158	26.37086989086452	0.15267981312117093	-0.158729
rs8140287	ISX	Q2M1V0	83	Q	R	Q2M1V0_A	83	20.532341094456047	0.11887639710845037	-0.306143
rs9608378	CRYBB3	P26998	113	N	H	P26998_A	113	13.67415855426054	0.3067393199336256	0.0921118
rs9610775	CARD10	Q9BWT7	289	Q	R	Q9BWT7_A	289	330.9255376310914	0.488446835007873	-0.0294647
rs16986560	CRYBB2	P43320	65	S	A	P43320_A	65	28.423344047261725	0.5503760332457849	0.0181564
rs17670506	CRYBB3	P26998	105	Q	R	P26998_A	105	8.326198664600314	0.18677365088881503	0.387321
rs17812681	C1QTNF6	Q9BXI9	226	H	R	Q9BXI9_A	226	102.39832680628906	0.3993936244633738	0.904196
rs17812699	C1QTNF6	Q9BXI9	138	L	P	Q9BXI9_A	138	66.30149753603726	0.2586018369065871	0.76247
rs34341950	GSC2	O15499	47	C	R	O15499_A	47	95.25373227829876	0.9847400009845846	0.278239
rs35383004	PACSIN2	Q9UNF0	175	S	N	Q9UNF0_A	175	140.39875645903751	0.42807321804058346	-0.829881
rs61735036	ISX	Q2M1V0	238	V	G	Q2M1V0_A	238	171.42446543709346	0.9924987478854086	3.72054
rs61735502	ISX	Q2M1V0	182	K	T	Q2M1V0_A	182	70.78516459577092	0.4098259081691343	-0.3705
rs61739193	ISX	Q2M1V0	49	S	P	Q2M1V0_A	49	80.23801951102186	0.4645552412512422	1.1234
rs61746683	CARD10	Q9BWT7	382	T	A	Q9BWT7_A	382	317.9240484188988	0.46925660779982986	0.207299
rs80230662	HIC2	Q96JB3	362	L	P	Q96JB3_A	362	137.59234328200222	0.4841185206709546	0.296448
rs112218090	IFT27	Q9BW83	139	W	R	Q9BW83_A	139	28.840529348225928	0.3804047936362939	0.45162
rs114611169	GRAP2	O75791	247	S	G	O75791_A	247	103.29688645927973	0.3647953959013546	-0.257026
rs116892729	SNAP29	O95721	163	R	S	O95721_A	163	36.2386482113701	0.17658340254436244	-0.472002
rs117457580	CRYBB2	P43320	14	T	S	P43320_A	14	13.111608544268774	0.25388691380110145	0.695721
rs149306114	USP18	Q9UMW8	25	N	D	Q9UMW8_A	25	71.89403702611254	0.5531402345593013	-0.0160127
rs29281	FMR1	Q06787	145	S	A	Q06787_A	145	75.74046116738599	0.2498764281980533	0.666513
rs2022039	SYTL4	Q96C24	420	V	I	Q96C24_A	420	246.7153586797976	0.6771895344260604	-0.666109
rs3027860	VGLL1	Q99990	59	N	T	Q99990_A	59	175.10067302815938	0.7138244560222323	-0.133816
rs4827331	SYTL5	Q8TDW5	275	L	I	Q8TDW5_A	275	85.32142944217397	0.15085065951396232	0.0802442
rs5956583	XIAP	P98170	423	P	Q	P98170_A	423	229.145633287391	0.6052937948110594	2.56916
rs12849510	MID2	Q9UJV3	378	D	A	Q9UJV3_A	378	274.75228744242264	0.4255946752210608	-0.347187
rs34244923	TBX22	Q9Y458	187	K	E	Q9Y458_A	187	148.82904115751074	0.4741608957149681	0.152558
rs57226394	SYTL5	Q8TDW5	302	C	R	Q8TDW5_A	302	42.426234066446845	0.07501076144012352	0.380086
rs74922846	LAGE3	Q14657	16	N	D	Q14657_A	16	83.23922323670187	0.7895370271093185	0.546958
rs142899626	RHOXF2	Q9BQY4	151	H	R	Q9BQY4_A	151	116.35615756380005	0.5383119935020033	0.330272
rs143283202	RHOXF2	Q9BQY4	69	K	E	Q9BQY4_A	69	84.55509510725406	0.39118704811973243	-0.0442049

## Sheet: (B) Y2H-SI_pathMt_DisCen_ddG
#AlleleID	GeneID	GeneSymbol	HGNC_ID	VariationID	protein	wt_res	mut_position	mut_res	model_chain	chain_pos	dist_to_center	relv_dist_to_center	folding_ddg
188115	5528	PPP2R5D	HGNC:9312	190287	Q14738	P	201	R	Q14738_A	201	70.82356349555094	0.266854756540005	0.249556
188134	6016	RIT1	HGNC:10023	190305	Q92963	M	90	I	Q92963_A	90	12.856451769994186	0.18182533704656717	1.02102
188187	2670	GFAP	HGNC:4235	190334	P14136	M	73	T	P14136_A	73	225.2910950964264	0.5556724100311468	-0.0842437
198117	1674	DES	HGNC:2770	201726	P17661	A	120	P	P17661_A	120	78.74416194757389	0.229244387958591	1.52897
200977	9533	POLR1C	HGNC:20194	204587	O15160	N	74	S	O15160_A	74	8.184536913721947	0.07986707376285807	-0.16002
200978	9533	POLR1C	HGNC:20194	204588	O15160	N	32	I	O15160_A	32	48.571731820806	0.47397697988485893	0.281194
200981	9533	POLR1C	HGNC:20194	204591	O15160	T	26	I	O15160_A	26	66.6221675814328	0.6501183424986324	0.385928
204426	2146	EZH2	HGNC:3527	208166	Q15910	L	50	S	Q15910_A	50	63.25990737023378	0.13618446077662877	1.25469
205218	998	CDC42	HGNC:1736	208668	P60953	R	66	G	P60953_A	66	18.35102534005416	0.6992168665210756	0.259625
205254	60	ACTB	HGNC:132	208776	P60709	D	179	E	P60709_A	179	12.682166745148828	0.31704506006269995	0.655357
205276	3736	KCNA1	HGNC:6218	208748	Q09470	A	401	V	Q09470_A	401	37.4564860524878	0.21907128954591298	1.01226
205323	5594	MAPK1	HGNC:6871	208698	P28482	R	135	T	P28482_A	135	12.444266980157593	0.26452489206288893	4.57914
211535	4722	NDUFS3	HGNC:7710	214805	O75489	M	1	R	O75489_A	1	82.00326767695081	0.8868087734366177	-0.000284452
213501	2705	GJB1	HGNC:4283	216038	P08034	E	102	G	P08034_A	102	18.862188387880227	0.11389432390246476	-0.201692
213891	2705	GJB1	HGNC:4283	217169	P08034	R	15	Q	P08034_A	15	24.29979835080725	0.14672789006336767	1.79248
213892	2705	GJB1	HGNC:4283	217167	P08034	R	75	Q	P08034_A	75	33.25079197901232	0.20077609203100036	-0.0373445
213893	2705	GJB1	HGNC:4283	217168	P08034	R	107	W	P08034_A	107	27.934413507222967	0.1686745500888612	-0.00526892
213894	2705	GJB1	HGNC:4283	217170	P08034	R	164	W	P08034_A	164	49.57276304877284	0.2993319871115754	-1.09999
214002	1415	CRYBB2	HGNC:2398	242473	P43320	G	119	R	P43320_A	119	21.351109021349014	0.41343265834691445	5.86555
214097	5528	PPP2R5D	HGNC:9312	217456	Q14738	E	200	K	Q14738_A	200	69.8778426134738	0.26329139283327274	-1.6795
214099	5518	PPP2R1A	HGNC:9302	217458	P30153	R	258	H	P30153_A	258	18.194872740561546	0.2524688293471753	-0.293607
214562	5528	PPP2R5D	HGNC:9312	217913	Q14738	E	197	K	Q14738_A	197	67.11347381619187	0.2528755802706671	-0.646233
224691	4893	NRAS	HGNC:7989	222971	P01111	I	24	N	P01111_A	24	11.244498863767411	0.3402574321013483	2.6453
225815	253738	EBF3	HGNC:19087	224085	Q9H4W6	P	177	L	Q9H4W6_A	177	55.992878216741246	0.15908419094879436	2.43197
226616	1457	CSNK2A1	HGNC:2457	224790	P68400	K	198	R	P68400_A	198	20.35321344285867	0.12115789651953075	1.17236
228285	7139	TNNT2	HGNC:11949	228409	P45379	R	183	W	P45379_A	183	71.52898132071819	0.32633087707696895	-0.307349
232033	3759	KCNJ2	HGNC:6263	234729	P63252	M	301	R	P63252_A	301	20.481189972000877	0.14297514321060162	0.624355
244036	147183	KRT25	HGNC:30839	242934	Q7Z3Z0	V	238	L	Q7Z3Z0_A	238	176.8384868677697	0.3666542568034551	-0.1308
245179	2705	GJB1	HGNC:4283	245946	P08034	V	38	M	P08034_A	38	41.10000109859199	0.24817146034457355	-1.49498
245183	2705	GJB1	HGNC:4283	245724	P08034	H	94	Q	P08034_A	94	15.076519367663586	0.09103556516728409	-0.287913
245188	2705	GJB1	HGNC:4283	245705	P08034	V	181	M	P08034_A	181	47.5073327219127	0.2868604336625315	-1.11616
245189	2705	GJB1	HGNC:4283	246098	P08034	R	215	W	P08034_A	215	16.747976765407714	0.10112821753259295	-1.05223
249186	5500	PPP1CB	HGNC:9282	254648	P62140	P	49	R	P62140_A	49	17.953256335693258	0.2650469721833578	1.24234
249187	5500	PPP1CB	HGNC:9282	254652	P62140	E	183	A	P62140_A	183	24.81372993501677	0.366329309005423	0.856754
260164	3868	KRT16	HGNC:6423	265486	P08779	L	128	P	P08779_A	128	337.3347072285727	0.5461762306048941	1.88161
260165	3868	KRT16	HGNC:6423	265217	P08779	R	127	G	P08779_A	127	342.31310904837164	0.5542367256624985	0.0529285
263782	253738	EBF3	HGNC:19087	268155	Q9H4W6	R	163	L	Q9H4W6_A	163	57.818432736501464	0.16427086598780205	-0.252363
263944	2703	GJA8	HGNC:4281	280147	P48165	D	47	H	P48165_A	47	37.55700102407822	0.20646048869805245	0.137574
263956	6016	RIT1	HGNC:10023	280151	Q92963	D	87	H	Q92963_A	87	20.250050733872218	0.28639101719261273	1.28945
264294	5528	PPP2R5D	HGNC:9312	280435	Q14738	W	207	R	Q14738_A	207	66.4398560561069	0.2503374687369289	3.62475
264435	4143	MAT1A	HGNC:6903	279845	Q00266	A	259	V	Q00266_A	259	17.681821784402217	0.4099431487107408	-0.374004
264604	8892	EIF2B2	HGNC:3258	280422	P49770	M	1	I	P49770_A	1	40.66219558964178	0.8007148542209389	0.408986
264757	1457	CSNK2A1	HGNC:2457	280816	P68400	R	47	G	P68400_A	47	28.37247715670706	0.16889468884144174	0.917855
264773	9342	SNAP29	HGNC:11133	279894	O95721	M	1	T	O95721_A	1	114.26976136750109	0.5568128025226577	0.041082
264805	3251	HPRT1	HGNC:5157	279979	P00492	L	49	F	P00492_A	49	9.01192740997278	0.31383557109655075	7.41669
265138	3251	HPRT1	HGNC:5157	280785	P00492	L	68	F	P00492_A	68	8.423480073674217	0.2933432060955702	-0.162396
265324	2010	EMD	HGNC:3331	281087	P50402	M	1	I	P50402_A	1	229.5682283287537	0.7431334837142579	0.63554
268410	3251	HPRT1	HGNC:5157	284173	P00492	D	194	H	P00492_A	194	10.430175703500282	0.3632253123702498	0.127118
271674	6473	SHOX	HGNC:10853	287437	O15266	R	147	H	O15266_A	147	72.43109862186081	0.2194471741225794	-0.29857
354275	6016	RIT1	HGNC:10023	370035	Q92963	F	82	L	Q92963_A	82	25.570613686400968	0.3616383069914104	0.0965404
372442	3852	KRT5	HGNC:6442	379242	P13647	D	158	Y	P13647_A	158	397.9918266433425	0.6819965433865036	-0.0574392
372443	3848	KRT1	HGNC:6412	391788	P04264	E	478	D	P04264_A	478	369.2138410070174	0.4529072768430984	0.792181
403309	808	CALM3	HGNC:1449	409871	P0DP25	D	94	A	P0DP25_A	94	12.22864849932952	0.41997839726144837	-2.32414
403778	808	CALM3	HGNC:1449	409870	P0DP25	D	96	H	P0DP25_A	96	13.774035594270202	0.4730528801298781	-0.392801
404290	2705	GJB1	HGNC:4283	406224	P08034	M	34	T	P08034_A	34	36.46935478264161	0.22021053022654505	1.07526
406034	10617	STAMBP	HGNC:16950	420170	O95630	T	313	I	O95630_A	313	229.7083726001371	0.5076545356420311	-0.392592
407109	7516	XRCC2	HGNC:12829	418543	O43543	M	1	T	O43543_A	1	96.56147952107015	0.4955064586610682	-0.316847
407161	60	ACTB	HGNC:132	418804	P60709	R	210	H	P60709_A	210	9.831273437641425	0.24577477493915995	1.07087
408714	3853	KRT6A	HGNC:6443	419468	P48668	N	171	H	P48668_A	171	364.9780675765209	0.5456063630748686	-0.109245
408715	3852	KRT5	HGNC:6442	419591	P13647	M	1	V	P13647_A	1	583.5686859453642	1.0	0.265899
409142	6495	SIX1	HGNC:10887	420132	Q15475	R	110	Q	Q15475_A	110	50.03499025339307	0.2255229560218426	-0.571391
409921	3861	KRT14	HGNC:6416	419836	P02533	R	388	H	P02533_A	388	379.3143885608683	0.5707707891094059	0.446235
409923	3868	KRT16	HGNC:6423	419351	P08779	M	121	R	P08779_A	121	358.6150590789457	0.5806310972715106	-0.0559123
410635	808	CALM3	HGNC:1449	423164	P0DP25	D	132	E	P0DP25_A	132	6.090918562777902	0.20918535813550634	-0.346497
414713	6820	SULT2B1	HGNC:11459	426107	O00204	P	149	L	O00204_A	149	9.390083605854402	0.06524177437094715	5.38524
414714	6820	SULT2B1	HGNC:11459	426108	O00204	R	274	Q	O00204_A	274	11.602892496845273	0.08061624646851653	-0.330287
415583	5573	PRKAR1A	HGNC:9388	426532	P10644	D	269	G	P10644_A	269	37.07400658056211	0.1908530161474804	-0.28872
420430	10320	IKZF1	HGNC:13176	428611	Q13422	H	195	R	Q13422_A	195	193.27700766365828	0.3575672907247464	-0.79483
424537	5080	PAX6	HGNC:8620	430982	P26367	G	51	R	P26367_A	51	196.02077765160163	0.6634376609840845	0.0794868
424548	5080	PAX6	HGNC:8620	430972	P26367	M	1	L	P26367_A	1	210.6515753708567	0.7129559943642632	0.125238
424622	60	ACTB	HGNC:132	431099	P60709	E	117	D	P60709_A	117	18.332582861376526	0.45830140473534164	2.3198
424675	3251	HPRT1	HGNC:5157	431129	P00492	G	16	V	P00492_A	16	19.884284927737067	0.6924596295834731	11.9924
425329	7139	TNNT2	HGNC:11949	431937	P45379	K	283	E	P45379_A	283	95.27420453170193	0.43466178538509975	0.124567
425998	3852	KRT5	HGNC:6442	432952	P13647	R	165	S	P13647_A	165	384.2741463844234	0.6584900040719466	0.487185
426009	4284	MIP	HGNC:7103	432015	P30301	R	233	K	P30301_A	233	18.056010374760717	0.3751117296583988	-0.159113
429706	5873	RAB27A	HGNC:9766	436459	P51159	M	1	T	P51159_A	1	35.08949015456713	0.533904859201788	-0.000321206
432704	3043	HBB	HGNC:4827	439140	P68871	M	1	V	P68871_A	1	15.848509694295476	0.7299390531812595	0.445084
432850	3040	HBA2	HGNC:4824	439112	P69905	G	60	D	P69905_A	60	8.713035145749497	0.3473641362351708	11.8344
432854	3040	HBA2	HGNC:4824	439117	P69905	D	127	Y	P69905_A	127	9.549769718221818	0.3807223836384011	-0.772784
432865	3039	HBA1	HGNC:4823	439103	P69905	W	15	R	P69905_A	15	7.88422584412341	0.31432184702743504	4.33565
437720	190	NR0B1	HGNC:7960	444077	P51843	W	291	S	P51843_A	291	111.76683957463379	0.4400875708242954	1.89276
437724	190	NR0B1	HGNC:7960	444081	P51843	A	258	D	P51843_A	258	104.24981677731644	0.41048891423444717	3.48683
441557	3736	KCNA1	HGNC:6218	447609	Q09470	P	405	L	Q09470_A	405	30.27778334495201	0.17708529926367322	0.359893
442443	2705	GJB1	HGNC:4283	447428	P08034	L	89	P	P08034_A	89	21.90555395445744	0.13227088002975235	2.58935
442450	2705	GJB1	HGNC:4283	447435	P08034	R	183	H	P08034_A	183	47.074929465039006	0.28424948123314653	-1.03822
442454	2705	GJB1	HGNC:4283	447439	P08034	E	208	K	P08034_A	208	17.578918314137322	0.10614563777826475	-0.206109
444344	2516	NR5A1	HGNC:7983	449434	Q13285	R	313	H	Q13285_A	313	101.0288945947148	0.2772407529011495	0.895852
444572	253738	EBF3	HGNC:19087	451021	Q9H4W6	H	157	Y	Q9H4W6_A	157	61.15274658856527	0.17374415327751194	-0.642919
447294	7170	TPM3	HGNC:12012	462142	P06753	T	253	K	P06753_A	253	157.7378605477886	0.7681606696246781	-0.359332
462106	5837	PYGM	HGNC:9726	456518	P11217	R	94	W	P11217_A	94	12.236274476375293	0.1969423284383741	15.2046
471000	2705	GJB1	HGNC:4283	477599	P08034	P	172	L	P08034_A	172	52.27494303718874	0.31564838457906913	1.53857
472198	2705	GJB1	HGNC:4283	477604	P08034	S	26	W	P08034_A	26	27.977587332715864	0.16893524378800567	-2.54511
480736	998	CDC42	HGNC:1736	487652	P60953	S	83	P	P60953_A	83	8.815860099261009	0.33590483147767636	1.95743
480737	998	CDC42	HGNC:1736	487653	P60953	A	159	V	P60953_A	159	12.126161508758724	0.46203503597024237	2.38322
480738	998	CDC42	HGNC:1736	487654	P60953	E	171	K	P60953_A	171	11.132904356176471	0.4241896218307751	-0.941186
481344	805	CALM2	HGNC:1445	488476	P0DP24	N	138	K	P0DP24_A	138	3.8309635688886208	0.13156989014093065	-0.273247
487604	2706	GJB2	HGNC:4284	496215	P29033	G	59	R	P29033_A	59	33.87397040110264	0.7793542288652004	1.51759
15907	2203	FBP1	HGNC:3606	868	P09467	G	164	S	P09467_A	164	3.3657734828295154	0.08645609016099755	12.5752
16247	4143	MAT1A	HGNC:6903	1208	Q00266	R	264	H	Q00266_A	264	10.076014208363103	0.23360675395305025	-0.114859
16261	10483	SEC23B	HGNC:10702	1222	Q15437	E	109	K	Q15437_A	109	28.53148833424385	0.5899962721962477	5.00986
16262	10483	SEC23B	HGNC:10702	1223	Q15437	R	14	W	Q15437_A	14	18.739150566009602	0.3875027074840777	1.226
17338	5837	PYGM	HGNC:9726	2299	P11217	G	205	S	P11217_A	205	33.81770002273686	0.5442944744143368	12.3873
17339	5837	PYGM	HGNC:9726	2300	P11217	K	543	T	P11217_A	543	25.529246755120358	0.4108921640274102	2.17006
17644	443	ASPA	HGNC:756	2605	P45381	E	285	A	P45381_A	285	12.12689597052742	0.27472657240344395	1.63213
17646	443	ASPA	HGNC:756	2607	P45381	A	305	E	P45381_A	305	19.029737654733093	0.43110575140805807	10.362
19375	8892	EIF2B2	HGNC:3258	4336	P49770	E	213	G	P49770_A	213	29.709435980233074	0.5850344860856102	-2.50875
20460	81	ACTN4	HGNC:166	5421	O43707	T	259	I	O43707_A	259	104.52632475922422	0.514479999427351	-0.319154
20664	26277	TINF2	HGNC:11824	5625	Q9BSI4	R	282	H	Q9BSI4_A	282	105.72847915506331	0.3403603477580488	0.0480289
21385	8575	PRKRA	HGNC:9438	6346	O75569	P	222	L	O75569_A	222	170.2735264376006	0.6047368657341581	0.0182148
22614	5880	RAC2	HGNC:9802	7575	P15153	D	57	N	P15153_A	57	9.024045513099754	0.30543838817910607	2.7728
22974	2138	EYA1	HGNC:3519	7935	Q99502	R	440	Q	Q99502_A	440	116.80075199499198	0.3167578165214296	-0.348679
23314	5605	MAP2K2	HGNC:6842	8275	P36507	P	128	Q	P36507_A	128	13.285893801710406	0.12433683361190216	3.99265
23507	7415	VCP	HGNC:12666	8468	P55072	R	155	H	P55072_A	155	28.90658397841668	0.1390345728011734	1.45206
23513	7415	VCP	HGNC:12666	8474	P55072	R	159	H	P55072_A	159	33.232833830024354	0.15984292222075636	0.363629
23958	3759	KCNJ2	HGNC:6263	8919	P63252	R	218	W	P63252_A	218	20.503433432297513	0.14313042041499052	0.0211775
23959	3759	KCNJ2	HGNC:6263	8920	P63252	G	300	V	P63252_A	300	17.12057661533441	0.11951536491638619	10.7007
23962	3759	KCNJ2	HGNC:6263	8923	P63252	R	67	W	P63252_A	67	30.171166235983645	0.2106189542364372	-0.111747
24207	6606	SMN1	HGNC:11117	9168	Q16637	A	2	G	Q16637_A	2	135.90724529846864	0.8335323086535072	0.397374
24215	6606	SMN1	HGNC:11117	9176	Q16637	G	95	R	Q16637_A	95	107.64130497679092	0.6601745568953251	2.30774
24216	6606	SMN1	HGNC:11117	9177	Q16637	A	111	G	Q16637_A	111	110.10086073297512	0.6752592507481947	1.61365
25470	2705	GJB1	HGNC:4283	10431	P08034	R	142	W	P08034_A	142	17.813769535566138	0.10756372461592405	2.64689
25472	2705	GJB1	HGNC:4283	10433	P08034	V	139	M	P08034_A	139	15.29341666289026	0.0923452419814542	-0.809159
25480	2705	GJB1	HGNC:4283	10441	P08034	V	95	M	P08034_A	95	19.862421145457066	0.11993396423086436	-2.11437
25481	2705	GJB1	HGNC:4283	10442	P08034	N	205	S	P08034_A	205	19.473199067460587	0.11758374990208556	0.629107
25485	2705	GJB1	HGNC:4283	10446	P08034	T	55	I	P08034_A	55	57.790634542322685	0.34895342543188174	0.190152
25991	190	NR0B1	HGNC:7960	10952	P51843	R	267	P	P51843_A	267	113.06547038265495	0.44520099516262956	4.03842
27447	7139	TNNT2	HGNC:11949	12408	P45379	I	89	N	P45379_A	89	64.03657119377654	0.29214886129818357	0.181607
27451	7139	TNNT2	HGNC:11949	12412	P45379	F	120	I	P45379_A	120	29.663459129984304	0.13533119661835283	0.261457
27453	7139	TNNT2	HGNC:11949	12414	P45379	R	151	W	P45379_A	151	35.598992199793074	0.16241039831850368	0.764844
27489	7170	TPM3	HGNC:12012	12450	P06753	R	168	H	P06753_A	168	34.78022339551296	0.16937468024741562	0.51581
30552	3043	HBB	HGNC:4827	15513	P68871	L	115	P	P68871_A	115	9.268033738531338	0.42686031068211855	7.33172
27708	5573	PRKAR1A	HGNC:9388	12669	P10644	M	1	V	P10644_A	1	180.7809068150229	0.9306407510218603	0.151425
28528	3736	KCNA1	HGNC:6218	13489	Q09470	A	242	P	Q09470_A	242	22.349025325050523	0.13071246969596334	3.58163
28941	4893	NRAS	HGNC:7989	13902	P01111	T	50	I	P01111_A	50	18.011341675220713	0.5450214314893244	-0.744734
28942	4893	NRAS	HGNC:7989	13903	P01111	G	60	E	P01111_A	60	13.933952458006015	0.42164003392454474	-0.386273
29067	4747	NEFL	HGNC:7739	14028	P07196	Q	332	P	P07196_A	332	247.9786950844972	0.3798159342705251	2.27079
29639	3868	KRT16	HGNC:6423	14600	P08779	L	132	P	P08779_A	132	324.9540715963904	0.5261308313110226	2.13847
29641	3868	KRT16	HGNC:6423	14602	P08779	N	125	S	P08779_A	125	348.89695299259733	0.56489658067087	-0.0427309
29652	3861	KRT14	HGNC:6416	14613	P02533	R	125	H	P02533_A	125	336.48208930686474	0.5063191732945348	0.793894
29660	3861	KRT14	HGNC:6416	14621	P02533	Y	415	H	P02533_A	415	402.18067027604127	0.6051786735771815	0.963981
29667	3861	KRT14	HGNC:6416	14628	P02533	N	123	S	P02533_A	123	341.30889748641954	0.51358228061819	-0.774416
29672	3854	KRT6B	HGNC:6444	14633	P04259	E	472	K	P04259_A	472	416.59009779561137	0.6265617992574123	-0.325233
29675	3853	KRT6A	HGNC:6443	14636	P48668	E	472	K	P48668_A	472	420.0424903323221	0.6279222666964221	-0.763035
29678	3852	KRT5	HGNC:6442	14639	P13647	L	463	P	P13647_A	463	398.54476408946437	0.6829440538671698	0.924336
29679	3852	KRT5	HGNC:6442	14640	P13647	I	161	S	P13647_A	161	392.45591376546935	0.6725102343860384	0.620567
29680	3852	KRT5	HGNC:6442	14641	P13647	M	327	T	P13647_A	327	187.5091320853496	0.321314588327491	0.217737
29696	3852	KRT5	HGNC:6442	14657	P13647	E	170	K	P13647_A	170	373.6314258841707	0.6402526984101258	0.47744
30109	3045	HBD	HGNC:4829	15070	P02042	A	28	S	P02042_A	28	5.715764293957981	0.2621585094670139	0.664922
30129	3043	HBB	HGNC:4827	15090	P68871	H	144	R	P68871_A	144	14.702324155166151	0.6771488790046142	-1.03394
30135	3043	HBB	HGNC:4827	15096	P68871	K	145	N	P68871_A	145	16.681283638236202	0.7682943456270165	0.683048
30200	3043	HBB	HGNC:4827	15161	P68871	E	27	K	P68871_A	27	9.187115481490805	0.4231334368581081	-0.390048
30229	3043	HBB	HGNC:4827	15190	P68871	F	43	S	P68871_A	43	10.717572215549533	0.4936220923179849	3.59099
30280	3043	HBB	HGNC:4827	15241	P68871	V	99	M	P68871_A	99	11.757224124720695	0.5415056185836526	-1.34776
30295	3043	HBB	HGNC:4827	15256	P68871	H	64	Y	P68871_A	64	9.520295427894345	0.43847879483232327	-1.28366
30297	3043	HBB	HGNC:4827	15258	P68871	N	20	S	P68871_A	20	12.056596279484868	0.5552938820489581	1.15946
30339	3043	HBB	HGNC:4827	15300	P68871	V	21	M	P68871_A	21	11.328162874172367	0.5217442297197683	-2.31887
30372	3043	HBB	HGNC:4827	15333	P68871	E	7	V	P68871_A	7	20.592487026644047	0.9484336870037874	2.46304
30448	3043	HBB	HGNC:4827	15409	P68871	Q	128	P	P68871_A	128	13.031799556242586	0.600209080400511	5.21288
30669	3040	HBA2	HGNC:4824	15630	P69905	L	126	P	P69905_A	126	8.448353086438503	0.33681200906346287	6.98319
30682	3040	HBA2	HGNC:4824	15643	P69905	M	1	T	P69905_A	1	15.907127908281364	0.6341723238127975	0.46977
30690	3040	HBA2	HGNC:4824	15651	P69905	L	30	P	P69905_A	30	10.687310551757244	0.42607292824925724	7.29469
30950	3848	KRT1	HGNC:6412	15911	P04264	I	479	T	P04264_A	479	374.524870769093	0.4594222114409284	-0.244338
31207	2670	GFAP	HGNC:4235	16168	P14136	R	239	H	P14136_A	239	172.14267229222474	0.4245837303994699	0.192597
31208	2670	GFAP	HGNC:4235	16169	P14136	R	416	W	P14136_A	416	384.20045061520096	0.9476166389844483	-0.111341
31209	2670	GFAP	HGNC:4235	16170	P14136	R	79	H	P14136_A	79	213.64197682819474	0.5269402774092355	0.213509
31859	1674	DES	HGNC:2770	16820	P17661	A	337	P	P17661_A	337	78.43124544786211	0.22833340802453153	1.41625
31864	1674	DES	HGNC:2770	16825	P17661	L	345	P	P17661_A	345	89.05338437465237	0.25925717020393435	0.544146
31873	1674	DES	HGNC:2770	16834	P17661	T	442	I	P17661_A	442	322.3903673459253	0.9385607849273584	1.22321
31874	1674	DES	HGNC:2770	16835	P17661	R	350	P	P17661_A	350	92.37182824760343	0.2689180087450326	2.58522
31999	1409	CRYAA	HGNC:2388	16960	P02489	R	116	H	P02489_A	116	7.6072992664580825	0.22519853117926017	0.130308
32039	2706	GJB2	HGNC:4284	17000	P29033	M	34	T	P29033_A	34	11.935595667867606	0.2746078138355754	1.8743
32042	2706	GJB2	HGNC:4284	17003	P29033	W	77	R	P29033_A	77	6.777086928864413	0.15592359841070258	5.64045
32059	2706	GJB2	HGNC:4284	17020	P29033	D	50	N	P29033_A	50	28.21485591702115	0.6491523436838387	0.31446
32046	2706	GJB2	HGNC:4284	17007	P29033	R	184	P	P29033_A	184	23.575446422472385	0.5424112865771629	2.06278
32048	2706	GJB2	HGNC:4284	17009	P29033	R	143	W	P29033_A	143	5.878610015515838	0.13525192120060586	6.45256
32050	2706	GJB2	HGNC:4284	17011	P29033	R	75	W	P29033_A	75	10.583629489453868	0.24350249769007942	-0.616771
32055	2706	GJB2	HGNC:4284	17016	P29033	L	90	P	P29033_A	90	11.456640136347994	0.26358826063563406	6.1359
32062	2706	GJB2	HGNC:4284	17023	P29033	V	37	I	P29033_A	37	13.243624896209688	0.30470225208762347	-0.484665
32071	2706	GJB2	HGNC:4284	17032	P29033	V	84	L	P29033_A	84	1.1478101239433705	0.026408202623936783	-0.750619
33163	5663	PSEN1	HGNC:9508	18124	P49768	H	163	R	P49768_A	163	116.97590872046513	0.3129948287784087	-0.915401
33164	5663	PSEN1	HGNC:9508	18125	P49768	A	246	E	P49768_A	246	134.18648800457623	0.3590455273806342	0.0718203
33165	5663	PSEN1	HGNC:9508	18126	P49768	L	286	V	P49768_A	286	118.15099858410773	0.31613904073361543	2.27956
33167	5663	PSEN1	HGNC:9508	18128	P49768	M	139	V	P49768_A	139	133.67285893566608	0.3576711995875215	2.07225
33170	5663	PSEN1	HGNC:9508	18131	P49768	E	280	A	P49768_A	280	109.66190665525144	0.2934246040276265	0.652582
33182	5663	PSEN1	HGNC:9508	18143	P49768	G	206	A	P49768_A	206	119.45141563053629	0.31961859319223396	-0.504654
33185	5663	PSEN1	HGNC:9508	18146	P49768	L	166	P	P49768_A	166	121.66073488538387	0.32553011385877	4.63855
33194	5663	PSEN1	HGNC:9508	18155	P49768	A	431	E	P49768_A	431	305.141805800828	0.8164741638211813	-0.280366
33196	5663	PSEN1	HGNC:9508	18157	P49768	A	79	V	P49768_A	79	102.15200476488826	0.273330206112463	0.335046
33357	71	ACTG1	HGNC:144	18318	P63261	P	264	L	P63261_A	264	17.63523983287432	0.4382972663777324	3.79093
33486	10661	KLF1	HGNC:6345	18447	Q13351	E	325	K	Q13351_A	325	186.7092274835753	0.8387892832974972	1.25037
33933	2705	GJB1	HGNC:4283	21081	P08034	V	63	I	P08034_A	63	47.271087381578646	0.2854339288074669	-0.470086
33938	2705	GJB1	HGNC:4283	21086	P08034	E	186	K	P08034_A	186	44.36740076503731	0.26790078698877373	-0.184276
38539	71	ACTG1	HGNC:144	29585	P63261	S	155	F	P63261_A	155	6.213839322345714	0.15443559682231384	1.88859
38544	71	ACTG1	HGNC:144	29590	P63261	R	256	W	P63261_A	256	19.48054080261948	0.4841594365749188	-0.364731
38553	60	ACTB	HGNC:132	29599	P60709	R	196	H	P60709_A	196	26.797728448987414	0.669923964601952	2.27374
38740	4149	MAX	HGNC:6913	29785	P61244	M	1	V	P61244_A	1	96.77611221459787	0.637732202374829	0.102386
38940	3251	HPRT1	HGNC:5157	29985	P00492	R	48	H	P00492_A	48	14.376991337882185	0.5006710642366401	0.406893
39105	4089	SMAD4	HGNC:6770	30149	Q13485	I	500	T	Q13485_A	500	138.25232936886607	0.39972376343649413	0.624815
39772	9533	POLR1C	HGNC:20194	30815	O15160	R	279	W	O15160_A	279	13.171174902719756	0.1285281267087167	0.798611
40313	2773	GNAI3	HGNC:4387	31636	P08754	G	40	R	P08754_A	40	10.659011366084602	0.12584232576213464	21.461
46864	5663	PSEN1	HGNC:9508	38297	P49768	R	269	H	P49768_A	269	116.57168264297613	0.31191323280454214	0.623617
47523	26277	TINF2	HGNC:11824	38920	Q9BSI4	P	283	S	Q9BSI4_A	283	104.96752930804158	0.3379107035691931	0.432749
48560	5426	POLE	HGNC:9177	40046	Q07864	L	424	V	Q07864_A	424	793.9978690342869	0.7678118728324568	0.197683
49660	4747	NEFL	HGNC:7739	41236	P07196	N	98	S	P07196_A	98	438.8156663749239	0.6721108933972868	-0.00955154
51196	87	ACTN1	HGNC:163	42031	P12814	R	46	Q	P12814_A	46	127.22669509033335	0.7280699104305391	0.0410155
51198	87	ACTN1	HGNC:163	42033	P12814	E	225	K	P12814_A	225	144.7226586375237	0.8281926449215548	0.127169
52796	7139	TNNT2	HGNC:11949	43627	P45379	R	102	W	P45379_A	102	52.02701237748372	0.23735862397806778	-0.201406
52806	7139	TNNT2	HGNC:11949	43637	P45379	R	141	Q	P45379_A	141	28.72167498488749	0.13103457110500152	-0.373879
53427	1674	DES	HGNC:2770	44260	P17661	S	13	F	P17661_A	13	216.10728201907617	0.6291435501318978	0.160081
53896	2706	GJB2	HGNC:4284	44729	P29033	M	1	V	P29033_A	1	20.061685874429294	0.46156855955370335	0.502638
53917	2706	GJB2	HGNC:4284	44750	P29033	F	142	L	P29033_A	142	7.696779149992714	0.17708338609733995	-0.907552
53930	2706	GJB2	HGNC:4284	44763	P29033	N	206	S	P29033_A	206	7.051737472245118	0.16224261150274066	-0.269678
53933	2706	GJB2	HGNC:4284	44766	P29033	R	32	H	P29033_A	32	5.533294881667629	0.12730709493226286	4.31607
59805	10617	STAMBP	HGNC:16950	50796	O95630	F	100	Y	O95630_A	100	232.4650112639632	0.5137466954748533	0.149048
75093	6016	RIT1	HGNC:10023	60506	Q92963	A	57	G	Q92963_A	57	17.431748556572142	0.24653252805001374	0.678024
75096	6016	RIT1	HGNC:10023	60509	Q92963	G	95	A	Q92963_A	95	4.52893646697014	0.06405152948119426	-0.429151
75126	29925	GMPPB	HGNC:22932	60545	Q9Y5P6	R	287	Q	Q9Y5P6_A	287	22.13180115201901	0.3495560001709628	0.518778
75127	29925	GMPPB	HGNC:22932	60546	Q9Y5P6	D	27	H	Q9Y5P6_A	27	10.763573865630482	0.17000296551423072	-0.86185
75301	5295	PIK3R1	HGNC:8979	60763	P27986	R	649	W	P27986_A	649	165.52236145897888	0.5352913374987558	0.450718
77107	3852	KRT5	HGNC:6442	66210	P13647	I	467	T	P13647_A	467	399.672405478753	0.6848763737747432	0.440142
77145	3852	KRT5	HGNC:6442	66248	P13647	E	168	K	P13647_A	168	376.41425422311386	0.6450213373141052	-0.124419
77154	3852	KRT5	HGNC:6442	66257	P13647	A	180	P	P13647_A	180	350.59952294641823	0.600785359787524	1.74621
77211	3861	KRT14	HGNC:6416	66314	P02533	E	411	K	P02533_A	411	399.2528194382472	0.6007730096121979	-0.270099
77253	3861	KRT14	HGNC:6416	66356	P02533	V	133	M	P02533_A	133	314.95592975827947	0.47392782869340755	-0.450652
77275	3861	KRT14	HGNC:6416	66378	P02533	M	272	T	P02533_A	272	123.354282745291	0.1856165318950361	0.00261304
77285	1674	DES	HGNC:2770	66388	P17661	N	342	D	P17661_A	342	82.04736860950736	0.2388608670827175	-0.0159879
77287	1674	DES	HGNC:2770	66390	P17661	A	357	P	P17661_A	357	112.1409300519356	0.32647091846604126	1.6019
77290	1674	DES	HGNC:2770	66393	P17661	L	370	P	P17661_A	370	147.71861680226985	0.43004666074764586	2.08206
77317	1674	DES	HGNC:2770	66420	P17661	E	245	D	P17661_A	245	210.8651289647868	0.6138823023289698	0.771504
77336	2670	GFAP	HGNC:4235	66439	P14136	E	373	K	P14136_A	373	315.76046510775706	0.7788118681028434	0.117895
77345	2670	GFAP	HGNC:4235	66448	P14136	N	386	I	P14136_A	386	348.87391375096286	0.8604850021614148	-0.446269
77357	2670	GFAP	HGNC:4235	66460	P14136	R	70	W	P14136_A	70	230.27994148073776	0.5679772208025576	0.0246754
77465	3853	KRT6A	HGNC:6443	66568	P48668	I	462	N	P48668_A	462	411.4320287453176	0.6150504723388163	-0.939711
77467	3853	KRT6A	HGNC:6443	66570	P48668	A	463	P	P48668_A	463	411.4849105140339	0.6151295253890279	1.62517
77469	3853	KRT6A	HGNC:6443	66572	P48668	Y	465	H	P48668_A	465	416.89430347579315	0.623216036559153	0.596238
77481	3853	KRT6A	HGNC:6443	66584	P48668	L	170	F	P48668_A	170	366.1513682919192	0.5473603324034158	-0.0689579
77496	3854	KRT6B	HGNC:6444	66599	P04259	E	461	K	P04259_A	461	408.67307303766097	0.6146543984253824	-0.551102
77502	3868	KRT16	HGNC:6423	66605	P08779	L	124	H	P08779_A	124	351.49386611752016	0.5691012242826453	-0.330086
77545	3848	KRT1	HGNC:6412	66648	P04264	L	187	F	P04264_A	187	392.058626991862	0.4809305215357661	-0.181159
77559	3848	KRT1	HGNC:6412	66662	P04264	S	233	L	P04264_A	233	279.79290494357673	0.34321639273433074	0.0667408
77568	4747	NEFL	HGNC:7739	66671	P07196	E	396	K	P07196_A	396	276.21063236590663	0.42305730882147846	-0.640334
78461	3759	KCNJ2	HGNC:6263	67565	P63252	T	75	M	P63252_A	75	34.510102193951354	0.2409082094418298	-1.43736
78464	3759	KCNJ2	HGNC:6263	67568	P63252	R	82	W	P63252_A	82	39.46372873157738	0.2754884982139732	-1.08309
78470	3759	KCNJ2	HGNC:6263	67574	P63252	G	144	D	P63252_A	144	62.80484056832169	0.43842819127454996	1.44871
78479	3759	KCNJ2	HGNC:6263	67583	P63252	G	215	D	P63252_A	215	12.564592689515354	0.08771094070325822	1.78348
78483	3759	KCNJ2	HGNC:6263	67587	P63252	R	260	P	P63252_A	260	16.963997449717482	0.11842231667756407	5.06161
79352	1409	CRYAA	HGNC:2388	68460	P02489	R	21	W	P02489_A	21	20.738178278412462	0.6139113401550914	0.117845
94255	5293	PIK3CD	HGNC:8977	88675	O00329	E	1021	K	O00329_A	1021	37.07539036432459	0.62028050152	-0.244208
101283	10483	SEC23B	HGNC:10702	95384	Q15437	A	524	V	Q15437_A	524	16.07388907540259	0.3323883606450794	7.22449
102609	805	CALM2	HGNC:1445	96722	P0DP24	D	132	E	P0DP24_A	132	6.090918562777902	0.20918535813550634	-0.346426
103918	5663	PSEN1	HGNC:9508	98026	P49768	I	143	T	P49768_A	143	129.88675966586848	0.3475406564214052	0.664401
103921	5663	PSEN1	HGNC:9508	98029	P49768	M	146	I	P49768_A	146	129.19715893383506	0.34569547765417663	0.878188
103945	5663	PSEN1	HGNC:9508	98053	P49768	G	209	V	P49768_A	209	116.2006403830364	0.31092042744923676	6.6765
103993	5663	PSEN1	HGNC:9508	98101	P49768	L	381	V	P49768_A	381	176.61326894674622	0.47256773192573387	0.0657884
103998	5663	PSEN1	HGNC:9508	98106	P49768	L	392	V	P49768_A	392	199.97854987979264	0.5350866914704253	-0.0530078
106822	5130	PCYT1A	HGNC:8754	101057	P49585	A	99	V	P49585_A	99	57.34019996873464	0.3149270123966745	-0.648606
106823	5130	PCYT1A	HGNC:8754	101058	P49585	P	150	A	P49585_A	150	53.575550458735066	0.2942505964868726	1.44874
106827	5130	PCYT1A	HGNC:8754	101062	P49585	R	223	S	P49585_A	223	4.911963439403078	0.02697775682359626	0.958756
106828	5130	PCYT1A	HGNC:8754	101063	P49585	E	129	K	P49585_A	129	44.490987930779035	0.24435586055257252	0.491293
106829	5130	PCYT1A	HGNC:8754	101064	P49585	F	191	L	P49585_A	191	60.7326738228396	0.33355934461891396	-1.16401
132669	60	ACTB	HGNC:132	127171	P60709	A	204	G	P60709_A	204	20.24646697712592	0.5061471330422117	0.781278
132703	7518	XRCC4	HGNC:12831	127246	Q13426	W	43	R	Q13426_A	43	108.55262846130304	0.399592562085504	1.93446
150245	5631	PRPS1	HGNC:9462	140571	P60891	A	113	S	P60891_A	113	15.994617949188648	0.5164465598663215	1.16747
150246	5631	PRPS1	HGNC:9462	140572	P60891	M	115	V	P60891_A	115	18.25193498097395	0.5893325530983331	2.28707
150247	5631	PRPS1	HGNC:9462	140573	P60891	V	309	F	P60891_A	309	16.387041869730364	0.5291174460617185	0.397872
153713	894	CCND2	HGNC:1583	143983	P30279	T	280	N	P30279_A	280	56.35762790349104	0.7668608040526755	0.0839926
172928	88	ACTN2	HGNC:164	162727	P35609	A	119	T	P35609_A	119	360.4740222395771	0.5778775993771235	-0.315376
178951	7139	TNNT2	HGNC:11949	181641	P45379	P	90	L	P45379_A	90	62.701282337599146	0.2860569811184045	0.864648
179828	5605	MAP2K2	HGNC:6842	180911	P36507	F	57	L	P36507_A	57	16.30925899377901	0.15263117800790027	1.17499
181505	6016	RIT1	HGNC:10023	183411	Q92963	Y	89	H	Q92963_A	89	13.771657259071713	0.19476884194943392	0.885154
181507	6016	RIT1	HGNC:10023	183409	Q92963	T	83	P	Q92963_A	83	27.935059584005433	0.3950780289264852	-0.768506
181511	6016	RIT1	HGNC:10023	183405	Q92963	E	81	G	Q92963_A	81	21.341999658592936	0.30183415693497656	-0.644681
181515	6016	RIT1	HGNC:10023	183401	Q92963	S	35	T	Q92963_A	35	18.06867612965704	0.25554042328598414	-0.0252336
186290	2705	GJB1	HGNC:4283	188136	P08034	A	39	V	P08034_A	39	41.02849584166818	0.24773969480786404	0.446385
511717	60	ACTB	HGNC:132	521266	P60709	H	87	D	P60709_A	87	18.96658314972611	0.4741509565933829	1.67139
511990	894	CCND2	HGNC:1583	520663	P30279	P	281	A	P30279_A	281	60.491479653560354	0.823110312678576	0.187604
512336	71	ACTG1	HGNC:144	520655	P63261	R	335	H	P63261_A	335	9.68261421717436	0.24064676086041034	0.605679
513345	8892	EIF2B2	HGNC:3258	522641	P49770	V	308	M	P49770_A	308	27.753191453364447	0.5465123642857941	-1.22524
526859	5837	PYGM	HGNC:9726	526617	P11217	W	798	R	P11217_A	798	26.314501967346715	0.42353081398682496	4.74012
535373	23592	LEMD3	HGNC:28887	545103	Q9Y2U8	T	880	S	Q9Y2U8_A	880	177.68861640437424	0.3678578688453005	0.0300129
538277	4281	MID1	HGNC:7095	547526	O15344	I	555	V	O15344_A	555	409.06758679376327	0.8131610452012338	-0.104549
538280	4281	MID1	HGNC:7095	547523	O15344	A	465	P	O15344_A	465	242.10566179126408	0.4812673977285219	2.0903
551465	26353	HSPB8	HGNC:30171	560412	Q9UJY1	K	141	M	Q9UJY1_A	141	20.666629483190476	0.4018023962927084	-0.241106
552494	6016	RIT1	HGNC:10023	561621	Q92963	A	77	S	Q92963_A	77	19.213314526376656	0.2717287360493649	1.39095
553126	2203	FBP1	HGNC:3606	561989	P09467	G	260	R	P09467_A	260	16.128841324376495	0.4142989915531844	10.8283
553128	2203	FBP1	HGNC:3606	561988	P09467	R	158	W	P09467_A	158	13.881216723929588	0.3565646145680304	0.73434
556612	6016	RIT1	HGNC:10023	581105	Q92963	K	23	N	Q92963_A	23	7.5530765361756576	0.10682112852738358	1.38088
575444	2705	GJB1	HGNC:4283	565953	P08034	G	12	D	P08034_A	12	27.632405709971728	0.1668509560724159	0.159015
581217	2706	GJB2	HGNC:4284	590275	P29033	N	176	D	P29033_A	176	38.246143417601736	0.8799468517373032	0.504755
590948	5663	PSEN1	HGNC:9508	599627	P49768	V	142	I	P49768_A	142	133.87962019055348	0.3582244349013513	-0.657898
615263	22800	RRAS2	HGNC:17271	626912	P62070	A	70	T	P62070_A	70	17.512476730932644	0.25412412283615304	2.94659
615266	22800	RRAS2	HGNC:17271	626911	P62070	G	23	V	P62070_A	23	19.09380157857752	0.27707077943995406	5.83671
620467	2706	GJB2	HGNC:4284	631697	P29033	T	86	R	P29033_A	86	6.0514393259934005	0.13922828571877766	-0.210851
621358	3043	HBB	HGNC:4827	633256	P68871	Y	146	N	P68871_A	146	15.787846565389447	0.7271450752154563	1.81547
621989	6598	SMARCB1	HGNC:11103	633561	Q12824	R	374	W	Q12824_A	374	77.26018194211434	0.32547476394771785	-0.32823
622974	9533	POLR1C	HGNC:20194	635140	O15160	V	94	A	O15160_A	94	34.57236880886145	0.33736715454050137	0.637582
622975	9533	POLR1C	HGNC:20194	635141	O15160	I	105	F	O15160_A	105	29.30303727817861	0.28594749641220557	0.370549
622976	9533	POLR1C	HGNC:20194	635142	O15160	H	108	Y	O15160_A	108	24.044662930483558	0.23463476163841882	-0.808173
622978	9533	POLR1C	HGNC:20194	635144	O15160	A	117	P	O15160_A	117	17.362833459631993	0.16943154087651774	7.07018
622979	9533	POLR1C	HGNC:20194	635145	O15160	G	132	D	O15160_A	132	31.551252539813166	0.3078862299078916	0.0476126
622981	9533	POLR1C	HGNC:20194	635147	O15160	V	168	M	O15160_A	168	31.954067859104967	0.31181701807071965	-1.01784
622983	9533	POLR1C	HGNC:20194	635149	O15160	V	245	M	O15160_A	245	35.919101113593214	0.35050895711952146	-3.05287
622984	9533	POLR1C	HGNC:20194	635150	O15160	I	262	T	O15160_A	262	28.35314578367495	0.27667818101196073	3.04266
622986	9533	POLR1C	HGNC:20194	635152	O15160	T	313	M	O15160_A	313	11.896999633413738	0.11609435662578657	-3.46332
622987	9533	POLR1C	HGNC:20194	635153	O15160	E	324	K	O15160_A	324	8.654170131745985	0.0844498902692543	-0.346979
623182	80224	NUBPL	HGNC:20278	635348	Q8TB37	F	242	L	Q8TB37_A	242	26.49694816417169	0.29803978696552086	0.799279
624360	653361	NCF1	HGNC:7660	636577	P14598	R	42	W	P14598_A	42	143.08005279026546	0.7348720813804861	1.02614
624856	5080	PAX6	HGNC:8620	637045	P26367	R	38	G	P26367_A	38	183.3023113360034	0.6203916653257951	-0.359873
624864	2670	GFAP	HGNC:4235	637027	P14136	A	81	D	P14136_A	81	211.82872378731014	0.5224679537836905	0.302148
642667	5663	PSEN1	HGNC:9508	659639	P49768	T	116	N	P49768_A	116	145.05615168573016	0.38812970855927076	0.00126935
642781	801	CALM1	HGNC:1442	639902	P0DP23	D	132	N	P0DP23_A	132	6.090918562777902	0.20918535813550634	-0.757672
682338	6911	TBX6	HGNC:11605	694414	O95947	L	140	F	O95947_A	140	78.97284152302913	0.33758092847389615	-0.80006
682339	6911	TBX6	HGNC:11605	694403	O95947	R	119	H	O95947_A	119	71.74697043165952	0.30669288867421496	0.091634
788999	5080	PAX6	HGNC:8620	800452	P26367	Q	255	H	P26367_A	255	120.80129838842475	0.4088552846632488	0.0901689
789092	3048	HBG2	HGNC:4832	800493	P69892	L	29	M	P69892_A	29	7.551599790770387	0.3517699035706246	0.426017
789498	3043	HBB	HGNC:4827	801186	P68871	H	98	Q	P68871_A	98	16.287254601476864	0.7501464448107297	-0.299151
792700	2706	GJB2	HGNC:4284	804361	P29033	F	69	L	P29033_A	69	20.65009280694716	0.475106312162015	2.5317
798549	5515	PPP2CA	HGNC:9299	807663	P67775	Q	242	E	P67775_A	242	11.253879645388935	0.30813227467887166	0.973595

## Sheet: (C) Y2H-SI_nonPathMt_RSA_ddG
ID	gene	protein	mut_position	mut_res	wt_res	model_chain	chain_pos	RSA	folding_ddg
rs1921	ISG15	P05161	83	N	S	P05161_A	83	0.2660863854772252	-0.215949
rs4603	PSMB4	P28070	234	T	I	P28070_A	234	0.014118590512872255	1.60475
rs7483	GSTM3	P21266	224	I	V	P21266_A	224	0.3396597132227133	-0.495515
rs9614	FBXO2	Q9UK22	118	T	K	Q9UK22_A	118	0.36241181770027503	1.10465
rs11574	ID3	Q02535	105	A	T	Q02535_A	105	0.3932038834951456	0.282877
rs368844	HSPA6	P17066	577	Q	R	P17066_A	577	0.4871080796648388	-0.303441
rs753856	HSPA6	P17066	562	E	D	P17066_A	562	0.4977203040203602	-0.0612605
rs785467	PIK3R3	Q92569	283	K	N	Q92569_A	283	0.3503082712787348	-0.0452457
rs1043657	AKR7A2	O43488	142	T	A	O43488_A	142	0.017730339270042396	0.610831
rs1044808	BOLA1	Q9Y3E2	98	A	G	Q9Y3E2_A	98	0.09678266760684452	0.526635
rs1045105	CNKSR1	Q969H4	694	Y	H	Q969H4_A	694	0.6865453124118194	0.0642829
rs1052053	PMF1	Q6P1K2	75	P	Q	Q6P1K2_A	75	0.4775510204081633	4.18197
rs1052571	CASP9	P55211	28	V	A	P55211_A	28	0.5260000650112577	0.27225
rs1052576	CASP9	P55211	221	R	Q	P55211_A	221	0.4979591836734694	-0.698068
rs1079109	HSPA6	P17066	198	F	L	P17066_A	198	0.0	4.27495
rs1132312	CASP9	P55211	136	L	F	P55211_A	136	0.8253808543085592	0.16058
rs1140523	NME7	Q9Y5B8	7	L	F	Q9Y5B8_A	7	0.6956781486314999	0.491947
rs1738023	AKR7A3	O95154	215	D	N	O95154_A	215	0.5095393036781597	-0.786044
rs1738025	AKR7A3	O95154	323	A	T	O95154_A	323	0.3155339805825243	-1.53636
rs2227963	GSTM5	P46439	179	P	L	P46439_A	179	0.5151622198210234	-2.12414
rs2229059	GSTM5	P46439	128	M	L	P46439_A	128	0.14286011137893925	-0.00674646
rs2229330	ZBTB48	P10074	675	A	S	P10074_A	675	0.5055641324067278	1.53911
rs2230677	SRSF4	Q08170	338	E	G	Q08170_A	338	0.5599568625824575	3.37105
rs2230678	SRSF4	Q08170	356	S	G	Q08170_A	356	0.3802176227411748	-0.05718
rs2230679	SRSF4	Q08170	253	D	E	Q08170_A	253	0.596	0.234348
rs2231198	AKR7A3	O95154	138	M	V	O95154_A	138	0.4284937920655768	-0.922053
rs2274064	NCF2	P19878	181	R	K	P19878_A	181	0.2452686038981659	-0.57505
rs2275558	PBX1	P40424	21	S	G	P40424_A	21	0.41478286117219065	3.37138
rs2297710	CNKSR1	Q969H4	357	Q	P	Q969H4_A	357	0.435816205929392	0.865473
rs2982225	HNRNPCL2	B2RXH8	80	V	A	B2RXH8_A	80	0.011820226180028265	-1.11737
rs3006414	S100A7A	Q86SG5	84	T	A	Q86SG5_A	84	0.2718652021406501	0.771648
rs3014837	S100A7	P31151	28	D	E	P31151_A	28	0.276	-1.99606
rs3088371	DR1	Q01658	171	D	E	Q01658_A	171	0.552	0.284246
rs3125818	FBXO6	Q9NRD1	60	Q	R	Q9NRD1_A	60	0.4746976827307028	-0.0952895
rs3170660	GPN2	Q9H9Y4	264	G	R	Q9H9Y4_A	264	0.7322134191140252	0.972649
rs3813795	SYTL1	Q8IYJ3	456	R	Q	Q8IYJ3_A	456	0.6979591836734694	-0.250607
rs4623769	CDK18	Q07002	67	R	G	Q07002_A	67	0.4839133380342225	0.00165962
rs4845920	HNRNPCL1	O60812	14	V	M	O60812_A	14	0.2396778415478024	0.0972699
rs6659176	NR0B2	Q15466	171	A	G	Q15466_A	171	0.06221742917582861	0.0652152
rs7528153	VAV3	Q9UKW4	298	S	T	Q9UKW4_A	298	0.3640776699029126	-1.02368
rs7536561	LHX4	Q969G2	328	S	N	Q969G2_A	328	0.7006165425574696	-0.0301144
rs10494217	TBX15	Q96SF7	156	N	H	Q96SF7_A	156	0.5475514761566658	0.199965
rs10919225	HSPA6	P17066	153	S	N	P17066_A	153	0.12283536785098492	2.75441
rs10919226	HSPA6	P17066	154	N	D	P17066_A	154	0.04109617189158938	-0.0023377
rs10927851	FBLIM1	Q8WUP2	191	F	S	Q8WUP2_A	191	0.3565557565394817	-0.248262
rs11204774	GABPB2	Q8TAK5	62	I	V	Q8TAK5_A	62	0.12018728314034467	0.509285
rs11264680	CRTC2	Q53ET0	147	V	M	Q53ET0_A	147	0.6129466111714289	1.35764
rs11542317	ID3	Q02535	111	A	S	Q02535_A	111	0.5108858601162724	0.142245
rs11806812	KCNA10	Q16322	254	S	N	Q16322_A	254	0.7415616651744645	0.145966
rs12564283	ZNF648	Q5T619	42	K	E	Q5T619_A	42	0.736	-0.513908
rs12568050	ZNF648	Q5T619	111	K	N	Q5T619_A	111	0.6596714199404746	0.00268835
rs16835244	AZIN2	Q96A70	288	S	A	Q96A70_A	288	0.017730339270042396	1.41612
rs17022678	TBX15	Q96SF7	493	A	P	Q96SF7_A	493	0.5914648509041748	0.431501
rs17163640	CNKSR1	Q969H4	662	W	R	Q969H4_A	662	0.608109449772665	-0.0851985
rs17848596	PRKAA2	P54646	150	Q	H	P54646_A	150	0.6149424270682554	-0.26621
rs17849502	NCF2	P19878	389	Q	H	P19878_A	389	0.7623601321873578	-0.0513969
rs17854972	GSTM5	P46439	67	T	A	P46439_A	67	0.5555506304613284	0.232482
rs17856257	GPN2	Q9H9Y4	227	R	Q	Q9H9Y4_A	227	0.5020408163265306	0.166644
rs28564063	HNRNPCL2	B2RXH8	151	D	N	B2RXH8_A	151	0.6915176264203596	0.46246
rs28713604	HNRNPCL2	B2RXH8	145	H	R	B2RXH8_A	145	0.7415212168146272	0.562015
rs28730668	PIK3CD	O00329	296	I	V	O00329_A	296	0.3292086451235529	-0.544784
rs34970857	KCNA10	Q16322	220	M	V	Q16322_A	220	0.642740688098365	0.0711474
rs35258161	GLMN	Q92990	336	S	L	Q92990_A	336	0.0	4.0644
rs35783598	DFFA	O00273	255	F	L	O00273_A	255	0.10389826282104672	1.02432
rs35867643	S100A7A	Q86SG5	28	D	E	Q86SG5_A	28	0.4	-2.39171
rs35937854	NCF2	P19878	297	A	V	P19878_A	297	0.7838301074370306	-0.274545
rs35997569	ACTN2	P35609	604	V	M	P35609_A	604	0.06679546403791213	1.29491
rs36022742	S100A3	P33764	3	K	R	P33764_A	3	0.3536963126228766	-0.422916
rs41265164	S100A3	P33764	87	Q	H	P33764_A	87	0.4380411809253326	-0.616999
rs41279678	GPSM2	P81274	127	Q	R	P81274_A	127	0.3164651218204685	0.854981
rs41303853	UBE2J2	Q8N2K1	226	Q	H	Q8N2K1_A	226	0.6570617713879989	-0.204023
rs55985140	S100A7A	Q86SG5	23	H	R	Q86SG5_A	23	0.7694446099164333	0.338439
rs58970370	LPAR3	Q9UBY5	288	M	V	Q9UBY5_A	288	0.6061619497513037	-0.252265
rs59454556	GABPB2	Q8TAK5	315	Q	K	Q8TAK5_A	315	0.6442876759116	0.232804
rs61730011	TBX15	Q96SF7	566	T	M	Q96SF7_A	566	0.6483089156620884	0.121086
rs61731550	S100A3	P33764	22	S	R	P33764_A	22	0.3474911141558086	1.12715
rs62621412	GABPB2	Q8TAK5	314	R	G	Q8TAK5_A	314	0.4977394334066289	3.08667
rs74055698	HNRNPCL1	O60812	255	G	D	O60812_A	255	0.721466128763458	-0.584024
rs74866336	HNRNPCL1	O60812	105	C	Y	O60812_A	105	0.5955056179775281	0.222246
rs75390903	FBLIM1	Q8WUP2	174	I	V	Q8WUP2_A	174	0.3866895196689351	0.0591268
rs75956311	DFFA	O00273	305	F	S	O00273_A	305	0.2767298408963142	-0.767433
rs78469326	FOXD2	O60548	65	T	A	O60548_A	65	0.6560225529915686	-0.127221
rs78955679	GSTM5	P46439	173	N	K	P46439_A	173	0.5857160690105455	-0.643785
rs80009603	HNRNPCL2	B2RXH8	81	D	V	B2RXH8_A	81	0.1463149533882457	2.57823
rs80137217	AZIN2	Q96A70	188	N	H	Q96A70_A	188	0.2821996069422816	0.867626
rs80257412	ACTN2	P35609	475	N	D	P35609_A	475	0.1826496528515084	1.76626
rs111682618	AKR7A2	O43488	166	M	V	O43488_A	166	0.3135320429748123	-0.562854
rs112330158	GSTM4	Q03013	209	F	Y	Q03013_A	209	0.0749063670411985	-0.287032
rs112419376	GSTM4	Q03013	206	R	K	Q03013_A	206	0.2891973090739568	-0.0211273
rs112611763	GSTM4	Q03013	208	V	L	Q03013_A	208	0.02597456570526168	1.70396
rs113120872	SYTL1	Q8IYJ3	377	D	G	Q8IYJ3_A	377	0.4977394334066289	-0.125683
rs116188608	TRIM17	Q9Y577	173	K	E	Q9Y577_A	173	0.66	0.675329
rs138145027	HNRNPCL1	O60812	212	G	E	O60812_A	212	0.564	0.559097
rs139566100	HNRNPCL2	B2RXH8	208	H	Q	B2RXH8_A	208	0.6081632653061224	0.0191571
rs139723325	CNKSR1	Q969H4	425	H	R	Q969H4_A	425	0.6856744306110151	0.420346
rs141765631	HNRNPCL2	B2RXH8	26	P	L	B2RXH8_A	26	0.4545548998420794	-0.139501
rs145104812	AKR7A3	O95154	309	L	P	O95154_A	309	0.5447702574117399	1.07782
rs148182255	AKR7A2	O43488	21	Q	P	O43488_A	21	0.5758999864066965	0.355278
rs149370166	GSTM4	Q03013	212	M	V	Q03013_A	212	0.4075916558672559	-1.62037
rs149817424	AZIN2	Q96A70	27	S	T	Q96A70_A	27	0.3883495145631068	-0.341195
rs200333663	CRTC2	Q53ET0	500	Q	H	Q53ET0_A	500	0.7160288534356399	-0.227011
rs200675176	GSTM4	Q03013	211	K	R	Q03013_A	211	0.2202845455809144	-0.450792
rs547905371	KCNA3	P22001	84	A	D	P22001_A	84	0.5844788891248267	0.648224
rs557745273	AZIN2	Q96A70	104	T	I	Q96A70_A	104	0.05647436205148902	0.714811
rs6643	RNF181	Q9P0P0	118	H	Y	Q9P0P0_A	118	0.5730337078651685	0.604489
rs7185	FARSB	Q9NSD9	585	I	V	Q9NSD9_A	585	0.005225534049580204	-1.69189
rs12366	POLE4	Q9NR33	17	V	G	Q9NR33_A	17	0.4216959088583939	-0.140733
rs364891	RNF144A	P50876	4	A	T	P50876_A	4	0.5728155339805825	-0.151144
rs692243	PRKAG3	Q9UGI9	71	A	P	Q9UGI9_A	71	0.6433477325624357	0.697502
rs934945	PER2	O15055	1244	E	G	O15055_A	1244	0.3663915273687685	0.062214
rs1056104	GEMIN6	Q8WXD5	140	D	G	Q8WXD5_A	140	0.4216959088583939	1.55021
rs1128416	PPP1CB	P62140	67	H	Q	P62140_A	67	0.12244897959183673	1.50005
rs1864492	NOTO	A8MTQ0	5	T	R	A8MTQ0_A	5	0.7167004229463552	0.180208
rs2017800	DES	P17661	31	R	S	P17661_A	31	0.6492507805644294	0.152991
rs2044693	PNO1	Q9NRX1	11	G	R	Q9NRX1_A	11	0.7663420106828992	0.276598
rs2219078	SULT1C3	Q6IMI6	179	R	G	Q6IMI6_A	179	0.17282619215507947	3.05875
rs2292880	MLPH	Q9BV36	139	W	R	Q9BV36_A	139	0.4715950834971688	0.412771
rs2292884	MLPH	Q9BV36	347	R	H	Q9BV36_A	347	0.6570617713879989	-0.197637
rs2305160	NPAS2	Q99743	394	A	T	Q99743_A	394	0.4854368932038835	0.262952
rs3751107	MLPH	Q9BV36	172	D	G	Q9BV36_A	172	0.5461307672100512	0.584955
rs3751109	MLPH	Q9BV36	153	P	L	Q9BV36_A	153	0.7359460283157476	4.44809
rs6722745	SULT1C3	Q6IMI6	194	T	M	Q6IMI6_A	194	0.4754265381521982	0.946842
rs6753459	C2ORF88	Q9BSF0	56	I	T	Q9BSF0_A	56	0.3446601941747573	-0.204137
rs7566476	FIGLA	Q6QHK4	141	T	S	Q6QHK4_A	141	0.4736337661494608	1.39798
rs7590838	PNO1	Q9NRX1	71	A	G	Q9NRX1_A	71	0.3940437181135813	1.98141
rs7601000	ATG4B	Q9Y4P1	354	Q	L	Q9Y4P1_A	354	0.5411367855262851	0.0873119
rs11541353	NPAS2	Q99743	471	L	S	Q99743_A	471	0.6492507805644294	-0.0837738
rs11546386	EEF1B2	P24534	89	R	G	P24534_A	89	0.4770002903480193	3.44062
rs11883500	MLPH	Q9BV36	289	N	T	Q9BV36_A	289	0.6213592233009708	0.277817
rs11903659	SULT1C3	Q6IMI6	88	T	A	Q6IMI6_A	88	0.5969214220914273	0.206822
rs12328317	PRKAG3	Q9UGI9	139	L	F	Q9UGI9_A	139	0.7074693036930508	0.278366
rs17035911	SULT1C3	Q6IMI6	148	C	Y	Q6IMI6_A	148	0.02621722846441948	2.76129
rs33985460	PRKAG3	Q9UGI9	340	W	R	Q9UGI9_A	340	0.3661067095570126	-0.534623
rs34727427	HOXD4	P09016	123	P	S	P09016_A	123	0.5321727709544504	-0.226787
rs35050588	PRKAG3	Q9UGI9	153	M	L	Q9UGI9_A	153	0.6407059540631215	0.269813
rs35333999	PER2	O15055	903	I	V	O15055_A	903	0.742025835040389	-0.102959
rs41288789	DPYSL5	Q9BPU6	512	T	A	Q9BPU6_A	512	0.5496405173713143	-0.55476
rs55704277	PER2	O15055	828	T	A	O15055_A	828	0.401887690120961	0.330454
rs59901247	EPAS1	Q99814	766	P	T	Q99814_A	766	0.6456310679611651	1.348
rs61518065	EPAS1	Q99814	785	T	P	Q99814_A	785	0.435816205929392	1.64487
rs61743196	SULT1C3	Q6IMI6	203	K	E	Q6IMI6_A	203	0.004	3.26699
rs62176112	PRKRA	O75569	11	L	P	O75569_A	11	0.6225945798991314	0.532605
rs77146655	PER2	O15055	401	C	R	O15055_A	401	0.04653898850301008	0.852433
rs78832829	PER2	O15055	876	L	F	O15055_A	876	0.7310516138161525	0.216504
rs80243841	STRN	O43815	380	S	P	O43815_A	380	0.6174062917333053	0.624438
rs80292002	MLPH	Q9BV36	72	R	Q	Q9BV36_A	72	0.7061224489795919	-0.105825
rs111455491	SULT1C3	Q6IMI6	202	H	Y	Q6IMI6_A	202	0.05243445692883896	1.1993
rs113188481	FHL2	Q14192	177	Q	R	Q14192_A	177	0.5988016520720629	0.0911506
rs115868270	RNF25	Q96BH1	343	N	S	Q96BH1_A	343	0.6386073251453404	0.284814
rs138274580	ATG4B	Q9Y4P1	330	S	N	Q9Y4P1_A	330	0.3093631486617398	0.829055
rs1055153	WWTR1	Q9GZV5	74	Q	P	Q9GZV5_A	74	0.4876990875876529	0.155569
rs1801282	PPARG	P37231	12	A	P	P37231_A	12	0.5447702574117399	0.526241
rs2229362	BCL6	P41182	493	T	A	P41182_A	493	0.43734836866104576	-0.404987
rs2230149	UBA7	P41226	817	R	H	P41226_A	817	0.008423868863948705	6.6544
rs2234390	UBA7	P41226	999	E	D	P41226_A	999	0.6073100957312653	0.149936
rs2272044	ZNF35	P13682	2	N	T	P13682_A	2	0.6699029126213593	0.386638
rs3732401	GTF2E1	P29083	366	S	P	P29083_A	366	0.5447702574117399	1.15227
rs4688725	RASSF1	Q9NS23	21	Q	K	Q9NS23_A	21	0.7614308897137091	-0.160728
rs7624748	ZXDC	Q2QGD7	118	A	P	Q2QGD7_A	118	0.5862765627383487	0.604771
rs9830744	RBSN	Q9H1K0	722	I	M	Q9H1K0_A	722	0.6797420752093412	-0.065503
rs9835485	ZKSCAN7	Q9P0L1	432	A	T	Q9P0L1_A	432	0.2330097087378641	-0.412126
rs9851219	RBSN	Q9H1K0	641	A	T	Q9H1K0_A	641	0.6310679611650486	0.134842
rs9868848	RBSN	Q9H1K0	591	P	L	Q9H1K0_A	591	0.7272878397473271	2.08746
rs9873604	ZKSCAN7	Q9P0L1	483	S	T	Q9P0L1_A	483	0.1650485436893204	0.106545
rs9878928	HESX1	Q9UBX0	125	S	N	Q9UBX0_A	125	0.3594071874158448	-0.00672206
rs11544593	APPL1	Q9UKG1	700	G	E	Q9UKG1_A	700	0.7040000000000001	0.457478
rs13081859	ZKSCAN7	Q9P0L1	153	S	F	Q9P0L1_A	153	0.6524439134058135	0.745567
rs16837497	ZXDC	Q2QGD7	562	L	P	Q2QGD7_A	562	0.601841427235827	0.373847
rs17249244	STXBP5L	Q9Y2K9	568	S	T	Q9Y2K9_A	568	0.2912621359223301	-0.142475
rs28763914	WWTR1	Q9GZV5	285	S	T	Q9GZV5_A	285	0.4320388349514563	-0.250095
rs34221642	ARIH2	O95376	29	D	E	O95376_A	29	0.56	0.759037
rs34800524	MYRIP	Q8NFW9	673	S	P	Q8NFW9_A	673	0.4825107994218268	1.32988
rs55785561	MYRIP	Q8NFW9	365	R	P	Q8NFW9_A	365	0.6848540378890445	0.67716
rs59923220	MYRIP	Q8NFW9	312	T	A	Q8NFW9_A	312	0.38415735085091857	-0.828006
rs61735096	APPL1	Q9UKG1	334	E	D	Q9UKG1_A	334	0.47032285609263397	1.19388
rs61739717	RBSN	Q9H1K0	694	E	D	Q9H1K0_A	694	0.5433827172332374	-0.423569
rs61752081	BCL6	P41182	164	D	E	P41182_A	164	0.684	0.0869507
rs61758759	RASSF1	Q9NS23	47	F	V	Q9NS23_A	47	0.5225534049580204	-0.451737
rs79087781	BFSP2	Q13515	407	D	A	Q13515_A	407	0.3782472377609045	0.204278
rs113850911	ZBTB47	Q9UFB7	700	R	L	Q9UFB7_A	700	0.6536932369157523	-0.248768
rs149963292	ZXDC	Q2QGD7	53	E	A	Q2QGD7_A	53	0.5082697257412153	-0.461695
rs150089782	ZNF639	Q9UID6	353	S	N	Q9UID6_A	353	0.2411212776334148	0.0462361
rs278981	RBM47	A0AV96	565	V	M	A0AV96_A	565	0.6915295100395611	-0.151607
rs1127154	FBXL5	Q9UKA1	5	R	P	Q9UKA1_A	5	0.12970720414565234	0.876191
rs1134648	AIMP1	Q12904	79	A	P	Q12904_A	79	0.4669459349243486	2.58173
rs2230255	AIMP1	Q12904	117	A	T	Q12904_A	117	0.7281553398058253	0.140311
rs2920217	ZBTB49	Q6ZSB9	320	S	Y	Q6ZSB9_A	320	0.7865168539325843	0.727152
rs3182730	FBXL5	Q9UKA1	182	N	K	Q9UKA1_A	182	0.7614308897137091	0.217253
rs3811813	SH3RF1	Q7Z6J0	663	S	P	Q7Z6J0_A	663	0.6070297154016531	0.745816
rs4689254	ZBTB49	Q6ZSB9	348	T	A	Q6ZSB9_A	348	0.537820291191286	-0.30993
rs6855837	CLOCK	O15516	395	I	L	O15516_A	395	0.571440445515757	-0.0588171
rs7658300	TXK	P42681	45	H	R	P42681_A	45	0.7011874267786852	-0.0517586
rs10029206	SEC24D	O94855	42	T	M	O94855_A	42	0.6915295100395611	-0.358227
rs11569736	SULT1B1	O43704	145	V	L	O43704_A	145	0.216454714210514	0.944972
rs11724347	TXK	P42681	336	Q	R	P42681_A	336	0.34438851492227457	0.279441
rs34293093	ZBTB49	Q6ZSB9	642	V	A	Q6ZSB9_A	642	0.5614607435513426	0.0860817
rs34897046	CLOCK	O15516	208	C	S	O15516_A	208	0.4150947613444712	-0.292749
rs35765784	CAMK2D	Q13557	493	S	T	Q13557_A	493	0.7038834951456311	-0.374804
rs72965663	SH3D19	Q5HYK7	414	T	M	Q5HYK7_A	414	0.44792252354835205	-0.082367
rs75060923	ZBTB49	Q6ZSB9	609	K	E	Q6ZSB9_A	609	0.564	-0.377516
rs76702927	SLC7A11	Q9UPY5	321	V	I	Q9UPY5_A	321	0.3623771564970546	0.712271
rs77113673	SH3RF1	Q7Z6J0	634	V	A	Q7Z6J0_A	634	0.401887690120961	0.254798
rs78397848	SH3D19	Q5HYK7	409	P	L	Q5HYK7_A	409	0.6883259911894346	0.356778
rs113844295	AIMP1	Q12904	104	A	T	Q12904_A	104	0.5825242718446602	0.347571
rs4841	RPS14	P62263	50	N	K	P62263_A	50	0.6516091267742319	0.329328
rs10371	ACOT12	Q8WYK0	403	T	A	Q8WYK0_A	403	0.5023596126512012	0.294782
rs244903	RARS	P54136	3	I	V	P54136_A	3	0.5277789390076006	-0.263863
rs321776	ANKRD55	Q3KP44	345	M	V	Q3KP44_A	345	0.6375151540487849	-0.102709
rs479632	PITX1	P78337	299	A	G	P78337_A	299	0.4286089565445971	0.144076
rs1008058	PRDM6	Q9NQX0	291	T	A	Q9NQX0_A	291	0.15366294034036745	1.65977
rs1320308	S100Z	Q8WXG8	23	A	E	Q8WXG8_A	23	0.648	0.669334
rs1499280	PELO	Q9BRX2	221	M	L	Q9BRX2_A	221	0.017316377136841126	-1.36225
rs1800197	PROP1	O75360	142	T	A	O75360_A	142	0.537820291191286	-0.203482
rs2231917	FBXO4	Q9UKT5	8	R	S	Q9UKT5_A	8	0.5694248649212619	-0.161343
rs2233290	TNIP1	Q15025	151	A	P	Q15025_A	151	0.5240171047484355	0.689996
rs2233295	TNIP1	Q15025	260	E	A	Q15025_A	260	0.6146517613614697	-0.050884
rs2233783	PROP1	O75360	51	E	G	O75360_A	51	0.6083481963858797	4.21355
rs2305728	RARS	P54136	114	H	Q	P54136_A	114	0.1510204081632653	4.34437
rs2305734	RARS	P54136	397	Y	F	P54136_A	397	0.3930385020516949	0.416813
rs2306764	PDLIM7	Q9NR12	326	T	A	Q9NR12_A	326	0.5732809697313708	-0.206478
rs2548612	SNX18	Q96RF0	571	D	E	Q96RF0_A	571	0.68	0.666681
rs3734091	XRCC4	Q13426	247	S	A	Q13426_A	247	0.6205618744514838	0.0689306
rs3815768	ELL2	O00472	298	T	A	O00472_A	298	0.6323821006315121	0.170506
rs4242182	MSX2	P35548	129	T	M	P35548_A	129	0.6758129302659346	0.131416
rs6601178	TRIM41	Q8WV44	78	T	A	Q8WV44_A	78	0.6501124399015545	0.263811
rs13162502	SNX18	Q96RF0	593	T	K	Q96RF0_A	593	0.5747338927165977	0.071928
rs28360135	XRCC4	Q13426	134	T	I	Q13426_A	134	0.4094391248732954	0.13507
rs34527550	AFF4	Q9UHB7	136	P	T	Q9UHB7_A	136	0.6407766990291263	1.98086
rs34607174	ACOT12	Q8WYK0	230	I	V	Q8WYK0_A	230	0.005225534049580204	-0.672895
rs34918686	PGGT1B	P53609	103	V	I	P53609_A	103	0.14589210196634664	0.758492
rs35725571	TRIP13	Q15645	369	M	L	Q15645_A	369	0.1125564513894673	0.0234163
rs35976259	OTP	Q5XKR4	4	Q	H	Q5XKR4_A	4	0.6739095091158964	-0.449633
rs52817781	TNIP1	Q15025	178	S	G	Q15025_A	178	0.4770002903480193	-0.19965
rs61758103	TRIM41	Q8WV44	128	E	D	Q8WV44_A	128	0.6392737849802792	-0.24281
rs62385662	RARS	P54136	328	I	V	P54136_A	328	0.06793194264454266	-0.925483
rs73365903	TRIM41	Q8WV44	62	G	E	Q8WV44_A	62	0.624	-0.319108
rs77767937	RGS14	O43566	70	Q	R	O43566_A	70	0.11169357240722418	-0.144282
rs112666038	TARS	P26639	580	C	G	P26639_A	580	0.5392177195238479	3.52531
rs139705595	PRDM6	Q9NQX0	262	V	I	Q9NQX0_A	262	0.0	0.352433
rs182880589	PRDM6	Q9NQX0	62	T	A	Q9NQX0_A	62	0.537820291191286	0.358673
rs184133341	PDCD6	O75340	3	G	A	O75340_A	3	0.5851011959113991	-0.0787277
rs547282858	CDC23	Q9UJX2	16	G	V	Q9UJX2_A	16	0.6218385519000443	-0.833722
rs571965156	ISL1	P61371	343	L	V	P61371_A	343	0.6375151540487849	-0.222444
rs6577	GSTA2	P09210	210	A	E	P09210_A	210	0.528	0.792369
rs12717	PSMB1	P20618	11	A	P	P20618_A	11	0.6225945798991314	0.454905
rs200484	HIST1H2BL	Q99880	4	P	L	Q99880_A	4	0.7489333111683785	2.093
rs213227	ZKSCAN3	Q9BRR0	246	Q	H	Q9BRR0_A	246	0.7665720666193321	0.168853
rs483638	HSPA1B	P0DMV9	499	S	N	P0DMV9_A	499	0.6460230457348096	0.137701
rs562047	HSPA1A	P0DMV8	110	D	E	P0DMV8_A	110	0.512	0.0663292
rs733743	ZKSCAN3	Q9BRR0	3	T	R	Q9BRR0_A	3	0.7167004229463552	0.595663
rs831510	FGD2	Q7Z6J4	32	H	Q	Q7Z6J4_A	32	0.763265306122449	0.4336
rs1116221	TRIM31	Q9BZY9	421	K	E	Q9BZY9_A	421	0.484	-0.408797
rs1799972	OPRM1	P35372	6	D	A	P35372_A	6	0.4432584817510599	0.154653
rs1801270	CDKN1A	P38936	31	R	S	P38936_A	31	0.34591230112039273	-0.626829
rs1997660	PGBD1	Q96JS3	678	V	I	Q96JS3_A	678	0.6353365730792515	-0.0955958
rs2071823	PPIL1	Q9Y3C6	81	H	Q	Q9Y3C6_A	81	0.4	0.619545
rs2075800	HSPA1L	P34931	602	K	E	P34931_A	602	0.5760000000000001	-0.122299
rs2180314	GSTA2	P09210	112	T	S	P09210_A	112	0.09046937106225657	-0.138966
rs2227955	HSPA1L	P34931	558	A	E	P34931_A	558	0.748	0.517608
rs2227956	HSPA1L	P34931	493	M	T	P34931_A	493	0.1553398058252427	-1.18872
rs2228265	ZNF76	P36508	48	M	T	P36508_A	48	0.5436893203883495	0.138327
rs2232423	ZSCAN12	O43309	11	T	M	O43309_A	11	0.6836712201527478	-0.0707868
rs2232430	ZSCAN12	O43309	294	M	R	O43309_A	294	0.4622872857965666	0.54522
rs2232434	ZSCAN12	O43309	392	D	N	O43309_A	392	0.6187262973234796	-0.0781769
rs2232448	ZBTB24	O43167	518	T	A	O43167_A	518	0.4550787079310882	0.216401
rs2234951	GSTA2	P09210	110	S	P	P09210_A	110	0.2697909846229569	3.72123
rs2296916	BYSL	Q13895	103	K	E	Q13895_A	103	0.7040000000000001	-0.332942
rs2395617	DEF6	Q9H4E7	287	T	N	Q9H4E7_A	287	0.6778692522146946	0.15324
rs2397118	GSTA5	Q7RTV2	55	I	V	Q7RTV2_A	55	0.08883407884286347	0.245505
rs2523989	TRIM31	Q9BZY9	232	I	V	Q9BZY9_A	232	0.6270640859496245	-0.143552
rs2854028	RING1	Q06587	343	E	D	Q06587_A	343	0.7168998874421703	0.25371
rs3130618	GPANK1	O95872	41	L	R	O95872_A	41	0.7167004229463552	0.331778
rs3734354	SIM1	P81133	352	T	P	P81133_A	352	0.596653139070001	0.972601
rs3734355	SIM1	P81133	371	V	A	P81133_A	371	0.6442023268115403	0.393011
rs3734838	TRIM31	Q9BZY9	118	S	R	Q9BZY9_A	118	0.6484432398086071	-0.693103
rs3749894	TSPYL1	Q9H0U9	181	T	A	Q9H0U9_A	181	0.5082697257412153	-0.154102
rs3749895	TSPYL1	Q9H0U9	74	P	A	Q9H0U9_A	74	0.5200899519212436	2.7542
rs3763273	BYSL	Q13895	37	W	R	Q13895_A	37	0.6143146482397329	-0.311886
rs3800324	PGBD1	Q96JS3	244	E	G	Q96JS3_A	244	0.5737829579548638	3.92645
rs3800325	PGBD1	Q96JS3	248	E	Q	Q96JS3_A	248	0.763265306122449	0.494503
rs3800326	PGBD1	Q96JS3	256	L	P	Q96JS3_A	256	0.5343936810800878	0.42847
rs3828743	TSPYL1	Q9H0U9	62	T	P	Q9H0U9_A	62	0.5395819692459138	1.23165
rs3828855	BYSL	Q13895	426	S	P	Q13895_A	426	0.383933324271131	1.10725
rs6456811	PGBD1	Q96JS3	806	D	H	Q96JS3_A	806	0.7286646567315631	-0.475529
rs6917127	DEF6	Q9H4E7	621	P	Q	Q9H4E7_A	621	0.6653061224489796	-0.441598
rs6930932	ANKS1A	Q92625	355	D	A	Q92625_A	355	0.5673708566413567	0.4605
rs9296146	DEF6	Q9H4E7	578	H	R	Q9H4E7_A	578	0.7570342129822972	-0.0242146
rs9394078	ZBTB12	Q9Y330	49	I	V	Q9Y330_A	49	0.6479662221479453	-0.194448
rs9469057	HSPA1L	P34931	8	T	A	P34931_A	8	0.005910113090014132	3.38579
rs9469425	ZBTB9	Q96C00	274	G	A	Q96C00_A	274	0.41961802939100334	-1.91368
rs9496891	STX11	O75558	277	A	T	O75558_A	277	0.6310679611650486	-0.0559475
rs9986596	ZKSCAN4	Q969J2	33	Y	S	Q969J2_A	33	0.5800683203403508	-0.948004
rs12212092	TRIM10	Q9UDY6	65	H	R	Q9UDY6_A	65	0.6360328428744711	0.0732696
rs13201752	ZKSCAN3	Q9BRR0	200	E	K	Q9BRR0_A	200	0.56375171642265	0.0879017
rs16893917	PGBD1	Q96JS3	592	I	M	Q96JS3_A	592	0.6443797707186818	0.323571
rs17073498	STX11	O75558	49	Q	R	O75558_A	49	0.632930243640937	0.421095
rs17847931	RXRB	P28702	95	A	V	P28702_A	95	0.6740938923958463	0.487882
rs17856167	ZKSCAN3	Q9BRR0	189	M	V	Q9BRR0_A	189	0.6531917561975255	-0.195045
rs28732158	GPANK1	O95872	266	R	G	O95872_A	266	0.4839133380342225	3.64219
rs33932084	PGBD1	Q96JS3	398	S	N	Q96JS3_A	398	0.6278252134605896	-0.0172378
rs34206659	CAP2	P40123	316	C	Y	P40123_A	316	0.6853932584269663	0.422003
rs34620829	CAP2	P40123	311	A	T	P40123_A	311	0.6262135922330098	0.281279
rs34704616	TRIM31	Q9BZY9	72	W	R	Q9BZY9_A	72	0.6732640336768789	0.30822
rs34771695	ZNF76	P36508	410	M	V	P36508_A	410	0.5748087454538224	-0.0944396
rs34801993	TRIM31	Q9BZY9	127	D	N	Q9BZY9_A	127	0.6278252134605896	-0.147735
rs35027728	ZNF165	P49910	286	V	F	P49910_A	286	0.7271212287956356	0.144722
rs35080860	TEAD3	Q99594	254	M	T	Q99594_A	254	0.14563106796116504	1.00096
rs35220041	PEX3	P56589	82	R	Q	P56589_A	82	0.6163265306122448	0.0020979
rs35521684	TRIM31	Q9BZY9	101	I	M	Q9BZY9_A	101	0.6208049010582423	0.0435519
rs35582935	ZNF76	P36508	403	Q	R	P36508_A	403	0.620519846706801	-0.240581
rs35775852	TRIM31	Q9BZY9	235	P	L	Q9BZY9_A	235	0.6839968969052242	2.18585
rs36063651	TRIM31	Q9BZY9	17	R	P	Q9BZY9_A	17	0.3164855781153918	2.27753
rs36124188	BYSL	Q13895	117	V	A	Q13895_A	117	0.5496405173713143	0.307603
rs41312309	PACSIN1	Q9BY11	334	V	A	Q9BY11_A	334	0.5732809697313708	0.237827
rs56412384	TCF21	O43680	22	E	G	O43680_A	22	0.2903480028205335	-0.619934
rs61735038	TRIM10	Q9UDY6	252	M	T	Q9UDY6_A	252	0.5922330097087378	-0.0873585
rs61737163	TRIM38	O00635	132	I	V	O00635_A	132	0.6584172902471057	-0.159633
rs61737424	TRIM10	Q9UDY6	216	K	R	Q9UDY6_A	216	0.5398522666349169	0.440948
rs61737427	TRIM10	Q9UDY6	210	L	Q	Q9UDY6_A	210	0.11836734693877553	-1.98224
rs61758092	TRIM31	Q9BZY9	6	L	F	Q9BZY9_A	6	0.6524439134058135	0.157806
rs62620225	ZKSCAN8	Q15776	163	L	P	Q15776_A	163	0.5707116982408704	0.167196
rs62620226	ZKSCAN8	Q15776	407	R	Q	Q15776_A	407	0.5102040816326531	-0.437141
rs62638680	ZKSCAN4	Q969J2	22	F	L	Q969J2_A	22	0.4805294655473411	0.0832662
rs73740510	GSTA2	P09210	143	Q	H	P09210_A	143	0.2485041314864868	-0.429625
rs75982837	CAP2	P40123	310	T	P	P40123_A	310	0.6277828680649574	0.800583
rs78235403	TRIM38	O00635	165	T	I	O00635_A	165	0.7106357224812369	0.281063
rs79222964	POLR1C	O15160	212	V	M	O15160_A	212	0.003929144943406597	1.55047
rs111803166	TRIM10	Q9UDY6	236	T	I	Q9UDY6_A	236	0.1600106924792189	-0.125038
rs114619383	FGD2	Q7Z6J4	61	M	V	Q7Z6J4_A	61	0.7733790393378702	0.0774259
rs143020056	TRIM31	Q9BZY9	60	I	V	Q9BZY9_A	60	0.06793194264454266	-0.793034
rs144128934	ZKSCAN4	Q969J2	88	N	S	Q969J2_A	88	0.4895989492780943	0.287778
rs144223778	HSPA1B	P0DMV9	110	D	E	P0DMV9_A	110	0.452	0.488671
rs202233464	ANKS1A	Q92625	576	T	N	Q92625_A	576	0.5914295489121496	0.641477
rs1801368	MAD1L1	Q9Y6D9	558	H	R	Q9Y6D9_A	558	0.6050068505391311	0.526695
rs2074936	POU6F2	P78424	199	L	P	P78424_A	199	0.4098747651002615	1.03479
rs2229854	STX1A	Q16623	50	K	N	Q16623_A	50	0.03184620647988498	-0.933339
rs2237493	MEOX2	P50222	287	L	I	P50222_A	287	0.6823985414554924	-0.0555777
rs2269966	BAIAP2L1	Q9UHR4	460	T	S	Q9UHR4_A	460	0.5747465926308064	-0.111022
rs2302427	EZH2	Q15910	185	H	D	Q15910_A	185	0.4337929255223323	-0.445928
rs2307254	HUS1	O60921	147	K	Q	O60921_A	147	0.4693877551020408	-0.532866
rs2948386	RAB19	A4D1S5	152	H	Y	A4D1S5_A	152	0.3220973782771536	1.06472
rs3218536	XRCC2	O43543	188	H	R	O43543_A	188	0.6236224459403349	-0.902148
rs4075307	MICALL2	Q8IY33	519	L	P	Q8IY33_A	519	0.6848540378890445	0.621918
rs4580937	MICALL2	Q8IY33	663	H	R	Q8IY33_A	663	0.7042900260122191	0.0842677
rs4585665	RAB19	A4D1S5	194	K	N	A4D1S5_A	194	0.6960670844889146	-0.112338
rs4731112	ASB15	Q8WXK1	357	A	G	Q8WXK1_A	357	0.0	-1.76044
rs6962756	ASB15	Q8WXK1	57	L	P	Q8WXK1_A	57	0.3424270189445223	1.38582
rs10239632	ZSCAN25	Q6NSZ9	325	A	P	Q6NSZ9_A	325	0.492887375753479	0.956166
rs11540483	TAX1BP1	Q86VP1	307	I	L	Q86VP1_A	307	0.5627822569473364	0.136012
rs11762014	TECPR1	Q7Z6L1	944	L	P	Q7Z6L1_A	944	0.6329711562307836	0.56062
rs11980797	MICALL2	Q8IY33	711	V	L	Q8IY33_A	711	0.7272878397473271	0.462799
rs12334144	RBAK	Q9NYW8	682	K	N	Q9NYW8_A	682	0.4230996003756147	-0.30928
rs12540098	MICALL2	Q8IY33	480	T	A	Q8IY33_A	480	0.5260000650112577	-0.459464
rs28362692	AQP1	P29972	45	V	A	P29972_A	45	0.31323599377074896	1.13228
rs35352738	RBAK	Q9NYW8	229	E	G	Q9NYW8_A	229	0.31108714587914305	3.1433
rs35452727	CAMK2B	Q13554	510	K	E	Q13554_A	510	0.7559999999999999	0.388579
rs57704545	TECPR1	Q7Z6L1	473	S	N	Q7Z6L1_A	473	0.7279132909687995	0.179299
rs59690840	MICALL2	Q8IY33	368	T	A	Q8IY33_A	368	0.3250562199507773	0.0172452
rs61287564	MICALL2	Q8IY33	623	R	K	Q8IY33_A	623	0.5417873638347546	0.227714
rs61732492	PRKAR1B	P31321	40	V	I	P31321_A	40	0.6588675572673721	0.32213
rs61737532	ZNF394	Q53GI3	181	G	R	Q53GI3_A	181	0.639135442108005	0.927493
rs61741872	MICALL2	Q8IY33	582	E	D	Q8IY33_A	582	0.7032011634783072	0.00755014
rs61747084	MICALL2	Q8IY33	430	A	T	Q8IY33_A	430	0.6990291262135923	0.210796
rs61756062	PGAM2	P15259	114	S	I	P15259_A	114	0.3670833533346787	0.897123
rs74366495	FERD3L	Q96RJ6	85	V	G	Q96RJ6_A	85	0.4977394334066289	4.65345
rs74440117	TECPR1	Q7Z6L1	418	L	S	Q7Z6L1_A	418	0.6332855974357959	0.0210123
rs74709169	ZNF655	Q8N720	466	G	C	Q8N720_A	466	0.5860875831918801	0.237113
rs74829114	MICALL2	Q8IY33	474	S	P	Q8IY33_A	474	0.6848540378890445	0.480776
rs75056037	MICALL2	Q8IY33	180	V	A	Q8IY33_A	180	0.5200899519212436	0.00203222
rs79534220	TECPR1	Q7Z6L1	6	M	L	Q7Z6L1_A	6	0.6104022940736495	-0.27561
rs114439154	TECPR1	Q7Z6L1	458	M	V	Q7Z6L1_A	458	0.6113874838008839	-0.771065
rs143666868	POM121	Q96HA1	7	E	A	Q96HA1_A	7	0.6205618744514838	-0.563789
rs148094095	POM121	Q96HA1	16	L	P	Q96HA1_A	16	0.6122180035674791	0.895459
rs200235640	POU6F2	P78424	507	P	Q	P78424_A	507	0.1959183673469388	1.08841
rs201308009	DDX56	Q9NY93	275	S	R	Q9NY93_A	275	0.3071573241198665	2.50383
rs546821850	TECPR1	Q7Z6L1	462	S	C	Q7Z6L1_A	462	0.6186480044803179	0.0912279
rs877386	SH2D4A	Q9H788	263	A	G	Q9H788_A	263	0.4216959088583939	0.994525
rs1445404	EYA1	Q99502	20	A	P	Q99502_A	20	0.6381594443966097	0.365724
rs2228013	NKX3-1	Q99801	52	C	R	Q99801_A	52	0.7198030221798891	0.302212
rs2231524	CHRAC1	Q9NRG0	126	R	H	Q9NRG0_A	126	0.6360020992281272	-0.232118
rs3748140	PPP1R3B	Q86XI6	48	E	G	Q86XI6_A	48	0.4977394334066289	3.06728
rs3750228	PRDM14	Q9GZV8	244	E	K	Q9GZV8_A	244	0.4100012483073818	0.558592
rs3758036	SORBS3	O60504	255	L	P	O60504_A	255	0.6537243088940881	1.04088
rs3764796	MTMR7	Q9Y216	559	H	Q	Q9Y216_A	559	0.7061224489795919	0.154568
rs4486183	SLA	Q13239	15	T	P	Q13239_A	15	0.6122180035674791	0.74334
rs4921637	SH2D4A	Q9H788	216	G	E	Q9H788_A	216	0.664	0.366094
rs7386562	KLHL38	Q2WGJ6	98	R	H	Q2WGJ6_A	98	0.6654856402519477	-0.469654
rs7814359	TSNARE1	Q96NA8	18	L	F	Q96NA8_A	18	0.7900073891239067	0.359159
rs7815455	NPM2	Q86SE8	24	N	S	Q86SE8_A	24	0.11707800960997908	1.02956
rs7825375	ZNF572	Q7Z3I7	500	I	V	Q7Z3I7_A	500	0.7733790393378702	0.0270648
rs10088145	RBPMS	Q93062	186	A	T	Q93062_A	186	0.6456310679611651	0.270207
rs10100935	TSNARE1	Q96NA8	118	A	T	Q96NA8_A	118	0.6747572815533981	0.170976
rs10105106	ZNF572	Q7Z3I7	380	E	G	Q7Z3I7_A	380	0.013826095372406358	11.9528
rs10107774	ZNF572	Q7Z3I7	448	C	S	Q7Z3I7_A	448	0.23415601921995816	-0.759536
rs11779866	KLHL38	Q2WGJ6	504	Y	C	Q2WGJ6_A	504	0.5860875831918801	-0.438987
rs11780509	KLHL38	Q2WGJ6	346	K	R	Q2WGJ6_A	346	0.7073926252457532	0.0524551
rs11784175	KLHL38	Q2WGJ6	352	Y	N	Q2WGJ6_A	352	0.5823306327750397	-0.865139
rs11784192	KLHL38	Q2WGJ6	334	V	I	Q2WGJ6_A	334	0.7200481161564851	-0.0274617
rs16898691	KLHL38	Q2WGJ6	394	R	G	Q2WGJ6_A	394	0.5115655287790353	2.75866
rs17054477	EBF2	Q9HAK2	559	S	G	Q9HAK2_A	559	0.580696005641067	-0.114076
rs33970858	TSNARE1	Q96NA8	55	H	R	Q96NA8_A	55	0.5491600643355189	0.355101
rs34608771	SH2D4A	Q9H788	275	N	S	Q9H788_A	275	0.4736337661494608	-0.0944763
rs35319139	SH2D4A	Q9H788	303	R	K	Q9H788_A	303	0.5966982453044932	-0.120576
rs35392772	MOS	P00540	105	S	A	P00540_A	105	0.047280904720113065	0.142608
rs35647122	SH2D4A	Q9H788	209	G	E	Q9H788_A	209	0.6559999999999999	0.573444
rs57111114	NKX3-1	Q99801	17	T	A	Q99801_A	17	0.5673708566413567	-0.397638
rs61741356	KLHL38	Q2WGJ6	267	I	V	Q2WGJ6_A	267	0.4964257347101194	-0.410284
rs61756425	PPP1R3B	Q86XI6	41	R	S	Q86XI6_A	41	0.4629903107303718	-0.157881
rs61910739	KLHL38	Q2WGJ6	15	N	D	Q2WGJ6_A	15	0.5525151998758128	-0.0757502
rs72711231	KLHL38	Q2WGJ6	508	E	K	Q2WGJ6_A	508	0.5600909909913341	0.395472
rs75023966	SORBS3	O60504	236	A	V	O60504_A	236	0.5486810752059215	-0.75831
rs76767219	ZBTB10	Q96DT7	638	E	A	Q96DT7_A	638	0.6205618744514838	-0.579406
rs77605100	NPM2	Q86SE8	194	G	D	Q86SE8_A	194	0.6940686808357317	0.302426
rs78004199	ZNF572	Q7Z3I7	308	C	S	Q7Z3I7_A	308	0.1756170144149686	-0.43695
rs78297359	TSNARE1	Q96NA8	9	A	G	Q96NA8_A	9	0.5184785764652384	2.56837
rs79460462	TSNARE1	Q96NA8	240	K	E	Q96NA8_A	240	0.7879999999999999	-0.0324151
rs112028242	FOXH1	O75593	125	S	T	O75593_A	125	0.6359223300970874	-0.174465
rs112859779	TCF24	Q7RTU0	141	S	G	Q7RTU0_A	141	0.3456523843101589	-0.578432
rs1110061	NR5A1	Q13285	146	A	G	Q13285_A	146	0.2834349551343303	0.801605
rs1110222	PCSK5	Q92824	1275	D	G	Q92824_A	1275	0.4908263857204257	0.0431465
rs1110223	PCSK5	Q92824	1320	E	K	Q92824_A	1320	0.7321450862631819	-0.0613457
rs1539567	LRSAM1	Q6UWE0	318	D	N	Q6UWE0_A	318	0.5959790069807046	-0.407687
rs1769259	FBP1	P09467	218	K	R	P09467_A	218	0.7011874267786852	-0.0472036
rs2495207	PCSK5	Q92824	1366	H	R	Q92824_A	1366	0.7167004229463552	0.0557473
rs2643325	PCSK5	Q92824	1090	S	G	Q92824_A	1090	0.5115655287790353	2.09133
rs2803429	PCSK5	Q92824	1414	Q	E	Q92824_A	1414	0.5760000000000001	-0.111975
rs2842480	PCSK5	Q92824	1079	A	E	Q92824_A	1079	0.74	0.189966
rs3001772	PCSK5	Q92824	1343	M	T	Q92824_A	1343	0.441747572815534	0.0667581
rs4077515	CARD9	Q9H257	12	N	S	Q9H257_A	12	0.4044513059253823	0.308978
rs6415847	ANKS6	Q68DC2	644	I	V	Q68DC2_A	644	0.7472513690899691	0.0301433
rs7036921	PCSK5	Q92824	1699	E	D	Q92824_A	1699	0.4931540626990726	0.386444
rs17062264	PCSK5	Q92824	970	R	G	Q92824_A	970	0.5115655287790353	3.1944
rs17502738	ZBTB5	O15062	300	G	D	O15062_A	300	0.6484062676228547	-0.13921
rs34119250	TRAF1	Q13077	46	Q	P	Q13077_A	46	0.4980756639193051	0.900889
rs41283630	ANKS6	Q68DC2	222	G	R	Q68DC2_A	222	0.7911628045511713	0.55007
rs57028275	PCSK5	Q92824	1009	I	F	Q92824_A	1009	0.7231908437751186	0.312274
rs61741778	PCSK5	Q92824	1491	T	M	Q92824_A	1491	0.6836712201527478	0.140847
rs61742531	ATP6V1G1	O75348	89	Q	R	O75348_A	89	0.5057236750660428	0.104907
rs75690855	LRSAM1	Q6UWE0	183	L	S	Q6UWE0_A	183	0.2235125638008692	0.728256
rs114234833	PCSK5	Q92824	1458	F	S	Q92824_A	1458	0.5162075878258169	-0.572572
rs114508164	PCSK5	Q92824	1201	S	P	Q92824_A	1201	0.5862765627383487	0.536529
rs1727	IFIT2	P09913	352	E	D	P09913_A	352	0.3059381685262765	0.786949
rs13991	GLRX3	O76003	21	H	Q	O76003_A	21	0.2857142857142857	0.924877
rs1050704	BNIP3	Q12983	143	S	R	Q12983_A	143	0.7322134191140252	0.841872
rs2070845	IFIT2	P09913	121	R	K	P09913_A	121	0.3221438379558	0.235823
rs2240891	VENTX	O95231	79	V	M	O95231_A	79	0.6404506257752752	0.235331
rs2240892	VENTX	O95231	42	P	L	O95231_A	42	0.6753387083368038	0.993969
rs2274217	GLRX3	O76003	123	S	P	O76003_A	123	0.4980756639193051	0.966255
rs2997211	MPP7	Q5T2T1	322	R	K	Q5T2T1_A	322	0.0	2.11502
rs4536103	NEUROG3	Q9Y4Z2	199	S	F	Q9Y4Z2_A	199	0.6720958385083983	0.365845
rs4548513	CTNNA3	Q9UI47	596	N	S	Q9UI47_A	596	0.6492507805644294	-0.0408118
rs4750568	MEIG1	Q5JSS6	9	T	K	Q5JSS6_A	9	0.6845556556560749	0.247291
rs7072728	IFIT1B	Q5T764	188	P	L	Q5T764_A	188	0.16450558279999064	5.19561
rs7089970	NKX1-2	Q9UD57	271	E	A	Q9UD57_A	271	0.34278655922081963	-0.675691
rs9418952	VENTX	O95231	191	R	G	O95231_A	191	0.3525654319963621	1.13417
rs9418953	VENTX	O95231	247	D	G	O95231_A	247	0.4562611472894098	1.45699
rs9419033	VENTX	O95231	230	T	P	O95231_A	230	0.6744774615573923	1.74671
rs11544145	RPP30	P78346	12	D	G	P78346_A	12	0.4977394334066289	-0.512205
rs11556626	BNIP3	Q12983	39	A	S	Q12983_A	39	0.4576685830208273	0.149431
rs12354886	ZNF485	Q8NCK3	252	T	A	Q8NCK3_A	252	0.22458429742053698	0.59789
rs17468739	IFIT2	P09913	79	A	E	P09913_A	79	0.436	-0.0036205
rs34407818	IFIT3	O14879	394	G	D	O14879_A	394	0.13698723963863127	1.91181
rs41277236	NEUROG3	Q9Y4Z2	167	R	G	Q9Y4Z2_A	167	0.3802176227411748	-0.699723
rs45541140	BNIP3	Q12983	36	P	A	Q12983_A	36	0.24822474978059356	1.5655
rs45545532	ZNF485	Q8NCK3	22	W	R	Q8NCK3_A	22	0.6670588352098111	0.300483
rs61737718	CTNNA3	Q9UI47	552	M	T	Q9UI47_A	552	0.32038834951456313	-1.52195
rs61749223	CTNNA3	Q9UI47	160	T	S	Q9UI47_A	160	0.3299471179917592	0.155887
rs72789797	EPC1	Q9H2F5	287	I	M	Q9H2F5_A	287	0.6208049010582423	-0.0500875
rs73245661	EPC1	Q9H2F5	283	V	M	Q9H2F5_A	283	0.6168757561148357	0.121148
rs73369750	IFIT1B	Q5T764	180	R	G	Q5T764_A	180	0.006913047686203179	11.815
rs74164127	VENTX	O95231	226	E	A	O95231_A	226	0.4964494995611871	-0.45531
rs76088094	TCF7L2	Q9NQB0	15	K	N	Q9NQB0_A	15	0.5095393036781597	-0.585431
rs111393855	NKX1-2	Q9UD57	156	V	L	Q9UD57_A	156	0.4718712769789206	0.420291
rs116145945	ASB13	Q8WXK3	134	S	R	Q8WXK3_A	134	0.40333790035942063	0.196738
rs145570841	MPP7	Q5T2T1	238	N	D	Q5T2T1_A	238	0.3561668230604413	0.0638481
rs146495217	NKX1-2	Q9UD57	231	A	V	Q9UD57_A	231	0.742025835040389	-0.0687524
rs569153544	TCF7L2	Q9NQB0	103	S	Y	Q9NQB0_A	103	0.8239700374531835	0.26752
rs576691840	SFMBT2	Q5VUG0	441	Y	H	Q5VUG0_A	441	0.5559753450206145	-0.347972
rs1528	SERGEF	Q9UGK8	429	E	K	Q9UGK8_A	429	0.7065200082439704	0.17945
rs8373	ZFP91	Q96JP5	207	G	S	Q96JP5_A	207	0.5907117757594399	0.445156
rs10788	SERGEF	Q9UGK8	457	E	G	Q9UGK8_A	457	0.4839133380342225	0.357094
rs540874	ACTN3	Q08043	776	R	Q	Q08043_A	776	0.7714285714285715	0.174888
rs618838	ACTN3	Q08043	628	R	C	Q08043_A	628	0.08140105322109446	-1.5897
rs948445	ACY3	Q96HD9	8	Q	R	Q96HD9_A	8	0.14271956474256425	0.133587
rs974144	EED	O75530	207	M	L	O75530_A	207	0.0	0.832306
rs1043738	EIF3F	O00303	39	L	P	O00303_A	39	0.6070297154016531	0.564961
rs1049306	PDHX	O00330	23	C	R	O00330_A	23	0.7011874267786852	0.679455
rs1051992	PRKCDBP	Q969G5	158	P	L	Q969G5_A	158	0.7489333111683785	-0.152184
rs1144507	ZNF202	O95125	154	E	V	O95125_A	154	0.6688683583462661	0.0955595
rs1671064	ACTN3	Q08043	523	Q	R	Q08043_A	523	0.5057236750660428	-0.151133
rs2229456	ACTN3	Q08043	635	A	E	Q08043_A	635	0.232	-0.244214
rs2682123	PRKCDBP	Q969G5	8	P	R	Q969G5_A	8	0.7477264152816953	0.898581
rs3740996	TRIM5	Q9C035	43	Y	H	Q9C035_A	43	0.7118169190036655	-0.179324
rs7104422	TRIM5	Q9C035	479	L	P	Q9C035_A	479	0.0	9.01971
rs7106654	PACSIN3	Q9UKS6	61	V	A	Q9UKS6_A	61	0.0	2.08792
rs7118567	UVRAG	Q9P2Y5	10	H	P	Q9P2Y5_A	10	0.710795478718175	0.978628
rs10838525	TRIM5	Q9C035	136	Q	R	Q9C035_A	136	0.6949822283116172	0.635962
rs11038628	TRIM5	Q9C035	249	D	G	Q9C035_A	249	0.17282619215507947	5.38094
rs11539201	PDHX	O00330	24	G	R	O00330_A	24	0.7198030221798891	0.64764
rs11601507	TRIM5	Q9C035	112	F	V	Q9C035_A	112	0.6793194264454265	-0.381046
rs12294600	PRKCDBP	Q969G5	255	F	L	Q969G5_A	255	0.6969841797578551	-0.215243
rs17507577	INSC	Q1MX18	333	N	D	Q1MX18_A	333	0.6210088196951284	-0.0103402
rs28381981	TRIM5	Q9C035	419	Y	H	Q9C035_A	419	0.6991811157077424	-0.22197
rs34037785	PSMC3	P17980	218	H	Q	P17980_A	218	0.5795918367346938	-0.0483899
rs34510872	BIRC2	Q13490	506	G	A	Q13490_A	506	0.0	1.72208
rs61734576	EIF3F	O00303	12	L	P	O00303_A	12	0.6952306142206967	0.697283
rs61745838	INSC	Q1MX18	329	N	D	Q1MX18_A	329	0.7123336461208826	0.603158
rs61745926	INSC	Q1MX18	283	I	V	Q1MX18_A	283	0.6845449604950067	-0.0290334
rs61877970	INSC	Q1MX18	36	H	R	Q1MX18_A	36	0.542954865868451	0.914574
rs74462513	VPS26B	Q4G0F5	21	R	S	Q4G0F5_A	21	0.4842772215685498	-0.782883
rs114382440	INSC	Q1MX18	417	H	R	Q1MX18_A	417	0.7135978237128212	0.259697
rs116054810	ZFP91	Q96JP5	92	T	P	Q96JP5_A	92	0.6692891733915662	0.713211
rs138418543	INSC	Q1MX18	55	H	R	Q1MX18_A	55	0.7353160183475592	0.241683
rs192881652	SERGEF	Q9UGK8	9	A	E	Q9UGK8_A	9	0.14	-1.25701
rs199517144	OTUB1	Q96FW1	11	R	Q	Q96FW1_A	11	0.6693877551020408	0.27468
rs200904167	EIF3F	O00303	76	G	A	O00303_A	76	0.4787191602911447	0.528573
rs555078037	TSG101	Q99816	3	G	V	Q99816_A	3	0.10973621504118428	0.666326
rs14024	KRT1	P04264	633	R	K	P04264_A	633	0.4685728552084364	-0.233335
rs17564	STX2	P32856	42	T	S	P32856_A	42	0.06386073251453404	-0.371054
rs298104	KRT75	O95678	485	R	S	O95678_A	485	0.5481379540830839	0.0289975
rs298109	KRT75	O95678	91	G	R	O95678_A	91	0.6918796290780831	0.228303
rs411107	KRT6C	P48668	88	R	G	P48668_A	88	0.5323046718376447	0.812699
rs412533	KRT6C	P48668	481	I	V	P48668_A	481	0.6636428242966859	0.0653556
rs526680	CLEC2A	Q6UVW9	136	D	G	Q6UVW9_A	136	0.2903480028205335	3.51369
rs585664	KRT77	Q7Z794	322	F	S	Q7Z794_A	322	0.5853900480498954	0.0811953
rs607426	KRT73	Q86Y46	365	G	E	Q86Y46_A	365	0.392	1.06988
rs636127	KRT77	Q7Z794	533	G	R	Q7Z794_A	533	0.6484432398086071	0.568904
rs638043	KRT2	P35908	219	D	G	P35908_A	219	0.4839133380342225	2.61401
rs641615	KRT5	P13647	197	E	D	P13647_A	197	0.6484062676228547	-0.394389
rs659436	KRT73	Q86Y46	96	R	P	Q86Y46_A	96	0.5551468337433921	0.460382
rs665470	KRT71	Q3SY84	122	K	E	Q3SY84_A	122	0.68	-0.391668
rs665522	KRT71	Q3SY84	107	I	V	Q3SY84_A	107	0.6166130178504641	-0.0739659
rs668313	KRT77	Q7Z794	183	Q	R	Q7Z794_A	183	0.6422380413415391	0.172756
rs670741	KRT74	Q7RTS7	271	D	E	Q7RTS7_A	271	0.604	0.542276
rs1059143	NAP1L1	P55209	157	N	K	P55209_A	157	0.5674124418539659	0.142543
rs1177573	PSMD9	O00233	134	W	R	O00233_A	134	0.6236224459403349	1.4728
rs1567759	KRT77	Q7Z794	220	S	G	Q7Z794_A	220	0.5392177195238479	0.107998
rs1732263	KRT82	Q9NSB4	452	D	E	Q9NSB4_A	452	0.612	0.447066
rs2013335	KRT78	Q8N1N4	92	P	L	Q8N1N4_A	92	0.6017441055052289	1.99622
rs2066827	CDKN1B	P46527	109	G	V	P46527_A	109	0.6322896199992046	-0.106773
rs2071588	KRT81	Q14533	52	R	G	Q14533_A	52	0.4078698134859876	3.59597
rs2189473	RPH3A	Q9Y2J0	293	H	Q	Q9Y2J0_A	293	0.7387755102040816	0.137006
rs2228570	VDR	P11473	1	T	M	P11473_A	1	0.8801284673230776	-0.00251007
rs2229774	RARG	P13631	427	L	S	P13631_A	427	0.5587814095021728	0.341534
rs2230681	PSMD9	O00233	17	A	V	O00233_A	17	0.7211236988420682	-0.289927
rs2232386	KRT75	O95678	117	A	P	O95678_A	117	0.5447702574117399	1.23321
rs2232402	KRT75	O95678	367	V	I	O95678_A	367	0.2823718102574452	0.325591
rs2232405	KRT75	O95678	427	T	M	O95678_A	427	0.38898534939725293	1.19904
rs2253798	KRT78	Q8N1N4	46	R	G	Q8N1N4_A	46	0.4908263857204257	3.31153
rs2277339	PRIM1	P49642	5	A	D	P49642_A	5	0.3150706511688519	1.83434
rs2280480	KRT76	Q01546	629	M	T	Q01546_A	629	0.6116504854368932	-0.0544152
rs2292506	KRT71	Q3SY84	523	Q	R	Q3SY84_A	523	0.8501121899883174	-0.105313
rs2306536	CHFR	Q96EP1	580	M	V	Q96EP1_A	580	0.6061619497513037	-0.338413
rs2306537	CHFR	Q96EP1	569	M	L	Q96EP1_A	569	0.4588839941262897	0.172776
rs2306541	CHFR	Q96EP1	497	V	A	Q96EP1_A	497	0.38415735085091857	0.273667
rs2306894	CLEC1A	Q8NC01	26	A	G	Q8NC01_A	26	0.5184785764652384	3.431
rs2634041	KRT2	P35908	101	G	S	P35908_A	101	0.5853900480498954	0.195388
rs2638497	KRT79	Q5XKE5	81	S	L	Q5XKE5_A	81	0.6883259911894346	0.201781
rs2638525	KRT4	P19013	72	V	A	P19013_A	72	0.6146517613614697	0.0152703
rs2658658	KRT82	Q9NSB4	458	M	T	Q9NSB4_A	458	0.5048543689320388	-0.10277
rs2852464	KRT83	P78385	279	M	I	P78385_A	279	0.7294605098317333	-0.33983
rs2857663	KRT83	P78385	149	C	R	P78385_A	149	0.651545839042141	0.106873
rs2857671	KRT83	P78385	493	Y	H	P78385_A	493	0.9434733127622548	0.000107541
rs3759295	H3F3C	Q6NXT2	39	P	H	Q6NXT2_A	39	0.4843724596770505	1.38523
rs3782489	KRT77	Q7Z794	367	M	T	Q7Z794_A	367	0.6262135922330098	0.103605
rs3809199	DUSP16	Q9BY84	366	M	V	Q9BY84_A	366	0.7106726307429078	-0.254
rs3887954	KRT3	P12035	375	G	R	P12035_A	375	0.6856744306110151	0.241025
rs4251545	IRAK4	Q9NWZ3	428	T	A	Q9NWZ3_A	428	0.18912361888045226	0.240286
rs4767884	PXN	P49023	73	G	S	P49023_A	73	0.675859419112152	0.682776
rs5744751	POLE	Q07864	252	V	A	Q07864_A	252	0.4668989341111165	0.353522
rs5744834	POLE	Q07864	850	M	I	Q07864_A	850	0.7059295256436128	0.172123
rs5744934	POLE	Q07864	1396	S	N	Q07864_A	1396	0.6369241295976996	-0.078656
rs5744991	POLE	Q07864	1935	Y	C	Q07864_A	1935	0.5426736881406298	-0.0608793
rs6580873	KRT81	Q14533	248	H	L	Q14533_A	248	0.6407059540631215	0.184768
rs6580904	KRT76	Q01546	359	T	A	Q01546_A	359	0.537820291191286	0.164241
rs7301923	H3F3C	Q6NXT2	34	Y	C	Q6NXT2_A	34	0.7109025314642249	-0.0058397
rs7301926	STX2	P32856	54	R	K	P32856_A	54	0.2525900547607977	0.333385
rs7302968	KRT73	Q86Y46	376	R	T	Q86Y46_A	376	0.35436893203883496	-0.82285
rs7310138	KRT72	Q14CN4	366	E	D	Q14CN4_A	366	0.4155279602371815	-0.310641
rs7313832	KRT76	Q01546	473	K	N	Q01546_A	473	0.4776930971982747	-0.403896
rs10783518	KRT71	Q3SY84	464	A	V	Q3SY84_A	464	0.6793194264454265	-0.144246
rs10783528	KRT77	Q7Z794	336	N	D	Q7Z794_A	336	0.6575387502654301	-0.152372
rs11170164	KRT5	P13647	138	E	G	P13647_A	138	0.5599568625824575	1.10993
rs11170176	KRT74	Q7RTS7	178	Q	L	Q7RTS7_A	178	0.5974150112210187	-0.142004
rs11170177	KRT74	Q7RTS7	165	K	N	Q7RTS7_A	165	0.6869681683518046	-0.172052
rs11170183	KRT72	Q14CN4	428	H	R	Q14CN4_A	428	0.4312612934612267	0.39716
rs11170187	KRT72	Q14CN4	171	D	N	Q14CN4_A	171	0.6869681683518046	-0.532526
rs11170271	KRT76	Q01546	283	T	A	Q01546_A	283	0.6442023268115403	0.299892
rs11170289	KRT78	Q8N1N4	25	H	R	Q8N1N4_A	25	0.6732640336768789	0.409881
rs11540301	KRT6A	P48668	552	S	T	P48668_A	552	0.4029126213592233	0.0874195
rs11540407	KRR1	Q13601	134	Q	R	Q13601_A	134	0.4529794880959647	-0.0552476
rs11548262	SRSF9	Q13242	48	W	R	Q13242_A	48	0.5274418697007809	-0.481188
rs11549949	KRT5	P13647	543	S	G	P13647_A	543	0.5461307672100512	-0.599054
rs11549950	KRT5	P13647	528	G	S	P13647_A	528	0.6918246022407855	0.131935
rs11550887	TEAD4	Q15561	323	S	P	Q15561_A	323	0.5240171047484355	1.16334
rs11608915	KRT6C	P48668	182	Q	R	P48668_A	182	0.6856744306110151	0.0366162
rs11829948	HOXC9	P31274	122	V	A	P31274_A	122	0.4609888210211023	0.209446
rs12296548	KRT76	Q01546	356	K	E	Q01546_A	356	0.624	-0.254968
rs12298348	KRT6C	P48668	234	H	R	P48668_A	234	0.7570342129822972	0.23623
rs12833456	KRT72	Q14CN4	264	C	Y	Q14CN4_A	264	0.8127340823970037	0.366515
rs17118224	KRT77	Q7Z794	10	T	A	Q7Z794_A	10	0.4550787079310882	0.55724
rs17124220	AQP6	Q13520	234	I	V	Q13520_A	234	0.5748087454538224	-0.901953
rs17688627	KRT79	Q5XKE5	393	V	A	Q5XKE5_A	393	0.2541348628706077	0.154144
rs17845411	KRT6A	P48668	21	S	N	P48668_A	21	0.6960670844889146	0.0477699
rs28721426	KRT3	P12035	44	A	G	P12035_A	44	0.4078698134859876	3.33636
rs34769047	KRT72	Q14CN4	326	E	Q	Q14CN4_A	326	0.7142857142857143	0.0900301
rs35417182	KRT73	Q86Y46	61	M	V	Q86Y46_A	61	0.5957108816521433	-0.203153
rs35606176	HOXC5	Q00444	11	N	K	Q00444_A	11	0.6918771065187068	0.0332333
rs35725856	KRT80	Q6KB66	238	I	V	Q6KB66_A	238	0.6479662221479453	-0.617777
rs56207115	KRT72	Q14CN4	114	T	M	Q14CN4_A	114	0.5540094370203301	0.820868
rs56677856	KRT86	O43790	214	G	D	O43790_A	214	0.6484062676228547	0.596563
rs57242225	KRT72	Q14CN4	73	S	G	Q14CN4_A	73	0.5253916241514416	4.17755
rs57711382	KRT74	Q7RTS7	424	K	E	Q7RTS7_A	424	0.336	-0.358546
rs61485872	KRT83	P78385	23	G	C	P78385_A	23	0.5535271619034423	-0.231033
rs61730599	KRT76	Q01546	160	I	V	Q01546_A	160	0.5382300071067609	-1.02487
rs61730614	KRT75	O95678	527	Q	R	O95678_A	527	0.651545839042141	0.419894
rs61734905	KRT71	Q3SY84	90	R	G	Q3SY84_A	90	0.33182628893775257	-0.740331
rs61737044	KRT76	Q01546	576	C	Y	Q01546_A	576	0.7378277153558053	0.103287
rs61740861	KRT72	Q14CN4	405	W	R	Q14CN4_A	405	0.3226703202875365	-0.151809
rs61745042	H3F3C	Q6NXT2	13	S	G	Q6NXT2_A	13	0.41478286117219065	3.39472
rs61746354	KRT6B	P04259	497	C	Y	P04259_A	497	0.8651685393258427	0.132122
rs61746355	KRT6B	P04259	499	S	G	P04259_A	499	0.5461307672100512	3.24294
rs61747180	KRT5	P13647	48	G	R	P13647_A	48	0.7073926252457532	1.05189
rs61747188	KRT5	P13647	87	V	F	P13647_A	87	0.7310516138161525	0.295277
rs61747194	KRT72	Q14CN4	37	Q	R	Q14CN4_A	37	0.7198030221798891	-0.212137
rs61747884	CLEC2A	Q6UVW9	73	P	S	Q6UVW9_A	73	0.02128691083817801	5.46812
rs61929765	KRT3	P12035	433	K	E	P12035_A	433	0.43200000000000005	0.0900799
rs62639689	KRT77	Q7Z794	302	F	L	Q7Z794_A	302	0.6450350483473317	-0.113182
rs73102423	KRT79	Q5XKE5	406	R	K	Q5XKE5_A	406	0.4905372077963318	-0.532047
rs73107581	KRT74	Q7RTS7	149	N	D	Q7RTS7_A	149	0.6301413023377038	0.0682668
rs73320318	KRT74	Q7RTS7	225	V	D	Q7RTS7_A	225	0.6575387502654301	0.156006
rs73320351	KRT72	Q14CN4	300	C	R	Q14CN4_A	300	0.639135442108005	0.177225
rs74095123	KRT71	Q3SY84	13	T	A	Q3SY84_A	13	0.6442023268115403	0.122241
rs74095618	KRT81	Q14533	462	E	A	Q14533_A	462	0.5200899519212436	0.421481
rs74641138	MIP	P30301	107	I	V	P30301_A	107	0.4650725304126382	-1.10046
rs74660757	KRT2	P35908	106	N	S	P35908_A	106	0.675859419112152	0.122148
rs75004274	KRT74	Q7RTS7	487	T	A	Q7RTS7_A	487	0.5555506304613284	-0.0696267
rs75633465	KRT79	Q5XKE5	161	Q	R	Q5XKE5_A	161	0.6639562359762771	0.72842
rs76596600	STX2	P32856	95	V	I	P32856_A	95	0.03764957470099268	0.977947
rs78374723	KRT77	Q7Z794	109	R	G	Q7Z794_A	109	0.5599568625824575	3.03109
rs78832381	KRT74	Q7RTS7	185	N	K	Q7RTS7_A	185	0.7065200082439704	0.264617
rs79897879	KRT81	Q14533	13	R	S	Q14533_A	13	0.6066769588880734	-0.274369
rs80347085	KRT74	Q7RTS7	503	A	T	Q7RTS7_A	503	0.6213592233009708	0.120769
rs111435734	KRT3	P12035	105	L	F	P12035_A	105	0.7978681591649406	-0.0488459
rs112159493	H3F3C	Q6NXT2	122	E	K	Q6NXT2_A	122	0.4063405228760659	0.101518
rs113019698	RPH3A	Q9Y2J0	203	Q	R	Q9Y2J0_A	203	0.7756498083835013	2.25014
rs113082334	H3F3C	Q6NXT2	111	G	A	Q6NXT2_A	111	0.0	1.44911
rs114041054	KRT78	Q8N1N4	7	Q	R	Q8N1N4_A	7	0.7291108198804912	-0.435933
rs114066000	AQP6	Q13520	166	G	R	Q13520_A	166	0.28233653025159444	0.535197
rs115598241	CLEC2A	Q6UVW9	139	Q	E	Q6UVW9_A	139	0.564	0.427714
rs115878001	KRT74	Q7RTS7	85	G	R	Q7RTS7_A	85	0.7818550068505693	0.649112
rs116117459	KRT78	Q8N1N4	109	M	T	Q8N1N4_A	109	0.6553398058252428	0.059698
rs116352440	KRT76	Q01546	106	L	F	Q01546_A	106	0.8096593142264914	0.460559
rs139252457	KRT79	Q5XKE5	86	E	G	Q5XKE5_A	86	0.5461307672100512	3.72821
rs139895699	KRT86	O43790	327	C	R	O43790_A	327	0.38782490419175053	1.14222
rs140635030	KRT83	P78385	362	S	G	P78385_A	362	0.17282619215507947	-0.755636
rs140989962	KRT6A	P48668	335	T	A	P48668_A	335	0.5319101781012718	-0.456468
rs143856828	KRT74	Q7RTS7	381	G	S	Q7RTS7_A	381	0.3512340288299372	0.407677
rs147359482	KRT83	P78385	471	D	G	P78385_A	471	0.4908263857204257	3.04458
rs147498164	KRT5	P13647	211	M	V	P13647_A	211	0.6009364157017235	-0.428349
rs150221772	KRT6B	P04259	189	N	K	P04259_A	189	0.6076804215984409	0.506016
rs535313174	CHFR	Q96EP1	341	P	T	Q96EP1_A	341	0.2718446601941748	1.66352
rs1140993	NUFIP1	Q9UHK0	36	R	S	Q9UHK0_A	36	0.3671992119585708	-0.2638
rs2232642	LIG4	P49917	857	T	A	P49917_A	857	0.5496405173713143	-0.275356
rs7995033	MTMR6	Q9Y217	319	V	I	Q9Y217_A	319	0.21648505453070796	1.49035
rs8002514	CDC16	Q13042	45	H	Q	Q13042_A	45	0.5918367346938775	0.210485
rs11556093	NUP58	Q9BVL2	34	T	A	Q9BVL2_A	34	0.5791910828213851	-0.513033
rs17279819	SKA3	Q8IX90	335	E	D	Q8IX90_A	335	0.689502439514444	0.00108996
rs17291173	CDC16	Q13042	229	D	E	Q13042_A	229	0.62	-0.256142
rs17345690	SKA3	Q8IX90	254	A	T	Q8IX90_A	254	0.5728155339805825	0.283445
rs34885345	MTMR6	Q9Y217	131	T	A	Q9Y217_A	131	0.17730339270042395	0.193574
rs62619824	MTMR6	Q9Y217	599	T	A	Q9Y217_A	599	0.2777753152306642	1.74262
rs76838169	GJB2	P29033	203	T	I	P29033_A	203	0.15530449564159482	0.497805
rs79053319	MTMR6	Q9Y217	414	D	A	Q9Y217_A	414	0.017730339270042396	1.35771
rs13707	MTA1	Q13330	612	T	A	Q13330_A	612	0.490539386471173	0.765719
rs729421	RABGGTA	Q92696	420	A	T	Q92696_A	420	0.470873786407767	-0.265066
rs1131877	TRAF3	Q13114	129	T	M	Q13114_A	129	0.6404506257752752	0.0645953
rs2231798	EFS	O43281	7	A	T	O43281_A	7	0.470873786407767	-0.00218836
rs2273171	STRN3	Q13033	471	S	N	Q13033_A	471	0.6050779231178146	0.419748
rs2275007	OSGEP	Q9NPF4	98	H	Q	Q9NPF4_A	98	0.4734693877551021	0.488459
rs2281563	STRN3	Q13033	16	T	A	Q13033_A	16	0.4314382555710317	-0.034316
rs4983387	ZBTB42	B2RXF5	232	K	E	B2RXF5_A	232	0.652	-0.458025
rs4983413	MTA1	Q13330	372	I	V	Q13330_A	372	0.5904853476025631	-0.252922
rs8018720	SEC23A	Q15436	211	I	L	Q15436_A	211	0.216454714210514	-0.237342
rs11551976	HSPA2	P54652	551	K	N	P54652_A	551	0.6596714199404746	-0.444329
rs17102313	TINF2	Q9BSI4	237	D	G	Q9BSI4_A	237	0.5530438148962543	0.10856
rs34284721	ZBTB42	B2RXF5	134	T	A	B2RXF5_A	134	0.5555506304613284	-0.437548
rs34857719	POLE2	P56282	84	P	H	P56282_A	84	0.3874979677416404	-1.06869
rs35098798	PPP1R13B	Q96KQ4	844	E	G	Q96KQ4_A	844	0.3456523843101589	2.41086
rs45456191	HSPA2	P54652	191	S	C	P54652_A	191	0.05969410569546928	-0.593827
rs45512391	ZBTB1	Q9Y2K1	203	N	T	Q9Y2K1_A	203	0.6116504854368932	0.506376
rs61742301	ZBTB25	P24278	89	T	I	P24278_A	89	0.0	-2.56235
rs61742642	ESRRB	O95718	386	S	P	O95718_A	386	0.5551468337433921	1.54708
rs142619613	YY1	P25490	47	D	E	P25490_A	47	0.66	0.388416
rs1108134	FSD2	A1L4K1	720	K	E	A1L4K1_A	720	0.2	-0.83951
rs1108135	FSD2	A1L4K1	719	Q	H	A1L4K1_A	719	0.669697574683922	-0.430574
rs1138357	BCL2A1	Q16548	19	Y	C	Q16548_A	19	0.13024168515375115	-1.47549
rs1138358	BCL2A1	Q16548	39	K	N	Q16548_A	39	0.5186382198152697	-0.403015
rs1143136	TARSL2	A2RTX5	39	S	A	A2RTX5_A	39	0.537820291191286	0.178754
rs1143138	TARSL2	A2RTX5	96	G	A	A2RTX5_A	96	0.5614607435513426	-0.0379551
rs2231292	BCL2L10	Q9HD36	21	R	L	Q9HD36_A	21	0.3030365998947196	0.644214
rs2444007	TRIM69	Q86WT6	12	N	D	Q86WT6_A	12	0.6210088196951284	0.0496751
rs2470911	TRIM69	Q86WT6	15	N	D	Q86WT6_A	15	0.7534298180124721	0.214342
rs2589957	ZNF774	Q6NX45	83	S	N	Q6NX45_A	83	0.5595833424322647	0.177542
rs3100139	TRIM69	Q86WT6	161	M	T	Q86WT6_A	161	0.2912621359223301	-1.69331
rs3809482	ZSCAN29	Q8IWY8	104	G	R	Q8IWY8_A	104	0.6701614344433451	0.401147
rs3826007	BCL2A1	Q16548	82	D	G	Q16548_A	82	0.41478286117219065	3.56276
rs3917221	ZSCAN29	Q8IWY8	199	S	G	Q8IWY8_A	199	0.5323046718376447	-0.602162
rs4072111	IL16	Q14005	434	S	P	Q14005_A	434	0.5136405284167834	0.113526
rs4072568	ARNT2	Q9HBZ2	679	S	G	Q9HBZ2_A	679	0.25578276438951764	3.72241
rs4779061	FSD2	A1L4K1	333	T	K	A1L4K1_A	333	0.7321450862631819	0.453753
rs8040674	CLK3	P49761	113	T	A	P49761_A	113	0.5200899519212436	0.125232
rs11556218	IL16	Q14005	1147	K	N	Q14005_A	1147	0.4731436391297197	0.211086
rs11638723	TERB2	Q8NHR7	31	R	P	Q8NHR7_A	31	0.5551468337433921	0.308212
rs11854320	ZNF774	Q6NX45	147	I	V	Q6NX45_A	147	0.7733790393378702	0.0245005
rs16944267	ZNF774	Q6NX45	65	L	P	Q6NX45_A	65	0.5499585455775661	1.43191
rs17588988	TRIM69	Q86WT6	104	R	K	Q86WT6_A	104	0.7833952423016045	-0.0275769
rs17875513	IL16	Q14005	906	L	S	Q14005_A	906	0.6066769588880734	-0.125819
rs34080999	BCL2A1	Q16548	117	D	E	Q16548_A	117	0.292	0.395518
rs34101586	IL16	Q14005	1027	T	S	Q14005_A	1027	0.5694248649212619	0.474879
rs34460207	IL16	Q14005	717	V	I	Q14005_A	717	0.5741560141901384	0.114018
rs35697691	MAPK6	Q16659	290	V	L	Q16659_A	290	0.060607319978943926	0.512476
rs61738562	FAM103A1	Q9BTL3	10	N	K	Q9BTL3_A	10	0.3148223870931682	1.05632
rs73401911	ZSCAN29	Q8IWY8	232	Q	E	Q8IWY8_A	232	0.504	0.0955563
rs77861669	TERB2	Q8NHR7	117	Q	H	Q8NHR7_A	117	0.669697574683922	-0.0412207
rs78482832	IL16	Q14005	156	R	K	Q14005_A	156	0.5747338927165977	-0.538806
rs113504890	BTBD1	Q9H0C5	22	L	P	Q9H0C5_A	22	0.6641008852257402	0.251524
rs139096840	CLK3	P49761	51	A	T	P49761_A	51	0.6213592233009708	0.219161
rs148835918	ZNF710	Q8N1W2	56	V	M	Q8N1W2_A	56	0.7386792493604402	0.159232
rs149544188	CKMT1B	P12532	399	H	R	P12532_A	399	0.35990151108994456	1.03827
rs200730945	IL16	Q14005	459	K	E	Q14005_A	459	0.7	0.214995
rs27230	ZSCAN32	Q9NX65	332	H	Y	Q9NX65_A	332	0.7752808988764045	0.444117
rs27241	ZSCAN32	Q9NX65	92	D	E	Q9NX65_A	92	0.772	0.246073
rs220379	ZNF263	O14978	310	Y	C	O14978_A	310	0.6240747413617243	0.0544098
rs1075935	NOB1	Q9ULX3	366	F	Y	Q9ULX3_A	366	0.24719101123595505	0.113577
rs3811348	NOB1	Q9ULX3	231	Q	R	Q9ULX3_A	231	0.7073926252457532	0.178388
rs3811363	IRX6	P78412	252	Q	R	P78412_A	252	0.7104952244792871	0.00301051
rs3868142	PLEKHG4	Q58EX7	830	H	R	Q58EX7_A	830	0.5088262742995768	1.253
rs6500437	ZNF276	Q8N554	263	R	W	Q8N554_A	263	0.669435925015658	-0.528574
rs7200143	ZNF48	Q96MX3	21	R	Q	Q96MX3_A	21	0.6408163265306123	0.101936
rs7498665	SH2B1	Q9NRF2	484	A	T	Q9NRF2_A	484	0.6893203883495146	0.280828
rs8044843	PLEKHG4	Q58EX7	525	G	D	Q58EX7_A	525	0.5753464064822513	1.70159
rs8046978	ZNF668	Q96K58	447	V	A	Q96K58_A	447	0.6028315351814415	0.123992
rs8050871	ZNF19	P17023	218	H	Q	P17023_A	218	0.5183673469387755	1.26429
rs10871453	ZNF768	Q9H5H4	181	D	E	Q9H5H4_A	181	0.684	0.267158
rs11546303	BFAR	Q9NZS9	140	R	M	Q9NZS9_A	140	0.7386792493604402	-0.712314
rs11860295	PLEKHG4	Q58EX7	412	I	T	Q58EX7_A	412	0.6359223300970874	0.0450576
rs12921440	ZNF48	Q96MX3	65	V	A	Q96MX3_A	65	0.5555506304613284	0.0885689
rs17227424	ZNF276	Q8N554	605	D	E	Q8N554_A	605	0.708	-0.0813174
rs17680862	PLEKHG4	Q58EX7	1090	T	S	Q58EX7_A	1090	0.5321727709544504	-0.166827
rs34843513	ZNF48	Q96MX3	224	V	I	Q96MX3_A	224	0.7953472655584705	-0.0668985
rs61734177	CBFA2T3	O75081	103	Q	R	O75081_A	103	0.5584678620361209	0.29239
rs61741652	ZNF629	Q9UEG4	827	L	H	Q9UEG4_A	827	0.7328765911635373	0.494048
rs61742379	IRX6	P78412	276	T	A	P78412_A	276	0.5673708566413567	-0.264379
rs74412242	IRX6	P78412	32	H	R	P78412_A	32	0.7694446099164333	-0.067219
rs75025609	ZNF319	Q9P2F9	477	C	R	Q9P2F9_A	477	0.5274418697007809	0.607032
rs75986066	ZNF276	Q8N554	313	N	D	Q8N554_A	313	0.4931540626990726	-0.20322
rs76023376	ZNF276	Q8N554	422	Q	K	Q8N554_A	422	0.7028592828126545	-0.218245
rs76715570	ANKS4B	Q8N8V4	141	R	K	Q8N8V4_A	141	0.6369662250489682	0.134575
rs79121865	IRX6	P78412	215	Q	K	P78412_A	215	0.6882163810873909	-0.142584
rs80294025	HBQ1	P09105	83	V	A	P09105_A	83	0.4787191602911447	-0.0849617
rs116697432	TBX6	O95947	156	Q	R	O95947_A	156	0.2171819463473804	0.34244
rs149929766	ZNRF1	Q8ND25	37	F	Y	Q8ND25_A	37	0.6591760299625468	-0.0100063
rs4602	KRT19	P08727	60	D	A	P08727_A	60	0.6442023268115403	-0.824418
rs721957	KRT40	Q6A162	265	Y	C	Q6A162_A	265	0.5698073725476612	-0.184903
rs721958	KRT40	Q6A162	286	D	E	Q6A162_A	286	0.56	0.049831
rs743686	KRT35	Q92764	36	P	S	Q92764_A	36	0.5800683203403508	2.12846
rs871990	ZBTB4	Q9P1Z0	550	I	M	Q9P1Z0_A	550	0.5343637123032972	0.0340154
rs874889	KRT24	Q2M2I5	267	I	M	Q2M2I5_A	267	0.38898534939725293	0.29342
rs897416	KRT38	O76015	423	P	S	O76015_A	423	0.5374944986639948	-0.738591
rs981684	KRT27	Q7Z3Y8	305	T	I	Q7Z3Y8_A	305	0.6353365730792515	0.208053
rs1126642	GFAP	P14136	295	N	D	P14136_A	295	0.6255750610164161	0.0552674
rs1510068	KRT40	Q6A162	102	N	S	Q6A162_A	102	0.6066769588880734	-0.320833
rs1510069	KRT40	Q6A162	37	A	T	Q6A162_A	37	0.616504854368932	0.0914528
rs2010027	KRT40	Q6A162	235	H	R	Q6A162_A	235	0.5584678620361209	0.564971
rs2071560	KRT32	Q14532	171	T	I	Q14532_A	171	0.602393195215883	-0.105539
rs2071561	KRT32	Q14532	222	Y	S	Q14532_A	222	0.5960335034689844	0.10392
rs2071563	KRT32	Q14532	395	M	T	Q14532_A	395	0.3300970873786408	-0.802799
rs2071599	KRT34	O76011	348	R	H	O76011_A	348	0.4633127875171788	-0.0282134
rs2071601	KRT35	Q92764	443	T	P	Q92764_A	443	0.6174062917333053	0.308511
rs2071607	KRT37	O76014	306	D	A	O76014_A	306	0.5555506304613284	-0.616868
rs2233369	ABI3	Q9P2A4	44	Q	R	Q9P2A4_A	44	0.620519846706801	-0.440006
rs2239710	KRT34	O76011	280	T	I	O76011_A	280	0.6353365730792515	0.00389956
rs2301354	KRT36	O76013	315	M	T	O76013_A	315	0.32038834951456313	-1.2983
rs2462961	KRT24	Q2M2I5	429	E	K	Q2M2I5_A	429	0.56375171642265	0.319653
rs2469826	KRT27	Q7Z3Y8	52	T	S	Q7Z3Y8_A	52	0.5694248649212619	0.240591
rs2585405	PER1	O15534	962	P	A	O15534_A	962	0.3191461068607631	3.16043
rs2604953	KRT32	Q14532	427	T	P	Q14532_A	427	0.4565693585926963	0.462537
rs2604955	KRT32	Q14532	402	S	N	Q14532_A	402	0.3776050196900648	-0.244614
rs2604956	KRT32	Q14532	371	E	D	Q14532_A	371	0.4063954775946061	-0.347273
rs3744786	KRT32	Q14532	72	R	Q	Q14532_A	72	0.7306122448979592	-0.232585
rs3760299	ZNF286A	Q9HBT8	90	H	Y	Q9HBT8_A	90	0.7490636704119851	0.136915
rs4624233	KRT28	Q7Z3Y7	62	V	A	Q7Z3Y7_A	62	0.5082697257412153	0.339754
rs5030755	RPA1	P27694	351	A	T	P27694_A	351	0.2330097087378641	-0.211937
rs6503627	KRT31	Q15323	82	V	A	Q15323_A	82	0.4550787079310882	-0.0196795
rs7209228	KRT28	Q7Z3Y7	52	D	G	Q7Z3Y7_A	52	0.4839133380342225	0.212441
rs7212483	KRT20	P35900	129	N	S	P35900_A	129	0.6066769588880734	0.414439
rs7213256	KRT39	Q6A163	456	Q	R	Q6A163_A	456	0.6980848275451511	-0.172779
rs7226192	KRT16	P08779	23	S	G	P08779_A	23	0.5461307672100512	3.52329
rs8064733	KRT40	Q6A162	390	R	W	Q6A162_A	390	0.6769576769821259	-0.144124
rs8066889	ARL16	Q0P5N6	10	R	S	Q0P5N6_A	10	0.5907117757594399	-0.183919
rs8069943	KRT36	O76013	126	R	Q	O76013_A	126	0.4938775510204082	-0.108113
rs8071814	KRT37	O76014	422	M	T	O76014_A	422	0.529126213592233	-0.148032
rs8074498	ASPSCR1	Q9BZE9	252	Q	L	Q9BZE9_A	252	0.5974150112210187	-0.119724
rs8082683	KRT36	O76013	119	V	A	O76013_A	119	0.5200899519212436	0.201122
rs9675246	KRT36	O76013	179	Q	R	O76013_A	179	0.5708782589702569	0.42238
rs9893787	KRT32	Q14532	428	C	R	Q14532_A	428	0.7787524076170352	0.155937
rs9898164	KRT26	Q7Z3Y9	118	R	W	Q7Z3Y9_A	118	0.8161100883617851	-0.275971
rs9898682	MEOX1	P50221	27	L	S	P50221_A	27	0.5268510432449058	0.116821
rs9908304	KRT40	Q6A162	153	M	T	Q6A162_A	153	0.6650485436893204	-0.657911
rs9908389	KRT40	Q6A162	303	T	M	Q6A162_A	303	0.6483089156620884	-0.163553
rs9910204	KRT37	O76014	13	C	G	O76014_A	13	0.4562611472894098	3.36267
rs9914185	KRT24	Q2M2I5	115	T	A	Q2M2I5_A	115	0.6028315351814415	-0.0516993
rs9916475	KRT37	O76014	73	C	S	O76014_A	73	0.5108858601162724	0.402833
rs9916484	KRT37	O76014	72	A	T	O76014_A	72	0.6456310679611651	0.233787
rs9916724	KRT37	O76014	39	S	N	O76014_A	39	0.7415616651744645	-0.321329
rs11078993	KRT32	Q14532	369	Q	R	Q14532_A	369	0.4219534957606247	0.23462
rs11649834	KRT40	Q6A162	388	M	T	Q6A162_A	388	0.35436893203883496	-1.43322
rs11657323	KRT36	O76013	357	T	N	O76013_A	357	0.4140006842385048	-0.397492
rs12450621	KRT33B	Q14525	85	K	E	Q14525_A	85	0.504	0.0685021
rs12451652	KRT35	Q92764	441	Y	C	Q92764_A	441	0.5426736881406298	-0.51278
rs12453124	KRT27	Q7Z3Y8	144	K	E	Q7Z3Y8_A	144	0.54	-0.23756
rs12951078	KRT25	Q7Z3Z0	104	K	N	Q7Z3Z0_A	104	0.6960670844889146	-0.194513
rs12951399	KRT25	Q7Z3Z0	54	L	S	Q7Z3Z0_A	54	0.6013552311785288	0.157062
rs16958105	STX8	Q9UNK0	227	M	I	Q9UNK0_A	227	0.8424092339347113	-0.0420048
rs16966138	KRT24	Q2M2I5	366	C	R	Q2M2I5_A	366	0.7477264152816953	0.238847
rs16966811	KRT37	O76014	217	V	A	O76014_A	217	0.5023596126512012	0.297819
rs16968862	KRT40	Q6A162	406	L	S	Q6A162_A	406	0.6013552311785288	-0.276775
rs17558532	KRT27	Q7Z3Y8	284	T	A	Q7Z3Y8_A	284	0.4846292733811588	0.00603342
rs17558560	KRT27	Q7Z3Y8	193	S	G	Q7Z3Y8_A	193	0.2626958120757208	-0.425556
rs17737019	KRT37	O76014	434	S	P	O76014_A	434	0.6744774615573923	0.0677223
rs17843015	KRT40	Q6A162	85	S	F	Q6A162_A	85	0.7585643089597711	0.208551
rs17843021	KRT39	Q6A163	341	M	T	Q6A163_A	341	0.4368932038834951	-0.392682
rs17843023	KRT39	Q6A163	383	M	L	Q6A163_A	383	0.23377109134735516	-0.0730651
rs34085048	ASPSCR1	Q9BZE9	318	M	V	Q9BZE9_A	318	0.04702980644622184	-0.158447
rs34494804	VPS25	Q9BRG1	76	V	I	Q9BRG1_A	76	0.3247275817960619	0.372883
rs34868130	HGS	O14964	400	D	E	O14964_A	400	0.728	-0.0600404
rs34914463	ZBTB4	Q9P1Z0	561	S	N	Q9P1Z0_A	561	0.6915176264203596	0.378728
rs35076248	KRT25	Q7Z3Z0	66	A	G	Q7Z3Z0_A	66	0.5461307672100512	3.42912
rs35231078	ZBTB4	Q9P1Z0	539	V	A	Q9P1Z0_A	539	0.4728090472011306	-0.150166
rs35371972	KRT37	O76014	421	F	S	O76014_A	421	0.5374944986639948	-0.143016
rs56058441	HGS	O14964	733	S	A	O14964_A	733	0.4668989341111165	-0.488841
rs56259134	KRT16	P08779	418	C	R	P08779_A	418	0.5894938543714611	0.738504
rs57185120	ZBTB4	Q9P1Z0	379	K	N	Q9P1Z0_A	379	0.3412093551416248	-1.09576
rs61037507	CHMP6	Q96FZ7	55	S	G	Q96FZ7_A	55	0.4078698134859876	-0.219751
rs61735455	RABEP1	Q15276	628	I	M	Q15276_A	628	0.4400642336615388	0.278159
rs61741663	KRT33B	Q14525	223	R	Q	Q14525_A	223	0.6163265306122448	-0.172842
rs62622790	KRT27	Q7Z3Y8	415	P	S	Q7Z3Y8_A	415	0.4789554938590053	1.64254
rs71373411	KRT33B	Q14525	294	D	Y	Q14525_A	294	0.5505617977528089	0.487163
rs72830046	KRT32	Q14532	280	H	R	Q14532_A	280	0.7570342129822972	0.387712
rs75790652	KRT36	O76013	252	G	A	O76013_A	252	0.5260000650112577	-0.0647923
rs75879256	KRT26	Q7Z3Y9	220	H	Y	Q7Z3Y9_A	220	0.6179775280898876	0.612459
rs76253297	KRT24	Q2M2I5	282	K	N	Q2M2I5_A	282	0.2365718195648599	-1.25756
rs77956991	ZNF18	P17022	273	L	I	P17022_A	273	0.6729861477802442	-0.24798
rs78260319	ZBTB4	Q9P1Z0	651	E	D	Q9P1Z0_A	651	0.5753464064822513	-0.280539
rs79999354	KRT28	Q7Z3Y7	41	D	A	Q7Z3Y7_A	41	0.5910113090014132	-0.340464
rs112474322	PER1	O15534	998	T	A	O15534_A	998	0.5673708566413567	0.126546
rs112544857	KRT31	Q15323	234	V	A	Q15323_A	234	0.3191461068607631	0.223042
rs112557906	KRT39	Q6A163	423	F	S	Q6A163_A	423	0.4044513059253823	-0.630266
rs112748985	KRT27	Q7Z3Y8	352	S	A	Q7Z3Y8_A	352	0.5910113090014132	-0.853698
rs114455217	RPH3AL	Q9UNE2	175	S	P	Q9UNE2_A	175	0.4825107994218268	0.787212
rs115680799	KRT32	Q14532	28	S	G	Q14532_A	28	0.4908263857204257	3.42393
rs116593021	KRT27	Q7Z3Y8	191	L	I	Q7Z3Y8_A	191	0.2917842039326933	-0.299593
rs117190076	RPH3AL	Q9UNE2	303	V	A	Q9UNE2_A	303	0.5319101781012718	-0.135368
rs143255129	KRT40	Q6A162	130	S	P	Q6A162_A	130	0.5707116982408704	0.220064
rs144088254	KRT16	P08779	71	A	G	P08779_A	71	0.5737829579548638	1.67944
rs144115902	ZNF286A	Q9HBT8	27	R	T	Q9HBT8_A	27	0.6553398058252428	-0.311355
rs149201982	KRT37	O76014	309	S	C	O76014_A	309	0.6240747413617243	0.153915
rs150812789	KRT40	Q6A162	349	R	C	Q6A162_A	349	0.309324002240159	-1.3757
rs201792149	HOXB9	P17482	183	H	R	P17482_A	183	0.639135442108005	0.0349414
rs536612068	LHX1	P48742	58	G	C	P48742_A	58	0.40157852922406606	0.997559
rs2032729	ZNF24	P17028	220	S	N	P17028_A	220	0.5686822585693747	0.198068
rs2249769	ZSCAN30	Q86W11	238	P	Q	Q86W11_A	238	0.710204081632653	1.08963
rs2277712	CTIF	O43310	82	Q	P	O43310_A	82	0.6952306142206967	1.22126
rs6507992	SKA1	Q96BD8	91	I	V	Q96BD8_A	91	0.6375151540487849	-0.0859362
rs9963473	ZNF396	Q96N95	211	R	H	Q96N95_A	211	0.6865453124118194	0.011423
rs16976948	IMPA2	O14732	88	T	A	O14732_A	88	0.3191461068607631	0.067225
rs61730997	RNMT	O43148	20	T	A	O43148_A	20	0.6264719875414979	-0.324637
rs61731888	ZSCAN30	Q86W11	378	S	I	Q86W11_A	378	0.3341399754713101	0.517998
rs61749945	RNF125	Q96EQ8	165	Q	R	Q96EQ8_A	165	0.5925964536049949	0.14488
rs78545242	SKA1	Q96BD8	107	V	G	Q96BD8_A	107	0.4562611472894098	4.20556
rs116403100	RNF138	Q8WVD3	3	D	E	Q8WVD3_A	3	0.6559999999999999	0.947268
rs150663325	RNF125	Q96EQ8	190	S	R	Q96EQ8_A	190	0.632930243640937	0.933033
rs6952	TRAPPC5	Q8IUR0	52	A	S	Q8IUR0_A	52	0.3618774842490262	0.0407892
rs161931	ZNF578	Q96N58	238	K	E	Q96N58_A	238	0.804	0.111646
rs283526	ATF5	Q9Y2D1	121	L	P	Q9Y2D1_A	121	0.6589125970599139	0.962112
rs409093	FFAR2	O15552	211	H	L	O15552_A	211	0.6969841797578551	-0.134457
rs527025	ZSCAN5B	A6NJL1	187	S	P	A6NJL1_A	187	0.6485360207282619	1.07976
rs755237	KANK2	Q63ZY3	118	S	G	Q63ZY3_A	118	0.4770002903480193	4.27202
rs882610	ZNF446	Q9NWS9	387	H	R	Q9NWS9_A	387	0.5988016520720629	-0.152082
rs888930	SHD	Q96IW2	270	S	N	Q96IW2_A	270	0.3867039358271748	0.772045
rs892183	ZSCAN5B	A6NJL1	304	T	S	A6NJL1_A	304	0.6386073251453404	0.906717
rs893185	ZNF446	Q9NWS9	192	H	N	Q9NWS9_A	192	0.7233638329002445	-0.305248
rs917340	ZNF264	O43296	183	L	R	O43296_A	183	0.7198030221798891	0.310665
rs1052692	TCF3	P15923	431	S	G	P15923_A	431	0.387130670427378	-0.701157
rs1062798	NUP62	P37198	283	T	S	P37198_A	283	0.5641031372117173	-0.131227
rs2042200	ZNF426	Q9BUY5	4	V	A	Q9BUY5_A	4	0.5141798388312295	0.0580664
rs2072501	ZNF71	Q9NQZ8	105	I	V	Q9NQZ8_A	105	0.5852598135529828	-0.322362
rs2072596	KLF1	Q13351	182	L	F	Q13351_A	182	0.6445831433647796	0.224723
rs2072597	KLF1	Q13351	102	P	S	Q13351_A	102	0.6226421420167069	0.404833
rs2074858	ZNF264	O43296	181	K	R	O43296_A	181	0.7446238160481612	0.0162717
rs2074888	TCF3	P15923	492	E	A	P15923_A	492	0.5437304042813002	-0.109017
rs2227278	ZBTB32	Q9Y2Y4	174	S	R	Q9Y2Y4_A	174	0.5832886559043929	0.598068
rs2230694	SNRPA	P09012	80	N	K	P09012_A	80	0.2782151327800091	0.352699
rs2285751	RNF126	Q9BV68	68	M	V	Q9BV68_A	68	0.5904853476025631	-0.249166
rs2287714	SHD	Q96IW2	138	S	G	Q96IW2_A	138	0.5253916241514416	-0.00784337
rs2288538	ZNF552	Q9H707	242	C	W	Q9H707_A	242	0.3986528542228075	-0.903893
rs2291516	RGL3	Q3MIN7	615	C	R	Q3MIN7_A	615	0.679469232143947	0.659854
rs2651079	ZNF792	Q3KQV3	177	Q	R	Q3KQV3_A	177	0.7353160183475592	0.273337
rs3745489	NUP62	P37198	139	S	G	P37198_A	139	0.5323046718376447	2.00091
rs3752199	ZNF317	Q96PQ6	19	H	Q	Q96PQ6_A	19	0.7265306122448979	0.14347
rs3764582	LMNB2	Q03252	19	T	A	Q03252_A	19	0.6619326660815827	0.0345549
rs3810151	ZNF526	Q8TF50	94	A	V	Q8TF50_A	94	0.5904853476025631	-0.111522
rs3969860	RAB3D	O95716	64	I	V	O95716_A	64	0.04702980644622184	0.375028
rs4801296	ZSCAN5B	A6NJL1	208	I	V	A6NJL1_A	208	0.5382300071067609	-0.23947
rs4802965	ZNF578	Q96N58	584	L	I	Q96N58_A	584	0.6871047382931165	0.100256
rs7253519	BTBD2	Q9BX70	515	E	D	Q9BX70_A	515	0.19178213549408374	-0.944645
rs7255596	ZNF837	Q96EG3	242	T	A	Q96EG3_A	242	0.41961802939100334	0.101159
rs7256940	ZNF837	Q96EG3	153	R	Q	Q96EG3_A	153	0.7510204081632653	-0.0647621
rs8112407	ZIM2	Q9NZV7	408	P	Q	Q9NZV7_A	408	0.6326530612244898	4.27988
rs10405299	ZNF71	Q9NQZ8	27	G	R	Q9NQZ8_A	27	0.6019042513055971	-0.0451655
rs10419876	ZNF473	Q8WTR7	59	G	S	Q8WTR7_A	59	0.6332855974357959	-0.0092914
rs10419911	ZNF473	Q8WTR7	74	G	S	Q8WTR7_A	74	0.5108858601162724	0.500598
rs10422475	ZIM2	Q9NZV7	473	K	R	Q9NZV7_A	473	0.4622872857965666	-0.180133
rs10424809	ZNF473	Q8WTR7	654	I	T	Q8WTR7_A	654	0.2378640776699029	-0.819289
rs10425136	ZNF765	Q7L2R6	389	G	S	Q7L2R6_A	389	0.4523468553112828	-3.1286
rs10425951	ZSCAN5B	A6NJL1	236	T	S	A6NJL1_A	236	0.6226421420167069	-0.454939
rs10426374	ZNF473	Q8WTR7	662	A	S	Q8WTR7_A	662	0.21819083609132464	-0.426002
rs10426883	GATAD2A	Q86YP4	17	Q	R	Q86YP4_A	17	0.5956990528385289	0.208544
rs10853751	EXOSC5	Q9NQT4	5	M	T	Q9NQT4_A	5	0.4854368932038835	-0.102549
rs11558955	RAD23A	P54725	131	A	T	P54725_A	131	0.5533980582524272	0.0350967
rs11569679	SULT2A1	Q06520	261	T	A	Q06520_A	261	0.3250562199507773	0.204026
rs11569681	SULT2A1	Q06520	63	P	A	Q06520_A	63	0.1122921487102685	-1.05104
rs11879402	TCF3	P15923	198	A	T	P15923_A	198	0.4466019417475728	-0.374185
rs11881738	ZNF835	Q9Y2P0	257	N	K	Q9Y2P0_A	257	0.1976791732910591	1.28961
rs12460400	ZNF835	Q9Y2P0	88	A	E	Q9Y2P0_A	88	0.7440000000000001	0.255312
rs12462469	ZNF835	Q9Y2P0	29	K	E	Q9Y2P0_A	29	0.6679999999999999	-0.317275
rs12609654	ZNF497	Q6ZNH5	174	Q	H	Q6ZNH5_A	174	0.3959218366055891	-0.208405
rs12610410	ZNF835	Q9Y2P0	330	D	G	Q9Y2P0_A	330	0.3180001935653462	4.91129
rs12981706	RAB3D	O95716	171	K	N	O95716_A	171	0.22292344535919487	0.725379
rs16981705	ZNF473	Q8WTR7	164	M	T	Q8WTR7_A	164	0.6504854368932039	-0.251058
rs16981706	ZNF473	Q8WTR7	309	G	E	Q8WTR7_A	309	0.748	0.322428
rs16987048	ZSCAN5B	A6NJL1	412	L	M	A6NJL1_A	412	0.3693396246802201	-0.107835
rs17616661	KANK2	Q63ZY3	401	T	M	Q63ZY3_A	401	0.4950722628692312	0.459662
rs34255209	ZNF329	Q86UD4	182	D	N	Q86UD4_A	182	0.6141768392549246	0.156266
rs34687332	ZNF792	Q3KQV3	425	H	N	Q3KQV3_A	425	0.6960670844889146	0.13884
rs35356792	ZNF578	Q96N58	385	A	T	Q96N58_A	385	0.2087378640776699	-0.311381
rs35625154	ZNF175	Q9Y473	144	C	R	Q9Y473_A	144	0.6887770298445491	0.569615
rs36095067	ZNF446	Q9NWS9	300	T	P	Q9NWS9_A	300	0.7056071905523489	0.673128
rs36127505	DDX39A	O00148	142	I	V	O00148_A	142	0.09928514694202388	-0.814995
rs45482396	UBA2	Q9UBT2	551	R	P	Q9UBT2_A	551	0.24384954379382645	1.58474
rs58123634	RASAL3	Q86YV0	251	V	L	Q86YV0_A	251	0.6450350483473317	0.472775
rs60097262	ZNF175	Q9Y473	363	N	Y	Q9Y473_A	363	0.7565543071161048	0.466444
rs60710360	ZSCAN22	P10073	321	V	A	P10073_A	321	0.28368542832067833	0.349593
rs61730172	ZNF473	Q8WTR7	248	Q	R	Q8WTR7_A	248	0.5956990528385289	0.23223
rs61730301	ZNF264	O43296	166	D	G	O43296_A	166	0.44243505191700333	-0.230638
rs61731809	ZNF446	Q9NWS9	347	L	F	Q9NWS9_A	347	0.6642350684673644	0.332818
rs61732979	ZNF497	Q6ZNH5	387	T	A	Q6ZNH5_A	387	0.3723371246708903	0.610224
rs61736479	ZNF175	Q9Y473	133	C	S	Q9Y473_A	133	0.5747465926308064	-0.124298
rs61740189	ZSCAN22	P10073	250	V	L	P10073_A	250	0.4545548998420794	0.0377302
rs61743049	ZNF260	Q3ZCT1	48	T	M	Q3ZCT1_A	48	0.6522380606054949	-0.0963288
rs61745068	ZNF473	Q8WTR7	223	C	R	Q8WTR7_A	223	0.6825718313774811	0.553754
rs61745577	ZNF578	Q96N58	263	T	I	Q96N58_A	263	0.5788622110277625	-0.160533
rs61745809	ZSCAN5B	A6NJL1	8	L	S	A6NJL1_A	8	0.6013552311785288	-0.272924
rs61746138	ZNF837	Q96EG3	347	C	Y	Q96EG3_A	347	0.7116104868913857	-0.0484962
rs61748445	CRX	O43186	158	T	A	O43186_A	158	0.5141798388312295	0.398857
rs73617565	ZSCAN5B	A6NJL1	173	P	H	A6NJL1_A	173	0.6949691812757681	-1.02201
rs73931123	FFAR2	O15552	46	V	I	O15552_A	46	0.18354167666733934	0.491353
rs73932407	ZNF473	Q8WTR7	82	S	N	Q8WTR7_A	82	0.6187262973234796	0.479548
rs74433034	ZNF473	Q8WTR7	535	N	S	Q8WTR7_A	535	0.5747465926308064	0.178057
rs75421648	ZNF175	Q9Y473	203	K	E	Q9Y473_A	203	0.672	0.0838796
rs76056862	ZNF85	Q03923	46	A	T	Q03923_A	46	0.6359223300970874	0.292877
rs76466205	ZNF175	Q9Y473	287	N	S	Q9Y473_A	287	0.6013552311785288	0.297344
rs76494233	ZNF835	Q9Y2P0	525	A	G	Q9Y2P0_A	525	0.4700872426618162	3.757
rs76696102	HOMER3	Q9NSC5	224	S	A	Q9NSC5_A	224	0.6205618744514838	-0.0749229
rs76873965	ZNF345	Q14585	34	R	H	Q14585_A	34	0.6865453124118194	0.0380281
rs77114013	ZNF835	Q9Y2P0	157	H	Q	Q9Y2P0_A	157	0.5387755102040817	0.421146
rs78269670	CLEC17A	Q6ZS10	122	P	L	Q6ZS10_A	122	0.6926550854736448	0.0548215
rs79950845	ZNF71	Q9NQZ8	75	Y	C	Q9NQZ8_A	75	0.7000490577014123	-0.299849
rs112562759	TNNT1	P13805	12	G	E	P13805_A	12	0.7040000000000001	0.130823
rs112631212	KLF1	Q13351	39	L	M	Q13351_A	39	0.6011591763412093	0.103101
rs114142434	ZNF580	Q9UK33	82	T	P	Q9UK33_A	82	0.601841427235827	0.773927
rs114959714	ZNF547	Q8IVP9	111	K	E	Q8IVP9_A	111	0.7759999999999999	0.412124
rs115473443	KANK2	Q63ZY3	490	T	A	Q63ZY3_A	490	0.4728090472011306	-0.104144
rs116518190	TNPO2	O14787	772	M	T	O14787_A	772	0.0	-0.82145
rs116731689	ZNF765	Q7L2R6	78	G	E	Q7L2R6_A	78	0.708	0.830855
rs117351327	KLF1	Q13351	109	S	P	Q13351_A	109	0.5707116982408704	1.09427
rs138850805	RASAL3	Q86YV0	843	N	S	Q86YV0_A	843	0.5587814095021728	0.44859
rs138944686	ZSCAN22	P10073	381	K	E	P10073_A	381	0.516	-0.711209
rs138952005	ZSCAN5B	A6NJL1	310	D	E	A6NJL1_A	310	0.732	0.135873
rs140988158	ZNF69	Q9UC07	119	P	A	Q9UC07_A	119	0.5555506304613284	1.20928
rs141449041	RASAL3	Q86YV0	341	T	A	Q86YV0_A	341	0.28368542832067833	-0.197477
rs141876832	ZNF765	Q7L2R6	5	E	Q	Q7L2R6_A	5	0.7755102040816326	-0.312757
rs149142528	KANK2	Q63ZY3	447	M	V	Q63ZY3_A	447	0.6166130178504641	-0.277438
rs150637944	CLEC17A	Q6ZS10	86	R	K	Q6ZS10_A	86	0.6223233233237045	0.0565977
rs200278064	ZNF792	Q3KQV3	614	T	A	Q3KQV3_A	614	0.5673708566413567	-0.0755803
rs201800628	ZNF792	Q3KQV3	605	T	S	Q3KQV3_A	605	0.5800683203403508	-0.127128
rs556008811	RASAL3	Q86YV0	391	G	D	Q86YV0_A	391	0.6301413023377038	2.16665
rs557957547	ATF5	Q9Y2D1	122	P	L	Q9Y2D1_A	122	0.6450350483473317	-0.248422
rs564822873	RASAL3	Q86YV0	2	A	D	Q86YV0_A	2	0.689502439514444	0.591767
rs1053993	BANF2	Q9H503	78	S	T	Q9H503_A	78	0.0	1.0516
rs1077019	BIRC7	Q96CA5	223	K	E	Q96CA5_A	223	0.8	0.714884
rs1802548	ID1	P41134	63	D	N	P41134_A	63	0.5868800908435946	-0.0438284
rs2227891	PYGB	P11216	502	N	D	P11216_A	502	0.1826496528515084	-0.616471
rs2228976	PYGB	P11216	303	T	A	P11216_A	303	0.0	3.10752
rs2273526	SEC23B	Q15437	489	Q	H	Q15437_A	489	0.07581481977553835	1.53524
rs2295490	TRIB3	Q96RU7	84	R	Q	Q96RU7_A	84	0.23265306122448984	-1.42951
rs4814640	BANF2	Q9H503	3	D	N	Q9H503_A	3	0.5095393036781597	0.0449027
rs6011693	BIRC7	Q96CA5	187	G	A	Q96CA5_A	187	0.5260000650112577	0.186882
rs11908302	BIRC7	Q96CA5	204	S	P	Q96CA5_A	204	0.5188288165826095	1.64453
rs17807673	SEC23B	Q15437	433	L	P	Q15437_A	433	0.5862765627383487	1.3629
rs41276950	STX16	O14662	148	Q	R	O14662_A	148	0.7135978237128212	0.002649
rs41282996	BIRC7	Q96CA5	60	W	R	Q96CA5_A	60	0.4995184765989748	0.246453
rs41309927	SEC23B	Q15437	426	I	V	Q15437_A	426	0.15154048743782592	-0.802129
rs61730982	PARD6B	Q9BYG5	108	M	T	Q9BYG5_A	108	0.6067961165048543	-0.293815
rs61737392	BIRC7	Q96CA5	164	R	H	Q96CA5_A	164	0.4885843941090249	-0.711488
rs61740142	ZNF343	Q6P1L6	499	G	R	Q6P1L6_A	499	0.6019042513055971	-1.07737
rs61745440	ZNF343	Q6P1L6	208	S	N	Q6P1L6_A	208	0.6551219618719196	0.141945
rs73252035	OVOL2	Q9BRP0	26	E	K	Q9BRP0_A	26	0.6516091267742319	0.243563
rs79534510	PYGB	P11216	514	S	T	P11216_A	514	0.1359223300970874	-0.626875
rs114786310	STX16	O14662	190	Q	R	O14662_A	190	0.5367496674013829	0.0942477
rs2228507	NRIP1	P48552	315	F	Y	P48552_A	315	0.7490636704119851	-0.167865
rs2229742	NRIP1	P48552	448	G	R	P48552_A	448	0.5925964536049949	0.782589
rs2230033	KCNJ15	Q99712	98	D	G	Q99712_A	98	0.06913047686203179	0.765036
rs2248490	WDR4	P57081	71	N	K	P57081_A	71	0.6113411470297568	0.325798
rs9975169	NRIP1	P48552	567	S	N	P48552_A	567	0.5777811747064847	0.126529
rs77360822	NRIP1	P48552	917	L	S	P48552_A	917	0.654572508273974	0.727277
rs4894	ATF4	P18848	22	P	Q	P18848_A	22	0.7265306122448979	1.47445
rs139186	PARVG	Q9HBI0	307	W	R	Q9HBI0_A	307	0.16133516014376825	-0.936531
rs229526	C1QTNF6	Q9BXI9	42	H	P	Q9BXI9_A	42	0.5447702574117399	1.13039
rs229527	C1QTNF6	Q9BXI9	21	A	G	Q9BXI9_A	21	0.3387393366239558	1.35568
rs361863	ISX	Q2M1V0	28	G	S	Q2M1V0_A	28	0.6439290528548849	1.80355
rs362090	ISX	Q2M1V0	57	S	P	Q2M1V0_A	57	0.6900423260548706	0.472458
rs760482	DNAL4	O96015	12	E	D	O96015_A	12	0.6164425783738406	-0.427358
rs1803323	ATF4	P18848	258	A	P	P18848_A	258	0.6122180035674791	1.02946
rs1803324	ATF4	P18848	322	D	E	P18848_A	322	0.43200000000000005	0.596503
rs2228181	ATF4	P18848	201	I	V	P18848_A	201	0.6218385519000443	-0.153021
rs2240424	PATZ1	Q9HBE1	685	D	E	Q9HBE1_A	685	0.804	0.0958699
rs3180408	USP18	Q9UMW8	169	M	T	Q9UMW8_A	169	0.04854368932038835	0.245196
rs3842780	PARVG	Q9HBI0	159	K	N	Q9HBI0_A	159	0.6460230457348096	-0.32337
rs7290488	C1QTNF6	Q9BXI9	55	D	G	Q9BXI9_A	55	0.4839133380342225	0.518467
rs7291048	ISX	Q2M1V0	158	D	A	Q2M1V0_A	158	0.5141798388312295	-0.158729
rs8140287	ISX	Q2M1V0	83	Q	R	Q2M1V0_A	83	0.632930243640937	-0.306143
rs9608378	CRYBB3	P26998	113	N	H	P26998_A	113	0.29483541023820464	0.0921118
rs9610775	CARD10	Q9BWT7	289	Q	R	Q9BWT7_A	289	0.7539316137487633	-0.0294647
rs16986560	CRYBB2	P43320	65	S	A	P43320_A	65	0.15957305343038156	0.0181564
rs17670506	CRYBB3	P26998	105	Q	R	P26998_A	105	0.14892476320963224	0.387321
rs17812681	C1QTNF6	Q9BXI9	226	H	R	Q9BXI9_A	226	0.7042900260122191	0.904196
rs17812699	C1QTNF6	Q9BXI9	138	L	P	Q9BXI9_A	138	0.6174062917333053	0.76247
rs34341950	GSC2	O15499	47	C	R	O15499_A	47	0.6856744306110151	0.278239
rs35383004	PACSIN2	Q9UNF0	175	S	N	Q9UNF0_A	175	0.4321985165127247	-0.829881
rs61735036	ISX	Q2M1V0	238	V	G	Q2M1V0_A	238	0.2903480028205335	3.72054
rs61735502	ISX	Q2M1V0	182	K	T	Q2M1V0_A	182	0.616504854368932	-0.3705
rs61739193	ISX	Q2M1V0	49	S	P	Q2M1V0_A	49	0.6070297154016531	1.1234
rs61746683	CARD10	Q9BWT7	382	T	A	Q9BWT7_A	382	0.5319101781012718	0.207299
rs80230662	HIC2	Q96JB3	362	L	P	Q96JB3_A	362	0.6329711562307836	0.296448
rs112218090	IFT27	Q9BW83	139	W	R	Q9BW83_A	139	0.6670588352098111	0.45162
rs114611169	GRAP2	O75791	247	S	G	O75791_A	247	0.4700872426618162	-0.257026
rs116892729	SNAP29	O95721	163	R	S	O95721_A	163	0.6332855974357959	-0.472002
rs117457580	CRYBB2	P43320	14	T	S	P43320_A	14	0.44170339989219376	0.695721
rs149306114	USP18	Q9UMW8	25	N	D	Q9UMW8_A	25	0.6758037155505809	-0.0160127
rs29281	FMR1	Q06787	145	S	A	Q06787_A	145	0.2600449759606218	0.666513
rs2022039	SYTL4	Q96C24	420	V	I	Q96C24_A	420	0.17883547982971526	-0.666109
rs3027860	VGLL1	Q99990	59	N	T	Q99990_A	59	0.4611650485436893	-0.133816
rs4827331	SYTL5	Q8TDW5	275	L	I	Q8TDW5_A	275	0.7435791003446055	0.0802442
rs5956583	XIAP	P98170	423	P	Q	P98170_A	423	0.6571428571428571	2.56916
rs12849510	MID2	Q9UJV3	378	D	A	Q9UJV3_A	378	0.5260000650112577	-0.347187
rs34244923	TBX22	Q9Y458	187	K	E	Q9Y458_A	187	0.40399999999999997	0.152558
rs57226394	SYTL5	Q8TDW5	302	C	R	Q8TDW5_A	302	0.5925964536049949	0.380086
rs74922846	LAGE3	Q14657	16	N	D	Q14657_A	16	0.6666712329080055	0.546958
rs142899626	RHOXF2	Q9BQY4	151	H	R	Q9BQY4_A	151	0.4622872857965666	0.330272
rs143283202	RHOXF2	Q9BQY4	69	K	E	Q9BQY4_A	69	0.72	-0.0442049

## Sheet: (D) Y2H-SI_pathMt_RSA_ddG
#AlleleID	GeneID	GeneSymbol	HGNC_ID	VariationID	protein	wt_res	mut_position	mut_res	model_chain	chain_pos	RSA	folding_ddg
188115	5528	PPP2R5D	HGNC:9312	190287	Q14738	P	201	R	Q14738_A	201	0.4150630532660876	0.249556
188134	6016	RIT1	HGNC:10023	190305	Q92963	M	90	I	Q92963_A	90	0.1257326381890111	1.02102
188187	2670	GFAP	HGNC:4235	190334	P14136	M	73	T	P14136_A	73	0.7151043797000005	-0.0842437
198117	1674	DES	HGNC:2770	201726	P17661	A	120	P	P17661_A	120	0.5791910828213851	1.52897
200977	9533	POLR1C	HGNC:20194	204587	O15160	N	74	S	O15160_A	74	0.25476965183907985	-0.16002
200978	9533	POLR1C	HGNC:20194	204588	O15160	N	32	I	O15160_A	32	0.7324627490373545	0.281194
200981	9533	POLR1C	HGNC:20194	204591	O15160	T	26	I	O15160_A	26	0.5679611650485437	0.385928
204426	2146	EZH2	HGNC:3527	208166	Q15910	L	50	S	Q15910_A	50	0.2900493170420888	1.25469
205218	998	CDC42	HGNC:1736	208668	P60953	R	66	G	P60953_A	66	0.7042900260122191	0.259625
205254	60	ACTB	HGNC:132	208776	P60709	D	179	E	P60709_A	179	0.3242031338114273	0.655357
205276	3736	KCNA1	HGNC:6218	208748	Q09470	A	401	V	Q09470_A	401	0.2659550890506359	1.01226
205323	5594	MAPK1	HGNC:6871	208698	P28482	R	135	T	P28482_A	135	0.034128591568874066	4.57914
211535	4722	NDUFS3	HGNC:7710	214805	O75489	M	1	R	O75489_A	1	0.8801284673230776	-0.000284452
213501	2705	GJB1	HGNC:4283	216038	P08034	E	102	G	P08034_A	102	0.196	-0.201692
213891	2705	GJB1	HGNC:4283	217169	P08034	R	15	Q	P08034_A	15	0.679469232143947	1.79248
213892	2705	GJB1	HGNC:4283	217167	P08034	R	75	Q	P08034_A	75	0.3319781179881385	-0.0373445
213893	2705	GJB1	HGNC:4283	217168	P08034	R	107	W	P08034_A	107	0.5212366712337129	-0.00526892
213894	2705	GJB1	HGNC:4283	217170	P08034	R	164	W	P08034_A	164	0.5553652628025869	-1.09999
214002	1415	CRYBB2	HGNC:2398	242473	P43320	G	119	R	P43320_A	119	0.2903480028205335	5.86555
214097	5528	PPP2R5D	HGNC:9312	217456	Q14738	E	200	K	Q14738_A	200	0.284	-1.6795
214099	5518	PPP2R1A	HGNC:9302	217458	P30153	R	258	H	P30153_A	258	0.40644049959295453	-0.293607
214562	5528	PPP2R5D	HGNC:9312	217913	Q14738	E	197	K	Q14738_A	197	0.612	-0.646233
224691	4893	NRAS	HGNC:7989	222971	P01111	I	24	N	P01111_A	24	0.1270673146158503	2.6453
225815	253738	EBF3	HGNC:19087	224085	Q9H4W6	P	177	L	Q9H4W6_A	177	0.108954051482348	2.43197
226616	1457	CSNK2A1	HGNC:2457	224790	P68400	K	198	R	P68400_A	198	0.07321450862631819	1.17236
228285	7139	TNNT2	HGNC:11949	228409	P45379	R	183	W	P45379_A	183	0.5646730605031889	-0.307349
232033	3759	KCNJ2	HGNC:6263	234729	P63252	M	301	R	P63252_A	301	0.2161029718873628	0.624355
244036	147183	KRT25	HGNC:30839	242934	Q7Z3Z0	V	238	L	Q7Z3Z0_A	238	0.6061619497513037	-0.1308
245179	2705	GJB1	HGNC:4283	245946	P08034	V	38	M	P08034_A	38	0.4284937920655768	-1.49498
245183	2705	GJB1	HGNC:4283	245724	P08034	H	94	Q	P08034_A	94	0.19796091830279453	-0.287913
245188	2705	GJB1	HGNC:4283	245705	P08034	V	181	M	P08034_A	181	0.09405961289244368	-1.11616
245189	2705	GJB1	HGNC:4283	246098	P08034	R	215	W	P08034_A	215	0.4778002819642368	-1.05223
249186	5500	PPP1CB	HGNC:9282	254648	P62140	P	49	R	P62140_A	49	0.383933324271131	1.24234
249187	5500	PPP1CB	HGNC:9282	254652	P62140	E	183	A	P62140_A	183	0.424	0.856754
260164	3868	KRT16	HGNC:6423	265486	P08779	L	128	P	P08779_A	128	0.6883259911894346	1.88161
260165	3868	KRT16	HGNC:6423	265217	P08779	R	127	G	P08779_A	127	0.7632394114493652	0.0529285
263782	253738	EBF3	HGNC:19087	268155	Q9H4W6	R	163	L	Q9H4W6_A	163	0.3567989118564106	-0.252363
263944	2703	GJA8	HGNC:4281	280147	P48165	D	47	H	P48165_A	47	0.1050235503896173	0.137574
263956	6016	RIT1	HGNC:10023	280151	Q92963	D	87	H	Q92963_A	87	0.5114190279842233	1.28945
264294	5528	PPP2R5D	HGNC:9312	280435	Q14738	W	207	R	Q14738_A	207	0.0	3.62475
264435	4143	MAT1A	HGNC:6903	279845	Q00266	A	259	V	Q00266_A	259	0.2423146366905794	-0.374004
264604	8892	EIF2B2	HGNC:3258	280422	P49770	M	1	I	P49770_A	1	0.8801284673230776	0.408986
264757	1457	CSNK2A1	HGNC:2457	280816	P68400	R	47	G	P68400_A	47	0.542954865868451	0.917855
264773	9342	SNAP29	HGNC:11133	279894	O95721	M	1	T	O95721_A	1	0.8801284673230776	0.041082
264805	3251	HPRT1	HGNC:5157	279979	P00492	L	49	F	P00492_A	49	0.008658188568420561	7.41669
265138	3251	HPRT1	HGNC:5157	280785	P00492	L	68	F	P00492_A	68	0.19048014850525236	-0.162396
265324	2010	EMD	HGNC:3331	281087	P50402	M	1	I	P50402_A	1	0.3536230449065937	0.63554
268410	3251	HPRT1	HGNC:5157	284173	P00492	D	194	H	P00492_A	194	0.17351717020893292	0.127118
271674	6473	SHOX	HGNC:10853	287437	O15266	R	147	H	O15266_A	147	0.14271956474256425	-0.29857
354275	6016	RIT1	HGNC:10023	370035	Q92963	F	82	L	Q92963_A	82	0.6917477636109829	0.0965404
372442	3852	KRT5	HGNC:6442	379242	P13647	D	158	Y	P13647_A	158	0.6529725089441424	-0.0574392
372443	3848	KRT1	HGNC:6412	391788	P04264	E	478	D	P04264_A	478	0.384	0.792181
403309	808	CALM3	HGNC:1449	409871	P0DP25	D	94	A	P0DP25_A	94	0.03652993057030167	-2.32414
403778	808	CALM3	HGNC:1449	409870	P0DP25	D	96	H	P0DP25_A	96	0.3881305123094553	-0.392801
404290	2705	GJB1	HGNC:4283	406224	P08034	M	34	T	P08034_A	34	0.3143315954725277	1.07526
406034	10617	STAMBP	HGNC:16950	420170	O95630	T	313	I	O95630_A	313	0.325242718446602	-0.392592
407109	7516	XRCC2	HGNC:12829	418543	O43543	M	1	T	O43543_A	1	0.8644118875494512	-0.316847
407161	60	ACTB	HGNC:132	418804	P60709	R	210	H	P60709_A	210	0.13030916780842822	1.07087
408714	3853	KRT6A	HGNC:6443	419468	P48668	N	171	H	P48668_A	171	0.6414735876662546	-0.109245
408715	3852	KRT5	HGNC:6442	419591	P13647	M	1	V	P13647_A	1	0.8801284673230776	0.265899
409142	6495	SIX1	HGNC:10887	420132	Q15475	R	110	Q	Q15475_A	110	0.4188508965270907	-0.571391
409921	3861	KRT14	HGNC:6416	419836	P02533	R	388	H	P02533_A	388	0.3723119080240806	0.446235
409923	3868	KRT16	HGNC:6423	419351	P08779	M	121	R	P08779_A	121	0.6718837853225279	-0.0559123
410635	808	CALM3	HGNC:1449	423164	P0DP25	D	132	E	P0DP25_A	132	0.3881305123094553	-0.346497
414713	6820	SULT2B1	HGNC:11459	426107	O00204	P	149	L	O00204_A	149	0.0	5.38524
414714	6820	SULT2B1	HGNC:11459	426108	O00204	R	274	Q	O00204_A	274	0.19856635094617636	-0.330287
415583	5573	PRKAR1A	HGNC:9388	426532	P10644	D	269	G	P10644_A	269	0.37443178834559215	-0.28872
420430	10320	IKZF1	HGNC:13176	428611	Q13422	H	195	R	Q13422_A	195	0.6739095091158964	-0.79483
424537	5080	PAX6	HGNC:8620	430982	P26367	G	51	R	P26367_A	51	0.3249132412515494	0.0794868
424548	5080	PAX6	HGNC:8620	430972	P26367	M	1	L	P26367_A	1	0.8801284673230776	0.125238
424622	60	ACTB	HGNC:132	431099	P60709	E	117	D	P60709_A	117	0.2	2.3198
424675	3251	HPRT1	HGNC:5157	431129	P00492	G	16	V	P00492_A	16	0.09678266760684452	11.9924
425329	7139	TNNT2	HGNC:11949	431937	P45379	K	283	E	P45379_A	283	0.5966982453044932	0.124567
425998	3852	KRT5	HGNC:6442	432952	P13647	R	165	S	P13647_A	165	0.542954865868451	0.487185
426009	4284	MIP	HGNC:7103	432015	P30301	R	233	K	P30301_A	233	0.04653898850301008	-0.159113
429706	5873	RAB27A	HGNC:9766	436459	P51159	M	1	T	P51159_A	1	0.8801284673230776	-0.000321206
432704	3043	HBB	HGNC:4827	439140	P68871	M	1	V	P68871_A	1	0.7936872785681325	0.445084
432850	3040	HBA2	HGNC:4824	439112	P69905	G	60	D	P69905_A	60	0.04147828611721907	11.8344
432854	3040	HBA2	HGNC:4824	439117	P69905	D	127	Y	P69905_A	127	0.2922394445624133	-0.772784
432865	3039	HBA1	HGNC:4823	439103	P69905	W	15	R	P69905_A	15	0.07897839564791469	4.33565
437720	190	NR0B1	HGNC:7960	444077	P51843	W	291	S	P51843_A	291	0.07897839564791469	1.89276
437724	190	NR0B1	HGNC:7960	444081	P51843	A	258	D	P51843_A	258	0.005910113090014132	3.48683
441557	3736	KCNA1	HGNC:6218	447609	Q09470	P	405	L	Q09470_A	405	0.3735567479394789	0.359893
442443	2705	GJB1	HGNC:4283	447428	P08034	L	89	P	P08034_A	89	0.14718920566314952	2.58935
442450	2705	GJB1	HGNC:4283	447435	P08034	R	183	H	P08034_A	183	0.3133625225869345	-1.03822
442454	2705	GJB1	HGNC:4283	447439	P08034	E	208	K	P08034_A	208	0.02	-0.206109
444344	2516	NR5A1	HGNC:7983	449434	Q13285	R	313	H	Q13285_A	313	0.08377017930541814	0.895852
444572	253738	EBF3	HGNC:19087	451021	Q9H4W6	H	157	Y	Q9H4W6_A	157	0.10108642636738444	-0.642919
447294	7170	TPM3	HGNC:12012	462142	P06753	T	253	K	P06753_A	253	0.1407766990291262	-0.359332
462106	5837	PYGM	HGNC:9726	456518	P11217	R	94	W	P11217_A	94	0.049641587736544084	15.2046
471000	2705	GJB1	HGNC:4283	477599	P08034	P	172	L	P08034_A	172	0.15046035680895675	1.53857
472198	2705	GJB1	HGNC:4283	477604	P08034	S	26	W	P08034_A	26	0.2660863854772252	-2.54511
480736	998	CDC42	HGNC:1736	487652	P60953	S	83	P	P60953_A	83	0.005321727709544503	1.95743
480737	998	CDC42	HGNC:1736	487653	P60953	A	159	V	P60953_A	159	0.029550565450070662	2.38322
480738	998	CDC42	HGNC:1736	487654	P60953	E	171	K	P60953_A	171	0.14	-0.941186
481344	805	CALM2	HGNC:1445	488476	P0DP24	N	138	K	P0DP24_A	138	0.09553861943965494	-0.273247
487604	2706	GJB2	HGNC:4284	496215	P29033	G	59	R	P29033_A	59	0.20739143058609533	1.51759
15907	2203	FBP1	HGNC:3606	868	P09467	G	164	S	P09467_A	164	0.0	12.5752
16247	4143	MAT1A	HGNC:6903	1208	Q00266	R	264	H	Q00266_A	264	0.4995184765989748	-0.114859
16261	10483	SEC23B	HGNC:10702	1222	Q15437	E	109	K	Q15437_A	109	0.004	5.00986
16262	10483	SEC23B	HGNC:10702	1223	Q15437	R	14	W	Q15437_A	14	0.2513105379162545	1.226
17338	5837	PYGM	HGNC:9726	2299	P11217	G	205	S	P11217_A	205	0.19356533521368904	12.3873
17339	5837	PYGM	HGNC:9726	2300	P11217	K	543	T	P11217_A	543	0.043928705175790915	2.17006
17644	443	ASPA	HGNC:756	2605	P45381	E	285	A	P45381_A	285	0.027999999999999997	1.63213
17646	443	ASPA	HGNC:756	2607	P45381	A	305	E	P45381_A	305	0.029550565450070662	10.362
19375	8892	EIF2B2	HGNC:3258	4336	P49770	E	213	G	P49770_A	213	0.49200000000000005	-2.50875
20460	81	ACTN4	HGNC:166	5421	O43707	T	259	I	O43707_A	259	0.2815533980582524	-0.319154
20664	26277	TINF2	HGNC:11824	5625	Q9BSI4	R	282	H	Q9BSI4_A	282	0.7229056214134232	0.0480289
21385	8575	PRKRA	HGNC:9438	6346	O75569	P	222	L	O75569_A	222	0.6433477325624357	0.0182148
22614	5880	RAC2	HGNC:9802	7575	P15153	D	57	N	P15153_A	57	0.04566241321287709	2.7728
22974	2138	EYA1	HGNC:3519	7935	Q99502	R	440	Q	Q99502_A	440	0.2420027402156524	-0.348679
23314	5605	MAP2K2	HGNC:6842	8275	P36507	P	128	Q	P36507_A	128	0.046694593492434856	3.99265
23507	7415	VCP	HGNC:12666	8468	P55072	R	155	H	P55072_A	155	0.3692093087905466	1.45206
23513	7415	VCP	HGNC:12666	8474	P55072	R	159	H	P55072_A	159	0.3102599233534005	0.363629
23958	3759	KCNJ2	HGNC:6263	8919	P63252	R	218	W	P63252_A	218	0.4250560949941587	0.0211775
23959	3759	KCNJ2	HGNC:6263	8920	P63252	G	300	V	P63252_A	300	0.027652190744812715	10.7007
23962	3759	KCNJ2	HGNC:6263	8923	P63252	R	67	W	P63252_A	67	0.6701614344433451	-0.111747
24207	6606	SMN1	HGNC:11117	9168	Q16637	A	2	G	Q16637_A	2	0.5791910828213851	0.397374
24215	6606	SMN1	HGNC:11117	9176	Q16637	G	95	R	Q16637_A	95	0.3387393366239558	2.30774
24216	6606	SMN1	HGNC:11117	9177	Q16637	A	111	G	Q16637_A	111	0.0	1.61365
25470	2705	GJB1	HGNC:4283	10431	P08034	R	142	W	P08034_A	142	0.07756498083835013	2.64689
25472	2705	GJB1	HGNC:4283	10433	P08034	V	139	M	P08034_A	139	0.005225534049580204	-0.809159
25480	2705	GJB1	HGNC:4283	10441	P08034	V	95	M	P08034_A	95	0.13586388528908533	-2.11437
25481	2705	GJB1	HGNC:4283	10442	P08034	N	205	S	P08034_A	205	0.009098916137109996	0.629107
25485	2705	GJB1	HGNC:4283	10446	P08034	T	55	I	P08034_A	55	0.14563106796116504	0.190152
25991	190	NR0B1	HGNC:7960	10952	P51843	R	267	P	P51843_A	267	0.35990151108994456	4.03842
27447	7139	TNNT2	HGNC:11949	12408	P45379	I	89	N	P45379_A	89	0.6965171319683646	0.181607
27451	7139	TNNT2	HGNC:11949	12412	P45379	F	120	I	P45379_A	120	0.4048296571132457	0.261457
27453	7139	TNNT2	HGNC:11949	12414	P45379	R	151	W	P45379_A	151	0.28233653025159444	0.764844
27489	7170	TPM3	HGNC:12012	12450	P06753	R	168	H	P06753_A	168	0.6236224459403349	0.51581
30552	3043	HBB	HGNC:4827	15513	P68871	L	115	P	P68871_A	115	0.0043290942842102815	7.33172
27708	5573	PRKAR1A	HGNC:9388	12669	P10644	M	1	V	P10644_A	1	0.8801284673230776	0.151425
28528	3736	KCNA1	HGNC:6218	13489	Q09470	A	242	P	Q09470_A	242	0.05319101781012719	3.58163
28941	4893	NRAS	HGNC:7989	13902	P01111	T	50	I	P01111_A	50	0.2961165048543689	-0.744734
28942	4893	NRAS	HGNC:7989	13903	P01111	G	60	E	P01111_A	60	0.3387393366239558	-0.386273
29067	4747	NEFL	HGNC:7739	14028	P07196	Q	332	P	P07196_A	332	0.4244897959183673	2.27079
29639	3868	KRT16	HGNC:6423	14600	P08779	L	132	P	P08779_A	132	0.4978458426841823	2.13847
29641	3868	KRT16	HGNC:6423	14602	P08779	N	125	S	P08779_A	125	0.6187262973234796	-0.0427309
29652	3861	KRT14	HGNC:6416	14613	P02533	R	125	H	P02533_A	125	0.639135442108005	0.793894
29660	3861	KRT14	HGNC:6416	14621	P02533	Y	415	H	P02533_A	415	0.5543071161048689	0.963981
29667	3861	KRT14	HGNC:6416	14628	P02533	N	123	S	P02533_A	123	0.6369241295976996	-0.774416
29672	3854	KRT6B	HGNC:6444	14633	P04259	E	472	K	P04259_A	472	0.7	-0.325233
29675	3853	KRT6A	HGNC:6443	14636	P48668	E	472	K	P48668_A	472	0.76	-0.763035
29678	3852	KRT5	HGNC:6442	14639	P13647	L	463	P	P13647_A	463	0.3593148255894533	0.924336
29679	3852	KRT5	HGNC:6442	14640	P13647	I	161	S	P13647_A	161	0.7624038876951018	0.620567
29680	3852	KRT5	HGNC:6442	14641	P13647	M	327	T	P13647_A	327	0.6836712201527478	0.217737
29696	3852	KRT5	HGNC:6442	14657	P13647	E	170	K	P13647_A	170	0.5920000000000001	0.47744
30109	3045	HBD	HGNC:4829	15070	P02042	A	28	S	P02042_A	28	0.029550565450070662	0.664922
30129	3043	HBB	HGNC:4827	15090	P68871	H	144	R	P68871_A	144	0.3411666889899225	-1.03394
30135	3043	HBB	HGNC:4827	15096	P68871	K	145	N	P68871_A	145	0.3697332685629069	0.683048
30200	3043	HBB	HGNC:4827	15161	P68871	E	27	K	P68871_A	27	0.156	-0.390048
30229	3043	HBB	HGNC:4827	15190	P68871	F	43	S	P68871_A	43	0.11791155061550848	3.59099
30280	3043	HBB	HGNC:4827	15241	P68871	V	99	M	P68871_A	99	0.07838301074370307	-1.34776
30295	3043	HBB	HGNC:4827	15256	P68871	H	64	Y	P68871_A	64	0.2400802626225381	-1.28366
30297	3043	HBB	HGNC:4827	15258	P68871	N	20	S	P68871_A	20	0.3412093551416248	1.15946
30339	3043	HBB	HGNC:4827	15300	P68871	V	21	M	P68871_A	21	0.3448852472722935	-2.31887
30372	3043	HBB	HGNC:4827	15333	P68871	E	7	V	P68871_A	7	0.604	2.46304
30448	3043	HBB	HGNC:4827	15409	P68871	Q	128	P	P68871_A	128	0.32653061224489793	5.21288
30669	3040	HBA2	HGNC:4824	15630	P69905	L	126	P	P69905_A	126	0.0432909428421028	6.98319
30682	3040	HBA2	HGNC:4824	15643	P69905	M	1	T	P69905_A	1	0.467568248265385	0.46977
30690	3040	HBA2	HGNC:4824	15651	P69905	L	30	P	P69905_A	30	0.034632754273682245	7.29469
30950	3848	KRT1	HGNC:6412	15911	P04264	I	479	T	P04264_A	479	0.4565010932495363	-0.244338
31207	2670	GFAP	HGNC:4235	16168	P14136	R	239	H	P14136_A	239	0.5770834574373249	0.192597
31208	2670	GFAP	HGNC:4235	16169	P14136	R	416	W	P14136_A	416	0.6918796290780831	-0.111341
31209	2670	GFAP	HGNC:4235	16170	P14136	R	79	H	P14136_A	79	0.6670588352098111	0.213509
31859	1674	DES	HGNC:2770	16820	P17661	A	337	P	P17661_A	337	0.4787191602911447	1.41625
31864	1674	DES	HGNC:2770	16825	P17661	L	345	P	P17661_A	345	0.6839968969052242	0.544146
31873	1674	DES	HGNC:2770	16834	P17661	T	442	I	P17661_A	442	0.5922330097087378	1.22321
31874	1674	DES	HGNC:2770	16835	P17661	R	350	P	P17661_A	350	0.7073926252457532	2.58522
31999	1409	CRYAA	HGNC:2388	16960	P02489	R	116	H	P02489_A	116	0.10859097317369018	0.130308
32039	2706	GJB2	HGNC:4284	17000	P29033	M	34	T	P29033_A	34	0.3536230449065937	1.8743
32042	2706	GJB2	HGNC:4284	17003	P29033	W	77	R	P29033_A	77	0.01504350393293613	5.64045
32059	2706	GJB2	HGNC:4284	17020	P29033	D	50	N	P29033_A	50	0.32876937513271504	0.31446
32046	2706	GJB2	HGNC:4284	17007	P29033	R	184	P	P29033_A	184	0.28543912948512845	2.06278
32048	2706	GJB2	HGNC:4284	17009	P29033	R	143	W	P29033_A	143	0.07135978237128211	6.45256
32050	2706	GJB2	HGNC:4284	17011	P29033	R	75	W	P29033_A	75	0.3071573241198665	-0.616771
32055	2706	GJB2	HGNC:4284	17016	P29033	L	90	P	P29033_A	90	0.4545548998420794	6.1359
32062	2706	GJB2	HGNC:4284	17023	P29033	V	37	I	P29033_A	37	0.4598469963630581	-0.484665
32071	2706	GJB2	HGNC:4284	17032	P29033	V	84	L	P29033_A	84	0.06793194264454266	-0.750619
33163	5663	PSEN1	HGNC:9508	18124	P49768	H	163	R	P49768_A	163	0.5180679351328453	-0.915401
33164	5663	PSEN1	HGNC:9508	18125	P49768	A	246	E	P49768_A	246	0.1832135057904381	0.0718203
33165	5663	PSEN1	HGNC:9508	18126	P49768	L	286	V	P49768_A	286	0.4978458426841823	2.27956
33167	5663	PSEN1	HGNC:9508	18128	P49768	M	139	V	P49768_A	139	0.18074066739670344	2.07225
33170	5663	PSEN1	HGNC:9508	18131	P49768	E	280	A	P49768_A	280	0.22800000000000006	0.652582
33182	5663	PSEN1	HGNC:9508	18143	P49768	G	206	A	P49768_A	206	0.0	-0.504654
33185	5663	PSEN1	HGNC:9508	18146	P49768	L	166	P	P49768_A	166	0.06926550854736449	4.63855
33194	5663	PSEN1	HGNC:9508	18155	P49768	A	431	E	P49768_A	431	0.41961802939100334	-0.280366
33196	5663	PSEN1	HGNC:9508	18157	P49768	A	79	V	P49768_A	79	0.2895955414106925	0.335046
33357	71	ACTG1	HGNC:144	18318	P63261	P	264	L	P63261_A	264	0.0	3.79093
33486	10661	KLF1	HGNC:6345	18447	Q13351	E	325	K	Q13351_A	325	0.348	1.25037
33933	2705	GJB1	HGNC:4283	21081	P08034	V	63	I	P08034_A	63	0.2351490322311092	-0.470086
33938	2705	GJB1	HGNC:4283	21086	P08034	E	186	K	P08034_A	186	0.3	-0.184276
38539	71	ACTG1	HGNC:144	29585	P63261	S	155	F	P63261_A	155	0.005321727709544503	1.88859
38544	71	ACTG1	HGNC:144	29590	P63261	R	256	W	P63261_A	256	0.1147961716407582	-0.364731
38553	60	ACTB	HGNC:132	29599	P60709	R	196	H	P60709_A	196	0.2513105379162545	2.27374
38740	4149	MAX	HGNC:6913	29785	P61244	M	1	V	P61244_A	1	0.8054747133983523	0.102386
38940	3251	HPRT1	HGNC:5157	29985	P00492	R	48	H	P00492_A	48	0.3661067095570126	0.406893
39105	4089	SMAD4	HGNC:6770	30149	Q13485	I	500	T	Q13485_A	500	0.03764957470099268	0.624815
39772	9533	POLR1C	HGNC:20194	30815	O15160	R	279	W	O15160_A	279	0.1147961716407582	0.798611
40313	2773	GNAI3	HGNC:4387	31636	P08754	G	40	R	P08754_A	40	0.0	21.461
46864	5663	PSEN1	HGNC:9508	38297	P49768	R	269	H	P49768_A	269	0.3319781179881385	0.623617
47523	26277	TINF2	HGNC:11824	38920	Q9BSI4	P	283	S	Q9BSI4_A	283	0.6225945798991314	0.432749
48560	5426	POLE	HGNC:9177	40046	Q07864	L	424	V	Q07864_A	424	0.5800986340841776	0.197683
49660	4747	NEFL	HGNC:7739	41236	P07196	N	98	S	P07196_A	98	0.6505725038033646	-0.00955154
51196	87	ACTN1	HGNC:163	42031	P12814	R	46	Q	P12814_A	46	0.38782490419175053	0.0410155
51198	87	ACTN1	HGNC:163	42033	P12814	E	225	K	P12814_A	225	0.37200000000000005	0.127169
52796	7139	TNNT2	HGNC:11949	43627	P45379	R	102	W	P45379_A	102	0.3505937133893426	-0.201406
52806	7139	TNNT2	HGNC:11949	43637	P45379	R	141	Q	P45379_A	141	0.4902106788983728	-0.373879
53427	1674	DES	HGNC:2770	44260	P17661	S	13	F	P17661_A	13	0.6119986865976179	0.160081
53896	2706	GJB2	HGNC:4284	44729	P29033	M	1	V	P29033_A	1	0.7661832639642863	0.502638
53917	2706	GJB2	HGNC:4284	44750	P29033	F	142	L	P29033_A	142	0.38124734699014395	-0.907552
53930	2706	GJB2	HGNC:4284	44763	P29033	N	206	S	P29033_A	206	0.004549458068554998	-0.269678
53933	2706	GJB2	HGNC:4284	44766	P29033	R	32	H	P29033_A	32	0.012410396934136021	4.31607
59805	10617	STAMBP	HGNC:16950	50796	O95630	F	100	Y	O95630_A	100	0.6288616032827118	0.149048
75093	6016	RIT1	HGNC:10023	60506	Q92963	A	57	G	Q92963_A	57	0.3782472377609045	0.678024
75096	6016	RIT1	HGNC:10023	60509	Q92963	G	95	A	Q92963_A	95	0.0	-0.429151
75126	29925	GMPPB	HGNC:22932	60545	Q9Y5P6	R	287	Q	Q9Y5P6_A	287	0.40644049959295453	0.518778
75127	29925	GMPPB	HGNC:22932	60546	Q9Y5P6	D	27	H	Q9Y5P6_A	27	0.0502286545341648	-0.86185
75301	5295	PIK3R1	HGNC:8979	60763	P27986	R	649	W	P27986_A	649	0.7198030221798891	0.450718
77107	3852	KRT5	HGNC:6442	66210	P13647	I	467	T	P13647_A	467	0.4235577153861677	0.440142
77145	3852	KRT5	HGNC:6442	66248	P13647	E	168	K	P13647_A	168	0.552	-0.124419
77154	3852	KRT5	HGNC:6442	66257	P13647	A	180	P	P13647_A	180	0.5200899519212436	1.74621
77211	3861	KRT14	HGNC:6416	66314	P02533	E	411	K	P02533_A	411	0.32	-0.270099
77253	3861	KRT14	HGNC:6416	66356	P02533	V	133	M	P02533_A	133	0.7263492328916483	-0.450652
77275	3861	KRT14	HGNC:6416	66378	P02533	M	272	T	P02533_A	272	0.6522380606054949	0.00261304
77285	1674	DES	HGNC:2770	66388	P17661	N	342	D	P17661_A	342	0.5732317166379297	-0.0159879
77287	1674	DES	HGNC:2770	66390	P17661	A	357	P	P17661_A	357	0.4668989341111165	1.6019
77290	1674	DES	HGNC:2770	66393	P17661	L	370	P	P17661_A	370	0.7532624054525887	2.08206
77317	1674	DES	HGNC:2770	66420	P17661	E	245	D	P17661_A	245	0.36	0.771504
77336	2670	GFAP	HGNC:4235	66439	P14136	E	373	K	P14136_A	373	0.68	0.117895
77345	2670	GFAP	HGNC:4235	66448	P14136	N	386	I	P14136_A	386	0.5777811747064847	-0.446269
77357	2670	GFAP	HGNC:4235	66460	P14136	R	70	W	P14136_A	70	0.6267250451738691	0.0246754
77465	3853	KRT6A	HGNC:6443	66568	P48668	I	462	N	P48668_A	462	0.3623771564970546	-0.939711
77467	3853	KRT6A	HGNC:6443	66570	P48668	A	463	P	P48668_A	463	0.20685395815049465	1.62517
77469	3853	KRT6A	HGNC:6443	66572	P48668	Y	465	H	P48668_A	465	0.5468164794007491	0.596238
77481	3853	KRT6A	HGNC:6443	66584	P48668	L	170	F	P48668_A	170	0.5887568226525981	-0.0689579
77496	3854	KRT6B	HGNC:6444	66599	P04259	E	461	K	P04259_A	461	0.376	-0.551102
77502	3868	KRT16	HGNC:6423	66605	P08779	L	124	H	P08779_A	124	0.5497949740947056	-0.330086
77545	3848	KRT1	HGNC:6412	66648	P04264	L	187	F	P04264_A	187	0.7446042168841682	-0.181159
77559	3848	KRT1	HGNC:6412	66662	P04264	S	233	L	P04264_A	233	0.5055641324067278	0.0667408
77568	4747	NEFL	HGNC:7739	66671	P07196	E	396	K	P07196_A	396	0.556	-0.640334
78461	3759	KCNJ2	HGNC:6263	67565	P63252	T	75	M	P63252_A	75	0.33495145631067963	-1.43736
78464	3759	KCNJ2	HGNC:6263	67568	P63252	R	82	W	P63252_A	82	0.5150314727666448	-1.08309
78470	3759	KCNJ2	HGNC:6263	67574	P63252	G	144	D	P63252_A	144	0.33182628893775257	1.44871
78479	3759	KCNJ2	HGNC:6263	67583	P63252	G	215	D	P63252_A	215	0.0	1.78348
78483	3759	KCNJ2	HGNC:6263	67587	P63252	R	260	P	P63252_A	260	0.5925964536049949	5.06161
79352	1409	CRYAA	HGNC:2388	68460	P02489	R	21	W	P02489_A	21	0.4871080796648388	0.117845
94255	5293	PIK3CD	HGNC:8977	88675	O00329	E	1021	K	O00329_A	1021	0.36	-0.244208
101283	10483	SEC23B	HGNC:10702	95384	Q15437	A	524	V	Q15437_A	524	0.0	7.22449
102609	805	CALM2	HGNC:1445	96722	P0DP24	D	132	E	P0DP24_A	132	0.3881305123094553	-0.346426
103918	5663	PSEN1	HGNC:9508	98026	P49768	I	143	T	P49768_A	143	0.33884617230893416	0.664401
103921	5663	PSEN1	HGNC:9508	98029	P49768	M	146	I	P49768_A	146	0.3693396246802201	0.878188
103945	5663	PSEN1	HGNC:9508	98053	P49768	G	209	V	P49768_A	209	0.0	6.6765
103993	5663	PSEN1	HGNC:9508	98101	P49768	L	381	V	P49768_A	381	0.6407059540631215	0.0657884
103998	5663	PSEN1	HGNC:9508	98106	P49768	L	392	V	P49768_A	392	0.61906048264207	-0.0530078
106822	5130	PCYT1A	HGNC:8754	101057	P49585	A	99	V	P49585_A	99	0.005910113090014132	-0.648606
106823	5130	PCYT1A	HGNC:8754	101058	P49585	P	150	A	P49585_A	150	0.22828467929634816	1.44874
106827	5130	PCYT1A	HGNC:8754	101062	P49585	R	223	S	P49585_A	223	0.4684924842636348	0.958756
106828	5130	PCYT1A	HGNC:8754	101063	P49585	E	129	K	P49585_A	129	0.22	0.491293
106829	5130	PCYT1A	HGNC:8754	101064	P49585	F	191	L	P49585_A	191	0.24761425629256775	-1.16401
132669	60	ACTB	HGNC:132	127171	P60709	A	204	G	P60709_A	204	0.18912361888045226	0.781278
132703	7518	XRCC4	HGNC:12831	127246	Q13426	W	43	R	Q13426_A	43	0.01504350393293613	1.93446
150245	5631	PRPS1	HGNC:9462	140571	P60891	A	113	S	P60891_A	113	0.0	1.16747
150246	5631	PRPS1	HGNC:9462	140572	P60891	M	115	V	P60891_A	115	0.2200321168307694	2.28707
150247	5631	PRPS1	HGNC:9462	140573	P60891	V	309	F	P60891_A	309	0.1254128171899249	0.397872
153713	894	CCND2	HGNC:1583	143983	P30279	T	280	N	P30279_A	280	0.5825242718446602	0.0839926
172928	88	ACTN2	HGNC:164	162727	P35609	A	119	T	P35609_A	119	0.6264719875414979	-0.315376
178951	7139	TNNT2	HGNC:11949	181641	P45379	P	90	L	P45379_A	90	0.5758999864066965	0.864648
179828	5605	MAP2K2	HGNC:6842	180911	P36507	F	57	L	P36507_A	57	0.07467731538982203	1.17499
181505	6016	RIT1	HGNC:10023	183411	Q92963	Y	89	H	Q92963_A	89	0.3595505617977528	0.885154
181507	6016	RIT1	HGNC:10023	183409	Q92963	T	83	P	Q92963_A	83	0.5436893203883495	-0.768506
181511	6016	RIT1	HGNC:10023	183405	Q92963	E	81	G	Q92963_A	81	0.424	-0.644681
181515	6016	RIT1	HGNC:10023	183401	Q92963	S	35	T	Q92963_A	35	0.1383649204481571	-0.0252336
186290	2705	GJB1	HGNC:4283	188136	P08034	A	39	V	P08034_A	39	0.017730339270042396	0.446385
511717	60	ACTB	HGNC:132	521266	P60709	H	87	D	P60709_A	87	0.18953704943884586	1.67139
511990	894	CCND2	HGNC:1583	520663	P30279	P	281	A	P30279_A	281	0.6641008852257402	0.187604
512336	71	ACTG1	HGNC:144	520655	P63261	R	335	H	P63261_A	335	0.1892585532455743	0.605679
513345	8892	EIF2B2	HGNC:3258	522641	P49770	V	308	M	P49770_A	308	0.22992349818152905	-1.22524
526859	5837	PYGM	HGNC:9726	526617	P11217	W	798	R	P11217_A	798	0.07145664368144662	4.74012
535373	23592	LEMD3	HGNC:28887	545103	Q9Y2U8	T	880	S	Q9Y2U8_A	880	0.5145631067961165	0.0300129
538277	4281	MID1	HGNC:7095	547526	O15344	I	555	V	O15344_A	555	0.8000534623960945	-0.104549
538280	4281	MID1	HGNC:7095	547523	O15344	A	465	P	O15344_A	465	0.5614607435513426	2.0903
551465	26353	HSPB8	HGNC:30171	560412	Q9UJY1	K	141	M	Q9UJY1_A	141	0.2891973090739568	-0.241106
552494	6016	RIT1	HGNC:10023	561621	Q92963	A	77	S	Q92963_A	77	0.2541348628706077	1.39095
553126	2203	FBP1	HGNC:3606	561989	P09467	G	260	R	P09467_A	260	0.020739143058609532	10.8283
553128	2203	FBP1	HGNC:3606	561988	P09467	R	158	W	P09467_A	158	0.34438851492227457	0.73434
556612	6016	RIT1	HGNC:10023	581105	Q92963	K	23	N	Q92963_A	23	0.2562507801921137	1.38088
575444	2705	GJB1	HGNC:4283	565953	P08034	G	12	D	P08034_A	12	0.30417409819293983	0.159015
581217	2706	GJB2	HGNC:4284	590275	P29033	N	176	D	P29033_A	176	0.5641328005008197	0.504755
590948	5663	PSEN1	HGNC:9508	599627	P49768	V	142	I	P49768_A	142	0.308306508925232	-0.657898
615263	22800	RRAS2	HGNC:17271	626912	P62070	A	70	T	P62070_A	70	0.15366294034036745	2.94659
615266	22800	RRAS2	HGNC:17271	626911	P62070	G	23	V	P62070_A	23	0.4493480996032066	5.83671
620467	2706	GJB2	HGNC:4284	631697	P29033	T	86	R	P29033_A	86	0.3495145631067961	-0.210851
621358	3043	HBB	HGNC:4827	633256	P68871	Y	146	N	P68871_A	146	0.3258426966292135	1.81547
621989	6598	SMARCB1	HGNC:11103	633561	Q12824	R	374	W	Q12824_A	374	0.6887770298445491	-0.32823
622974	9533	POLR1C	HGNC:20194	635140	O15160	V	94	A	O15160_A	94	0.24037456628068934	0.637582
622975	9533	POLR1C	HGNC:20194	635141	O15160	I	105	F	O15160_A	105	0.2635470229069488	0.370549
622976	9533	POLR1C	HGNC:20194	635142	O15160	H	108	Y	O15160_A	108	0.5054321318369223	-0.808173
622978	9533	POLR1C	HGNC:20194	635144	O15160	A	117	P	O15160_A	117	0.005910113090014132	7.07018
622979	9533	POLR1C	HGNC:20194	635145	O15160	G	132	D	O15160_A	132	0.31108714587914305	0.0476126
622981	9533	POLR1C	HGNC:20194	635147	O15160	V	168	M	O15160_A	168	0.005225534049580204	-1.01784
622983	9533	POLR1C	HGNC:20194	635149	O15160	V	245	M	O15160_A	245	0.036578738347061435	-3.05287
622984	9533	POLR1C	HGNC:20194	635150	O15160	I	262	T	O15160_A	262	0.11294872410297804	3.04266
622986	9533	POLR1C	HGNC:20194	635152	O15160	T	313	M	O15160_A	313	0.18446601941747573	-3.46332
622987	9533	POLR1C	HGNC:20194	635153	O15160	E	324	K	O15160_A	324	0.07200000000000001	-0.346979
623182	80224	NUBPL	HGNC:20278	635348	Q8TB37	F	242	L	Q8TB37_A	242	0.24368387127205085	0.799279
624360	653361	NCF1	HGNC:7660	636577	P14598	R	42	W	P14598_A	42	0.6825718313774811	1.02614
624856	5080	PAX6	HGNC:8620	637045	P26367	R	38	G	P26367_A	38	0.4622872857965666	-0.359873
624864	2670	GFAP	HGNC:4235	637027	P14136	A	81	D	P14136_A	81	0.4728090472011306	0.302148
642667	5663	PSEN1	HGNC:9508	659639	P49768	T	116	N	P49768_A	116	0.6553398058252428	0.00126935
642781	801	CALM1	HGNC:1442	639902	P0DP23	D	132	N	P0DP23_A	132	0.3881305123094553	-0.757672
682338	6911	TBX6	HGNC:11605	694414	O95947	L	140	F	O95947_A	140	0.18615105422104208	-0.80006
682339	6911	TBX6	HGNC:11605	694403	O95947	R	119	H	O95947_A	119	0.5026210758325089	0.091634
788999	5080	PAX6	HGNC:8620	800452	P26367	Q	255	H	P26367_A	255	0.6	0.0901689
789092	3048	HBG2	HGNC:4832	800493	P69892	L	29	M	P69892_A	29	0.038961848557892524	0.426017
789498	3043	HBB	HGNC:4827	801186	P68871	H	98	Q	P68871_A	98	0.5349156728607427	-0.299151
792700	2706	GJB2	HGNC:4284	804361	P29033	F	69	L	P29033_A	69	0.05502539028723728	2.5317
798549	5515	PPP2CA	HGNC:9299	807663	P67775	Q	242	E	P67775_A	242	0.2530612244897959	0.973595

## Sheet: (E) Lit-SI_nonPathMt_DisCen_ddG
ID	gene	protein	mut_position	mut_res	wt_res	model_chain	chain_pos	dist_to_center	relv_dist_to_center	folding_ddg
rs1921	ISG15	P05161	83	N	S	P05161_A	83	15.734184381323855	0.42630847964871343	-0.0717891
rs4603	PSMB4	P28070	234	T	I	P28070_A	234	8.073658051986458	0.14253712844345123	2.13101
rs4745	EFNA1	P20827	159	V	D	P20827_A	159	24.88930828765225	0.1907594263675871	2.16466
rs4762	AGT	P01019	207	M	T	P01019_A	207	10.184424188150922	0.10172346441683083	-1.00465
rs4870	TNFRSF14	Q92956	17	R	K	Q92956_A	17	159.88873449528225	0.5916816614463501	-0.449508
rs6330	NGF	P01138	35	V	A	P01138_A	35	74.48778658760641	0.5812952747199363	-0.266187
rs7007	MRPL9	Q9BYD2	67	G	E	Q9BYD2_A	67	103.26415240778286	0.6883503678667252	0.817585
rs7483	GSTM3	P21266	224	I	V	P21266_A	224	15.502347581089625	0.5355416768945019	-0.38517
rs9614	FBXO2	Q9UK22	118	T	K	Q9UK22_A	118	13.22020032445742	0.09562328598661803	0.634122
rs11574	ID3	Q02535	105	A	T	Q02535_A	105	38.43524046617312	0.634960163295042	0.282877
rs15809	CFH	P08603	1143	E	Q	P08603_A	1143	506.8627014807785	0.7018739344084045	-0.0430252
rs200454	DNAJC11	Q9NVH1	290	S	T	Q9NVH1_A	290	172.03218029146228	0.3488789370281078	0.405531
rs221057	ARHGEF19	Q8IW93	238	K	E	Q8IW93_A	238	188.26979052976776	0.6394831126171118	0.256608
rs221058	ARHGEF19	Q8IW93	163	R	G	Q8IW93_A	163	94.69290929423772	0.3216369243724981	-1.19762
rs368844	HSPA6	P17066	577	Q	R	P17066_A	577	428.6058686955352	0.7840726016250543	0.0352602
rs515299	CFH	P08603	890	I	S	P08603_A	890	272.80980917728704	0.3777711272758345	-0.349044
rs534399	CFH	P08603	1007	L	V	P08603_A	1007	441.8614681392063	0.6118640140620004	0.305896
rs753856	HSPA6	P17066	562	E	D	P17066_A	562	390.33698035184386	0.7140651914692882	-0.487308
rs785467	PIK3R3	Q92569	283	K	N	Q92569_A	283	91.20758469677492	0.31368219730096153	-0.0452457
rs848208	SPEN	Q96T58	970	V	A	Q96T58_A	970	494.7477817666996	0.6908480705097486	-0.209038
rs848209	SPEN	Q96T58	1091	P	L	Q96T58_A	1091	696.4195485084357	0.9724552975948405	-0.0455932
rs848210	SPEN	Q96T58	2360	D	N	Q96T58_A	2360	420.8286859423369	0.5876300943892069	-0.123217
rs868188	ARHGEF11	O15085	1416	G	S	O15085_A	1416	542.7831537247793	0.6108190559179915	-3.03086
rs945508	ARHGEF11	O15085	1427	R	H	O15085_A	1427	550.3556973511771	0.6193407904578948	-1.09046
rs951781	NES	P48681	815	I	V	P48681_A	815	473.0557796493512	0.7390927831012151	-0.568156
rs1043657	AKR7A2	O43488	142	T	A	O43488_A	142	16.333479095551787	0.23205920969089813	2.36442
rs1044808	BOLA1	Q9Y3E2	98	A	G	Q9Y3E2_A	98	9.330176251511228	0.2158423312503234	0.526635
rs1045105	CNKSR1	Q969H4	694	Y	H	Q969H4_A	694	490.5405066338978	0.9549221643578828	0.0642829
rs1052053	PMF1	Q6P1K2	75	P	Q	Q6P1K2_A	75	58.46953024848978	0.5919273564216054	1.61007
rs1052571	CASP9	P55211	28	V	A	P55211_A	28	191.6746923580548	0.7471452853511747	-0.190193
rs1052576	CASP9	P55211	221	R	Q	P55211_A	221	62.25417941491106	0.24266592564222952	-0.465806
rs1061622	TNFRSF1B	P20333	196	R	M	P20333_A	196	124.0602905052792	0.3610274332427898	0.0551392
rs1065489	CFH	P08603	936	D	E	P08603_A	936	247.7849055156418	0.3431180988721332	0.227898
rs1065674	NUP133	Q8WUM0	406	R	Q	Q8WUM0_A	406	274.61615844175367	0.33637115477927293	-0.0982096
rs1079109	HSPA6	P17066	198	F	L	P17066_A	198	168.79506411458456	0.3087862176609735	4.47266
rs1132312	CASP9	P55211	136	L	F	P55211_A	136	64.78338493727642	0.2525247335968522	0.553604
rs1140523	NME7	Q9Y5B8	7	L	F	Q9Y5B8_A	7	149.76959242769698	0.5605717890047824	0.32847
rs1738023	AKR7A3	O95154	215	D	N	O95154_A	215	27.374707352768226	0.7052270925144827	0.412256
rs1738025	AKR7A3	O95154	323	A	T	O95154_A	323	19.678167869574736	0.5069488756112219	-1.09565
rs2067481	CHRM3	P20309	65	I	V	P20309_A	65	37.31072270779034	0.25436559682692156	-0.612985
rs2075164	SEMA4A	Q9H3S1	510	Q	R	Q9H3S1_A	510	34.88177911262977	0.14071050269197538	-1.77731
rs2075995	E2F2	Q14209	226	H	Q	Q14209_A	226	95.92847496997408	0.37368132071929355	0.580574
rs2076150	TRAF3IP3	Q9Y228	52	H	Q	Q9Y228_A	52	300.2262821045246	0.501676905514483	0.090778
rs2089891	PPP1R15B	Q5SWA1	363	G	E	Q5SWA1_A	363	94.56813994731974	0.279156081836837	-0.0400034
rs2227963	GSTM5	P46439	179	P	L	P46439_A	179	20.248765487099547	0.7852218857345371	-1.18265
rs2228146	IL6R	P08887	385	I	V	P08887_A	385	145.47909728775218	0.7022175862360092	-0.357674
rs2229059	GSTM5	P46439	128	M	L	P46439_A	128	19.447243977622346	0.7541398806844292	0.732238
rs2229330	ZBTB48	P10074	675	A	S	P10074_A	675	328.1335262705586	0.6435703762229924	1.53911
rs2229346	ATF3	P18847	68	R	S	P18847_A	68	46.868222338637864	0.28374255488384337	-0.0460337
rs2229579	CNR2	P34972	316	N	H	P34972_A	316	21.06169448110148	0.18185153496937217	-0.0915468
rs2229700	TNFRSF1B	P20333	264	P	L	P20333_A	264	163.03925137424088	0.4744599758853813	1.95319
rs2230301	EPRS	P07814	308	E	D	P07814_A	308	161.03981282744587	0.3764155815136613	0.0235922
rs2230489	NEK2	P51955	354	S	N	P51955_A	354	161.60331321868242	0.41628492276703266	-0.210813
rs2230677	SRSF4	Q08170	338	E	G	Q08170_A	338	277.4381844993113	0.5825071560113275	3.3738
rs2230678	SRSF4	Q08170	356	S	G	Q08170_A	356	291.1974954308924	0.6113961032695978	-0.05718
rs2230679	SRSF4	Q08170	253	D	E	Q08170_A	253	165.99140853129748	0.3485143311486762	0.232284
rs2231198	AKR7A3	O95154	138	M	V	O95154_A	138	18.662133407854625	0.48077380019946847	-0.26322
rs2232455	KLHL21	Q9UJP4	274	L	P	Q9UJP4_A	274	148.85737729062177	0.34281658206036286	0.368755
rs2233843	RFX5	P48382	22	T	A	P48382_A	22	224.18678553972808	0.6406892261373202	0.050894
rs2233854	RFX5	P48382	409	H	P	P48382_A	409	86.91929769512909	0.24840115996410106	0.815604
rs2234163	TNFRSF14	Q92956	117	T	A	Q92956_A	117	99.11493377216853	0.36678311873305885	0.648144
rs2234167	TNFRSF14	Q92956	241	I	V	Q92956_A	241	188.75469578315128	0.6985025702987891	-0.182338
rs2274064	NCF2	P19878	181	R	K	P19878_A	181	167.07998869125336	0.3784076305655655	-0.57505
rs2275363	RAP1GAP	P47736	107	T	A	P47736_A	107	61.878167333979036	0.24585331021176832	0.149971
rs2275558	PBX1	P40424	21	S	G	P40424_A	21	467.3451503018403	0.8978579106812284	3.37138
rs2295615	CD48	P09326	102	Q	E	P09326_A	102	70.30818641373318	0.31763286188839635	0.063405
rs2296308	RWDD3	Q9Y3V2	86	K	N	Q9Y3V2_A	86	132.92088895968024	0.42981948792362584	-1.45909
rs2297710	CNKSR1	Q969H4	357	Q	P	Q969H4_A	357	145.11208489212953	0.2824858381839929	0.865473
rs2306120	ACBD3	Q9H3P7	187	D	E	Q9H3P7_A	187	182.98050919953303	0.44520493179693665	0.221265
rs2365718	NES	P48681	1016	N	S	P48681_A	1016	127.67067715534512	0.19947008399116206	0.446688
rs2501432	CNR2	P34972	63	R	Q	P34972_A	63	18.36856455039822	0.15859842908989052	0.366006
rs2794318	GTF2B	Q00403	242	M	L	Q00403_A	242	27.168588010164203	0.45292838089589754	-0.470138
rs2886443	NES	P48681	1101	L	P	P48681_A	1101	182.52342498794812	0.28517090786947635	0.798246
rs2982225	HNRNPCL2	B2RXH8	80	V	A	B2RXH8_A	80	174.7748981884816	0.46839254031295924	-1.10505
rs3006414	S100A7A	Q86SG5	84	T	A	Q86SG5_A	84	10.199963911625414	0.3803896926878073	0.771648
rs3014837	S100A7	P31151	28	D	E	P31151_A	28	10.784710022369199	0.3935026132066406	-1.99606
rs3088371	DR1	Q01658	171	D	E	Q01658_A	171	81.33086372400268	0.964466633223616	0.284246
rs3125818	FBXO6	Q9NRD1	60	Q	R	Q9NRD1_A	60	20.776945384746963	0.2759490300172079	-0.0952895
rs3170660	GPN2	Q9H9Y4	264	G	R	Q9H9Y4_A	264	178.3267793400123	0.5908711201489636	0.97266
rs3737786	NECTIN4	Q96NY8	53	L	F	Q96NY8_A	53	214.19792913505123	0.40813690790236207	0.651382
rs3738073	RHOU	Q7L0Q8	68	R	S	Q7L0Q8_A	68	20.483196015651114	0.25642133192394706	-1.13525
rs3748570	NES	P48681	1275	L	P	P48681_A	1275	300.73985802364933	0.46986987204959757	0.258415
rs3790525	ZFYVE9	O95405	414	P	Q	O95405_A	414	202.80774747196838	0.24772863026723355	1.95825
rs3795299	IL22RA1	Q8N6P7	518	G	R	Q8N6P7_A	518	182.2975198497332	0.9330078405100358	0.51181
rs3795832	LRRC8B	Q6P9F7	469	H	R	Q6P9F7_A	469	20.547305819929488	0.19034558362472553	-0.642604
rs3813795	SYTL1	Q8IYJ3	456	R	Q	Q8IYJ3_A	456	306.3926972198725	0.5596308618649658	-0.250607
rs3820129	BCL9	O00512	671	S	P	O00512_A	671	291.7309336593132	0.8340243981422791	0.34657
rs4252716	MDM4	O15151	175	T	I	O15151_A	175	192.306255847753	0.5389595979167222	0.0706733
rs4301615	XCL2	Q9UBD3	28	D	H	Q9UBD3_A	28	14.213257651012244	0.29959404928034783	-0.584995
rs4501820	XCL2	Q9UBD3	29	K	R	Q9UBD3_A	29	9.114390437670167	0.19211761335721775	-0.0935304
rs4623769	CDK18	Q07002	67	R	G	Q07002_A	67	100.09316437923172	0.38905383058816634	3.30625
rs4845112	RASSF5	Q8WWW0	277	W	R	Q8WWW0_A	277	67.82010870553479	0.39644677335138967	-0.346529
rs4845920	HNRNPCL1	O60812	14	V	M	O60812_A	14	197.33455849128632	0.5585620832206133	0.0972256
rs5030751	EPRS	P07814	893	H	P	P07814_A	893	262.9149532937027	0.6145392452655635	0.711986
rs5030752	EPRS	P07814	1043	V	I	P07814_A	1043	299.8414563708638	0.7008515110650098	0.380166
rs5745325	MSH4	O15457	97	T	A	O15457_A	97	91.8946938543777	0.3431204039974262	0.0273285
rs5745549	MSH4	O15457	914	N	S	O15457_A	914	128.3581834514757	0.4792693670870528	-0.0133506
rs5746026	TNFRSF1B	P20333	232	K	E	P20333_A	232	141.48055493193192	0.41172208603418786	-0.140246
rs6537825	TRIM33	Q9UPN9	840	T	I	Q9UPN9_A	840	458.94886129059057	0.42133728903880435	0.248108
rs6691166	TRIM33	Q9UPN9	67	A	V	Q9UPN9_A	67	1003.6456982175943	0.921395373883955	0.171736
rs7528153	VAV3	Q9UKW4	298	S	T	Q9UKW4_A	298	30.52142515107645	0.07694407779877144	-0.145968
rs7532933	UBE2U	Q5VVX9	90	T	I	Q5VVX9_A	90	108.81626065152616	0.3408136145493946	3.09964
rs7536561	LHX4	Q969G2	328	S	N	Q969G2_A	328	304.120160270663	0.9755017847878542	0.267137
rs9803965	ZFYVE9	O95405	287	C	Y	O95405_A	287	280.88359556045316	0.3430978809246143	0.395863
rs10494217	TBX15	Q96SF7	156	N	H	Q96SF7_A	156	71.56608065115047	0.2601854976919748	0.199965
rs10919225	HSPA6	P17066	153	S	N	P17066_A	153	149.34955483230758	0.27321346384105394	1.35802
rs10919226	HSPA6	P17066	154	N	D	P17066_A	154	145.97639856911246	0.2670427611042465	1.18944
rs10927851	FBLIM1	Q8WUP2	191	F	S	Q8WUP2_A	191	117.70151578702772	0.31731920333536207	-0.248262
rs11121804	DRAXIN	Q8NBI3	37	F	L	Q8NBI3_A	37	226.4964296120965	0.9892133285658414	-0.183986
rs11204774	GABPB2	Q8TAK5	62	I	V	Q8TAK5_A	62	235.00390341022373	0.49096859580155505	0.509551
rs11264680	CRTC2	Q53ET0	147	V	M	Q53ET0_A	147	239.415611675358	0.5204242251433621	1.35764
rs11538340	NDUFS2	O75306	20	T	P	O75306_A	20	122.14276063091194	0.7992413140096889	0.846238
rs11542317	ID3	Q02535	111	A	S	Q02535_A	111	44.67756346306527	0.7380849618229821	0.142245
rs11571117	REN	P00797	217	R	G	P00797_A	217	27.358409256545983	0.2215366258802705	3.28398
rs11576415	NDUFS2	O75306	352	A	P	O75306_A	352	39.8432056338625	0.260714068199203	2.37028
rs11802875	NUF2	Q9BZD4	229	L	S	Q9BZD4_A	229	129.92659031588005	0.2164347210716353	0.835155
rs11805194	NUP133	Q8WUM0	294	V	I	Q8WUM0_A	294	284.3527123243279	0.3482972405989708	-0.0548299
rs11806812	KCNA10	Q16322	254	S	N	Q16322_A	254	105.94739594327713	0.2935917895657109	0.325086
rs12062278	BCAR3	O75815	464	G	E	O75815_A	464	196.47046060775668	0.3893329757825547	0.19498
rs12137794	DNAJC11	Q9NVH1	267	M	V	Q9NVH1_A	267	188.00232316288933	0.38126617097312215	-0.010025
rs12564283	ZNF648	Q5T619	42	K	E	Q5T619_A	42	237.177928959359	0.7523025827860773	-0.513908
rs12568050	ZNF648	Q5T619	111	K	N	Q5T619_A	111	258.7361760407228	0.8206829967259825	0.00268835
rs16829204	IL22RA1	Q8N6P7	205	I	V	Q8N6P7_A	205	94.43463008397006	0.483321168366065	0.709854
rs16835244	AZIN2	Q96A70	288	S	A	Q96A70_A	288	20.78287264934333	0.20336252792179277	1.41637
rs16852767	NUF2	Q9BZD4	239	R	S	Q9BZD4_A	239	109.63632375875252	0.18263472545807935	-0.381252
rs17022678	TBX15	Q96SF7	493	A	P	Q96SF7_A	493	143.5711506922371	0.5219669843198087	0.431501
rs17131746	LRRC8B	Q6P9F7	288	N	D	Q6P9F7_A	288	82.45148241038717	0.7638118436387198	0.38219
rs17163640	CNKSR1	Q969H4	662	W	R	Q969H4_A	662	440.2892489536583	0.8570993768474252	-0.0851985
rs17393797	NES	P48681	1133	S	R	P48681_A	1133	225.37688992373268	0.352124294821849	0.221659
rs17848596	PRKAA2	P54646	150	Q	H	P54646_A	150	39.15100725668392	0.15299075519069352	-0.269591
rs17849502	NCF2	P19878	389	Q	H	P19878_A	389	132.49873209730964	0.30008699221625773	-0.0513969
rs17854972	GSTM5	P46439	67	T	A	P46439_A	67	23.584214505578732	0.9145664410720089	0.285002
rs17855962	PPP1R15B	Q5SWA1	589	E	K	Q5SWA1_A	589	206.86868754710133	0.6106565308627961	0.157503
rs17856201	NSL1	Q96IY1	4	C	S	Q96IY1_A	4	45.467761706387606	0.37429034898033536	0.323978
rs17856257	GPN2	Q9H9Y4	227	R	Q	Q9H9Y4_A	227	77.74338664823681	0.25759631908919156	-0.112634
rs28362263	PCSK9	Q8NBP7	443	T	A	Q8NBP7_A	443	28.463890101949524	0.09194528715629997	2.79641
rs28384811	SKI	P12755	62	G	A	P12755_A	62	81.38806126002288	0.2025185216090871	-2.67984
rs28564063	HNRNPCL2	B2RXH8	151	D	N	B2RXH8_A	151	73.67126216356847	0.19743721776134324	0.46246
rs28713604	HNRNPCL2	B2RXH8	145	H	R	B2RXH8_A	145	86.35729301372184	0.23143547653866411	0.562015
rs28730668	PIK3CD	O00329	296	I	V	O00329_A	296	39.929993777138044	0.13681236841086605	-0.122893
rs34001279	SH2D1B	O14796	122	K	N	O14796_A	122	35.45235944345401	0.7811746083635883	0.306733
rs34379702	IL22RA1	Q8N6P7	209	S	A	Q8N6P7_A	209	100.6424932620546	0.5150933231531445	0.117223
rs34392712	IPO13	O94829	894	N	K	O94829_A	894	32.27074515130984	0.5407001216513334	1.22667
rs34631763	GFI1	Q99684	36	N	S	Q99684_A	36	143.42151849770082	0.6255229162811183	0.245264
rs34846692	CD244	Q9BZW8	89	D	N	Q9BZW8_A	89	223.6213805577691	0.5972916584533238	-0.459166
rs34900099	IL22RA1	Q8N6P7	130	P	S	Q8N6P7_A	130	83.95898497216194	0.4297062918072717	-1.81429
rs34970857	KCNA10	Q16322	220	M	V	Q16322_A	220	69.92896250684495	0.19378078207651195	-1.05681
rs34974993	ERRFI1	Q9UJM3	158	L	I	Q9UJM3_A	158	114.478905263769	0.3718338691353292	-0.385985
rs35224927	CD244	Q9BZW8	292	E	G	Q9BZW8_A	292	244.2864568111871	0.6524879801855376	3.41579
rs35258161	GLMN	Q92990	336	S	L	Q92990_A	336	8.626485571392402	0.11730609371548967	4.68394
rs35274867	CFH	P08603	1050	Y	N	P08603_A	1050	526.5216876218976	0.7290965528986523	-0.219652
rs35343172	CFH	P08603	1059	T	I	P08603_A	1059	527.0248251286896	0.7297932684005206	-0.327238
rs35385323	ZFYVE9	O95405	134	N	K	O95405_A	134	699.6200759328739	0.8545823583108633	0.19143
rs35401673	IL22RA1	Q8N6P7	407	V	M	Q8N6P7_A	407	139.51441167771992	0.7140417492610671	-0.0808821
rs35434391	NECTIN4	Q96NY8	104	T	P	Q96NY8_A	104	215.44911433821807	0.4105209405682976	2.04638
rs35453854	CFH	P08603	551	T	I	P08603_A	551	116.04960208727896	0.16069872682596104	-0.471157
rs35688243	SH2D1B	O14796	36	T	I	O14796_A	36	17.74494405437391	0.391000766654723	0.708309
rs35783598	DFFA	O00273	255	F	L	O00273_A	255	214.44336310581227	0.6199823432580627	1.02432
rs35867643	S100A7A	Q86SG5	28	D	E	Q86SG5_A	28	11.107803095118143	0.41424595639724615	-2.39171
rs35937854	NCF2	P19878	297	A	V	P19878_A	297	109.66174220566838	0.24836511156593824	-0.274545
rs35997569	ACTN2	P35609	604	V	M	P35609_A	604	50.278461863078725	0.3006652228017521	1.53665
rs36022742	S100A3	P33764	3	K	R	P33764_A	3	16.60539170045524	0.5217402989482663	-0.422916
rs36043533	RSPO1	Q2MKA7	162	Q	K	Q2MKA7_A	162	29.28966386162855	0.11149584949462445	-0.113849
rs41265164	S100A3	P33764	87	Q	H	P33764_A	87	10.789738660411048	0.33901286857943824	-0.616999
rs41265897	PHC2	Q8IXK0	145	V	A	Q8IXK0_A	145	140.41879891585185	0.27438944922342007	-0.0956813
rs41269185	ARHGEF19	Q8IW93	460	L	P	Q8IW93_A	460	88.33229493554293	0.300032260890323	0.277955
rs41269377	CHML	P26374	209	V	A	P26374_A	209	83.59416428886504	0.2201450039985606	-1.04082
rs41279678	GPSM2	P81274	127	Q	R	P81274_A	127	191.48214469257783	0.39166501369744994	0.372351
rs41289154	NEGR1	Q7Z3B1	347	S	Y	Q7Z3B1_A	347	136.9976562164189	0.9697301582068288	0.165812
rs41303853	UBE2J2	Q8N2K1	226	Q	H	Q8N2K1_A	226	137.04122918026735	0.6874729799831383	-0.618736
rs41307728	NUP133	Q8WUM0	962	H	R	Q8WUM0_A	962	180.08308294560948	0.2205797171963361	1.10834
rs41309181	ZFYVE9	O95405	27	A	V	O95405_A	27	763.3816629168202	0.9324668119576912	0.220129
rs55985140	S100A7A	Q86SG5	23	H	R	Q86SG5_A	23	18.688091969447367	0.6969394816267295	0.338439
rs56148248	XCL1	P47992	28	H	D	P47992_A	28	10.251060241401662	0.15770619628292998	-0.0185285
rs56993041	INPP5B	P32019	46	S	G	P32019_A	46	616.8574751819926	0.8728409033352708	0.0329739
rs58970370	LPAR3	Q9UBY5	288	M	V	Q9UBY5_A	288	163.934236519904	0.5032829681753428	-0.458456
rs59454556	GABPB2	Q8TAK5	315	Q	K	Q8TAK5_A	315	219.22078153723143	0.4579946023023019	0.232804
rs61546281	XCL1	P47992	29	R	K	P47992_A	29	8.072704498264383	0.12419354585348696	-1.52443
rs61730011	TBX15	Q96SF7	566	T	M	Q96SF7_A	566	84.13220493306625	0.3058708736494314	0.121086
rs61731550	S100A3	P33764	22	S	R	P33764_A	22	15.426295637001676	0.4846931793299967	1.12715
rs61732084	FHL3	Q13643	103	T	A	Q13643_A	103	112.74503387647766	0.44697031774063445	0.243124
rs61749277	SPEN	Q96T58	3223	R	S	Q96T58_A	3223	299.049103120125	0.4175814495629838	-0.273181
rs61756316	ARID1A	O14497	1705	S	N	O14497_A	1705	486.38887109189585	0.5494799920410992	-0.38231
rs61996280	CNR2	P34972	66	Q	R	P34972_A	66	18.06998117003788	0.15602039121722114	-0.418286
rs62621412	GABPB2	Q8TAK5	314	R	G	Q8TAK5_A	314	217.67481436208405	0.45476477793716164	3.08667
rs62621917	BCAS2	O75934	4	A	T	O75934_A	4	27.497404689628226	0.3536680474315604	-1.81794
rs62623443	EXOSC10	Q01780	74	K	E	Q01780_A	74	245.37932003793705	0.6613290618959495	0.321498
rs74055698	HNRNPCL1	O60812	255	G	D	O60812_A	255	282.5449307119096	0.7997528983694808	-0.584024
rs74118730	NES	P48681	1466	G	S	P48681_A	1466	500.5617674512996	0.7820675821652053	-1.90785
rs74118731	NES	P48681	1407	R	G	P48681_A	1407	512.7570507064393	0.8011212460871004	3.48437
rs74866336	HNRNPCL1	O60812	105	C	Y	O60812_A	105	173.13053921893868	0.49005179525870346	0.222246
rs75390903	FBLIM1	Q8WUP2	174	I	V	Q8WUP2_A	174	107.56136963292006	0.28998172107941816	0.0591268
rs75411588	NUP133	Q8WUM0	152	N	S	Q8WUM0_A	152	512.1115946186355	0.6272739719147361	0.361895
rs75956311	DFFA	O00273	305	F	S	O00273_A	305	243.0772668387043	0.7027665081575127	-0.767433
rs76016754	FCGR2C	P31995	205	F	Y	P31995_A	205	65.25636196468217	0.4653949682165189	-0.655393
rs76077726	SFPQ	P23246	53	H	Q	P23246_A	53	132.73584173593824	0.5221461184173672	0.237181
rs77870948	SPEN	Q96T58	2593	S	N	Q96T58_A	2593	238.66335650577423	0.3332609572389034	0.0549396
rs78296889	TRAF3IP3	Q9Y228	92	Q	R	Q9Y228_A	92	295.80329603126205	0.4942861136397213	0.395254
rs78349214	BCAR3	O75815	733	S	N	O75815_A	733	224.0958148584811	0.4440763776365083	0.681597
rs78394637	RASSF5	Q8WWW0	150	C	R	Q8WWW0_A	150	78.68049534050503	0.4599318564773495	0.355024
rs78469326	FOXD2	O60548	65	T	A	O60548_A	65	133.32611370345586	0.38565780428554697	-0.127221
rs78955679	GSTM5	P46439	173	N	K	P46439_A	173	19.845406493031934	0.7695801267269797	0.137107
rs80009603	HNRNPCL2	B2RXH8	81	D	V	B2RXH8_A	81	174.2713451087457	0.4670430301221677	2.55421
rs80137217	AZIN2	Q96A70	188	N	H	Q96A70_A	188	31.592028707894798	0.3091312220699352	0.867626
rs80257412	ACTN2	P35609	475	N	D	P35609_A	475	29.30109402848717	0.17522055444738158	1.50818
rs80336474	CHML	P26374	417	Q	R	P26374_A	417	31.89684235544672	0.084000247476804	0.0150509
rs111682618	AKR7A2	O43488	166	M	V	O43488_A	166	20.28921674301012	0.28826066847647364	-0.292889
rs112330158	GSTM4	Q03013	209	F	Y	Q03013_A	209	9.892439894943417	0.363485632359606	-0.618304
rs112419376	GSTM4	Q03013	206	R	K	Q03013_A	206	11.567806639417094	0.425044938963081	0.328245
rs112611763	GSTM4	Q03013	208	V	L	Q03013_A	208	8.984038499054794	0.3301075315748134	1.67205
rs113120872	SYTL1	Q8IYJ3	377	D	G	Q8IYJ3_A	377	138.89986380220088	0.2537026867737967	-0.125683
rs114093703	MSH4	O15457	840	D	E	O15457_A	840	53.27664593679862	0.1989266573588061	-0.0174675
rs114315457	NES	P48681	830	R	K	P48681_A	830	437.98354868748885	0.6842966387429628	0.0705699
rs114860054	HIST3H3	Q16695	8	T	A	Q16695_A	8	73.42498123825773	0.8447696459359182	0.0948343
rs116188608	TRIM17	Q9Y577	173	K	E	Q9Y577_A	173	150.87389221332788	0.47019841251562183	-0.179967
rs116427277	EXOC8	Q8IYI6	672	G	A	Q8IYI6_A	672	626.8550105714294	0.9158489604827839	0.446332
rs116545384	BCAR3	O75815	561	G	C	O75815_A	561	224.19304435320242	0.44426905112236764	1.71844
rs116547444	SPEN	Q96T58	1637	A	V	Q96T58_A	1637	571.0390595492632	0.7973784764968157	0.0707896
rs117771172	EXOSC10	Q01780	702	H	R	Q01780_A	702	265.7169972029667	0.7161417370578673	0.184269
rs138145027	HNRNPCL1	O60812	212	G	E	O60812_A	212	144.37974226628026	0.40867170064725267	0.559096
rs138447715	FCGR1A	P12314	19	A	T	P12314_A	19	48.896683991057536	0.20787052273909254	0.101596
rs138731942	FCGR2C	P31995	316	K	N	P31995_A	316	121.2014013741226	0.8643834967514046	-0.532951
rs138747765	FCGR2C	P31995	118	I	T	P31995_A	118	23.027874912990125	0.16423007336855924	0.24354
rs139566100	HNRNPCL2	B2RXH8	208	H	Q	B2RXH8_A	208	120.75590043360279	0.32362292038572393	0.0191571
rs139723325	CNKSR1	Q969H4	425	H	R	Q969H4_A	425	185.8642788400623	0.3618170508378248	0.420346
rs141765631	HNRNPCL2	B2RXH8	26	P	L	B2RXH8_A	26	189.0119675635204	0.5065475451809623	-0.138501
rs144881169	TRAF3IP3	Q9Y228	75	G	E	Q9Y228_A	75	294.51131012187864	0.4921272104003236	0.0218577
rs145088108	LCK	P06239	45	Q	R	P06239_A	45	397.00762360790515	0.8481553352054377	-0.203476
rs145104812	AKR7A3	O95154	309	L	P	O95154_A	309	25.48697977770545	0.6565954628840635	1.41828
rs146073998	MAPKAPK2	P49137	51	V	G	P49137_A	51	21.43059225061861	0.1965807820149825	2.55531
rs148182255	AKR7A2	O43488	21	Q	P	O43488_A	21	50.60036433577889	0.7189087204960648	0.207188
rs149370166	GSTM4	Q03013	212	M	V	Q03013_A	212	17.185883523732333	0.631474318431339	-1.43496
rs149817424	AZIN2	Q96A70	27	S	T	Q96A70_A	27	33.25069093500676	0.3253614010815232	-0.329249
rs181265635	DRAXIN	Q8NBI3	83	T	A	Q8NBI3_A	83	174.72090100065375	0.7630859539149614	-0.164974
rs181345810	MAPKAPK2	P49137	25	A	T	P49137_A	25	52.75261975732882	0.48389475773518925	0.61904
rs200028198	MAPKAPK2	P49137	215	P	T	P49137_A	215	16.33836917774654	0.14987030466776718	-0.749904
rs200333663	CRTC2	Q53ET0	500	Q	H	Q53ET0_A	500	159.7366864673668	0.34722397883756645	-0.227011
rs200675176	GSTM4	Q03013	211	K	R	Q03013_A	211	16.04321938302196	0.5894885189550076	-0.257326
rs368813522	RNF19B	Q6ZMZ0	97	V	A	Q6ZMZ0_A	97	313.36223609953566	0.46286816685989796	0.193307
rs370748254	FCGR2C	P31995	134	G	V	P31995_A	134	54.59054372765225	0.3893285435802174	2.66827
rs538667090	RERE	Q9P2R6	1192	Q	R	Q9P2R6_A	1192	311.1225416554742	0.46731293573990484	0.143438
rs543123955	SHC1	P29353	124	G	V	P29353_A	124	98.83379477497122	0.2716736206477489	-0.0995063
rs547905371	KCNA3	P22001	84	A	D	P22001_A	84	68.34030536239301	0.2866787509672381	-0.0840081
rs549693323	EXOC8	Q8IYI6	52	G	A	Q8IYI6_A	52	461.3382943708808	0.6740253969499483	0.135071
rs556901269	UBQLN4	Q9NRR5	103	A	D	Q9NRR5_A	103	256.13205965444354	0.9064524799536782	0.564494
rs557745273	AZIN2	Q96A70	104	T	I	Q96A70_A	104	12.663693056083224	0.12391552775992734	0.669471
rs560787602	CFH	P08603	437	A	S	P08603_A	437	417.87872621741593	0.5786541105094765	0.381192
rs570282927	HDAC1	Q13547	241	L	F	Q13547_A	241	31.28872700559024	0.13020519233990097	2.00281
rs571837891	MAPKAPK2	P49137	214	P	T	P49137_A	214	13.615859968013172	0.12489698693423937	4.45555
rs576149674	SPEN	Q96T58	3168	G	R	Q96T58_A	3168	235.69378060364684	0.3291143478799061	0.89397
rs587716293	APH1A	Q96BI3	165	P	A	Q96BI3_A	165	5.779924434150724	0.1093449129885113	11.7408
rs6643	RNF181	Q9P0P0	118	H	Y	Q9P0P0_A	118	16.195531606185178	0.145594076366431	0.604489
rs7185	FARSB	Q9NSD9	585	I	V	Q9NSD9_A	585	38.27665423248391	0.6626921118242598	-1.86303
rs12366	POLE4	Q9NR33	17	V	G	Q9NR33_A	17	31.17966044125181	0.51414762852866	-0.140733
rs364891	RNF144A	P50876	4	A	T	P50876_A	4	154.63059719312824	0.5005159565176417	-0.151144
rs692243	PRKAG3	Q9UGI9	71	A	P	Q9UGI9_A	71	99.2823995403683	0.8112006923654301	0.453955
rs1041973	IL1RL1	Q01638	78	E	A	Q01638_A	78	172.76068295765918	0.3558113302231244	-0.076177
rs1042821	MSH6	P52701	39	E	G	P52701_A	39	355.4078562802245	0.8177522844025474	2.7721
rs1046356	CWC22	Q9HCG8	794	Q	R	Q9HCG8_A	794	674.8350739214534	0.8537101081927663	0.0940038
rs1048108	BARD1	Q99728	24	S	P	Q99728_A	24	282.68068640083743	0.7224870234632608	0.630357
rs1051061	VRK2	Q86Y07	167	V	I	Q86Y07_A	167	73.97750454159647	0.3040859074267449	0.656642
rs1056104	GEMIN6	Q8WXD5	140	D	G	Q8WXD5_A	140	106.61252956895504	0.6961942554292964	3.0427
rs1128416	PPP1CB	P62140	67	H	Q	P62140_A	67	8.182424861411567	0.12266884347108756	0.44636
rs1131171	NCL	P19338	149	D	E	P19338_A	149	146.38901296849818	0.3450000314405806	0.371333
rs1143676	ITGA4	P13612	878	Q	R	P13612_A	878	503.7045728223854	0.5716653055310663	0.452121
rs1145231	PMS1	P54277	394	T	M	P54277_A	394	137.76981991788458	0.26917109268431266	0.313428
rs1145232	PMS1	P54277	501	R	G	P54277_A	501	376.2399829091906	0.7350878978542325	2.54898
rs1145234	PMS1	P54277	793	H	Y	P54277_A	793	220.77495233439342	0.43134436259404085	0.0211087
rs1198849	ATP6V1C2	Q8NEY4	143	D	N	Q8NEY4_A	143	12.840405772990112	0.10375078501935932	0.953957
rs1250259	FN1	P02751	15	L	Q	P02751_A	15	470.9883137948975	0.4210064066314088	0.491506
rs1805085	MSTN	O14793	55	T	A	O14793_A	55	22.41466898106895	0.1891693647827999	1.09596
rs1864492	NOTO	A8MTQ0	5	T	R	A8MTQ0_A	5	75.33446159061724	0.6849702165046392	0.129766
rs2017800	DES	P17661	31	R	S	P17661_A	31	329.35849498300416	0.8909334796351663	-0.575315
rs2044693	PNO1	Q9NRX1	11	G	R	Q9NRX1_A	11	117.52398488814205	0.7895633761689931	0.275072
rs2066518	SMARCAL1	Q9NZC9	377	Q	E	Q9NZC9_A	377	79.76378594357557	0.10968854565194026	-0.0435544
rs2066522	SMARCAL1	Q9NZC9	315	R	S	Q9NZC9_A	315	214.10766492168418	0.2944338473954301	0.0134675
rs2066524	SMARCAL1	Q9NZC9	43	T	A	Q9NZC9_A	43	659.6990822639094	0.9071965685359515	0.127488
rs2070094	BARD1	Q99728	507	M	V	Q99728_A	507	139.61199297429036	0.356826122534383	-0.449598
rs2219078	SULT1C3	Q6IMI6	179	R	G	Q6IMI6_A	179	10.280283028549695	0.09902798894281553	3.05875
rs2227982	PDCD1	Q15116	215	V	A	Q15116_A	215	111.68418650386026	0.5369947519220972	-0.182377
rs2228139	IL1R1	P14778	124	E	A	P14778_A	124	178.9710103465391	0.32549459843681156	0.243194
rs2228456	BARD1	Q99728	645	R	C	Q99728_A	645	202.025676294779	0.5163456031884558	-0.637283
rs2229571	BARD1	Q99728	378	S	R	Q99728_A	378	296.02017552252084	0.7565806430619467	0.414275
rs2241764	GPR39	O43194	50	V	A	O43194_A	50	23.070911516452174	0.09706704042934043	0.525159
rs2292880	MLPH	Q9BV36	139	W	R	Q9BV36_A	139	215.93255067639174	0.7039973193362915	0.412771
rs2292884	MLPH	Q9BV36	347	R	H	Q9BV36_A	347	285.0615354894678	0.9293761232470517	-0.0803539
rs2302154	HJURP	Q8NCD3	4	A	T	Q8NCD3_A	4	169.18096743596124	0.3820817797890471	-0.225293
rs2302929	DDX1	Q92499	35	M	L	Q92499_A	35	394.90450002301606	0.6312534355249374	0.156889
rs2307397	ORC4	O43929	56	V	L	O43929_A	56	33.33707930693779	0.6266320897568571	1.69827
rs2482275	FOXD4L1	Q9NU39	174	R	H	Q9NU39_A	174	126.17273301744535	0.3778234369909629	-0.526845
rs2715860	ASAP2	O43150	748	D	E	O43150_A	748	264.0240064475761	0.45694753011565337	0.711343
rs2757970	FOXD4L1	Q9NU39	49	Q	K	Q9NU39_A	49	101.85963428372814	0.30501801930849465	0.142131
rs3087386	REV1	Q9UBZ9	257	S	F	Q9UBZ9_A	257	223.29156726916509	0.37599797141114627	0.569335
rs3087399	REV1	Q9UBZ9	373	S	N	Q9UBZ9_A	373	138.03687912547406	0.23243863243854385	0.702397
rs3087403	REV1	Q9UBZ9	138	M	V	Q9UBZ9_A	138	388.0886865409172	0.6534978488063649	-0.331658
rs3731847	ATL2	Q8NHH9	18	R	W	Q8NHH9_A	18	158.24080787914576	0.46228530516118205	-0.0193418
rs3751107	MLPH	Q9BV36	172	D	G	Q9BV36_A	172	214.22538202182238	0.6984314972649683	0.584955
rs3751109	MLPH	Q9BV36	153	P	L	Q9BV36_A	153	208.6806200657188	0.6803541043882234	4.44786
rs3917320	IL1R1	P14778	456	G	R	P14778_A	456	254.06097109372104	0.46206071924439057	0.704377
rs4148211	ABCG8	Q9H221	54	C	Y	Q9H221_A	54	29.468241874387196	0.4580234867594994	0.178618
rs4148217	ABCG8	Q9H221	400	K	T	Q9H221_A	400	21.499644258474685	0.33416795169970437	-0.870698
rs4832242	POLR1A	O95602	150	A	P	O95602_A	150	52.41574742633517	0.10403573175136782	1.09411
rs4988956	IL1RL1	Q01638	433	T	A	Q01638_A	433	187.88154594137637	0.386953684375988	0.139761
rs6433818	CWC22	Q9HCG8	773	R	S	Q9HCG8_A	773	612.8555381975698	0.7753019782757774	0.0480122
rs6544718	ABCG8	Q9H221	632	A	V	Q9H221_A	632	52.0755690006064	0.809408100772169	-0.30523
rs6720173	ABCG5	Q9H222	604	E	Q	Q9H222_A	604	53.7360080990469	0.5136930463315438	-0.395728
rs6722745	SULT1C3	Q6IMI6	194	T	M	Q6IMI6_A	194	23.609786569845014	0.22742853254991438	0.946842
rs6736017	HTR2B	P41595	421	V	M	P41595_A	421	70.49589678467024	0.3715622142066443	0.34424
rs6753459	C2ORF88	Q9BSF0	56	I	T	Q9BSF0_A	56	20.62292559601383	0.46425111723311774	-0.204137
rs6756629	ABCG5	Q9H222	50	C	R	Q9H222_A	50	28.616921123535427	0.2735654156051676	0.426377
rs7562325	ITGA4	P13612	961	Q	H	P13612_A	961	736.0552596333093	0.8353651675788879	-0.102918
rs7566476	FIGLA	Q6QHK4	141	T	S	Q6QHK4_A	141	52.14055600707989	0.24529683906239264	-0.26387
rs7582826	ATL2	Q8NHH9	420	H	D	Q8NHH9_A	420	21.93765891787939	0.06408876119438923	-0.0557101
rs7590838	PNO1	Q9NRX1	71	A	G	Q9NRX1_A	71	16.453940538205927	0.11054278711698569	0.0479623
rs7601000	ATG4B	Q9Y4P1	354	Q	L	Q9Y4P1_A	354	23.912662156381984	0.220387597428677	0.0676009
rs9282574	ABCG8	Q9H221	210	M	V	Q9H221_A	210	19.137261273630127	0.29744954493515696	-1.59246
rs9308683	FOXD4L1	Q9NU39	29	I	V	Q9NU39_A	29	144.16852693943872	0.43171172607200003	-0.225707
rs9333568	ADRA2B	P18089	211	A	G	P18089_A	211	27.950069116522823	0.41630012933772254	-0.532012
rs10192036	IL1RL1	Q01638	501	K	Q	Q01638_A	501	369.01517173934286	0.7600096091381492	0.211261
rs10192157	IL1RL1	Q01638	549	I	T	Q01638_A	549	474.6908708038818	0.9776552586730465	-0.442127
rs10206753	IL1RL1	Q01638	551	S	L	Q01638_A	551	475.7284215963181	0.9797921588132323	0.217349
rs10498111	EPHA4	P54764	625	N	K	P54764_A	625	90.88216880886463	0.15227879966497918	0.280907
rs11546386	EEF1B2	P24534	89	R	G	P24534_A	89	39.37572384655331	0.2538632007362435	3.44062
rs11546406	MRPL44	Q9H9J2	138	I	T	Q9H9J2_A	138	17.58267515417214	0.3137646380818175	-0.525138
rs11555797	SMARCAL1	Q9NZC9	114	H	R	Q9NZC9_A	114	510.24642728169226	0.7016741729413256	-0.0747158
rs11692435	ACTR1B	P42025	143	V	A	P42025_A	143	10.346903614974078	0.2523304042367916	-1.32505
rs11694988	TTC30B	Q8N4P2	117	H	R	Q8N4P2_A	117	29.750184724819892	0.544038493458204	0.228218
rs11883500	MLPH	Q9BV36	289	N	T	Q9BV36_A	289	240.13983621436367	0.7829194831034406	0.277817
rs11903115	CWC22	Q9HCG8	741	V	D	Q9HCG8_A	741	508.02988504288163	0.6426907327220491	-0.175708
rs11903659	SULT1C3	Q6IMI6	88	T	A	Q6IMI6_A	88	37.87501534590189	0.36484273735137374	0.206856
rs12328317	PRKAG3	Q9UGI9	139	L	F	Q9UGI9_A	139	68.42042003005967	0.5590385844547453	0.385584
rs13424615	CFLAR	O15519	203	I	L	O15519_A	203	129.78907088734115	0.32513420842997165	-0.0574899
rs13428956	FOXD4L1	Q9NU39	183	R	L	Q9NU39_A	183	117.09146174378876	0.3506296286077695	0.0373088
rs17035911	SULT1C3	Q6IMI6	148	C	Y	Q6IMI6_A	148	5.659617746970778	0.054518009096744924	3.26233
rs17049354	VRK2	Q86Y07	216	L	F	Q86Y07_A	216	68.45878898522115	0.2814011245567459	0.90496
rs28362304	IL1R1	P14778	344	M	T	P14778_A	344	103.73554476060056	0.18866384796116517	0.353851
rs33985460	PRKAG3	Q9UGI9	340	W	R	Q9UGI9_A	340	31.927604654836372	0.2608689467768369	0.127207
rs34302587	POLR1A	O95602	815	V	I	O95602_A	815	90.76573560959312	0.1801534879449383	0.971405
rs34689457	NHEJ1	Q9H9Q4	14	T	A	Q9H9Q4_A	14	27.628117024373736	0.18575236962978262	0.574791
rs34727427	HOXD4	P09016	123	P	S	P09016_A	123	26.852730553475947	0.22545366334919384	-0.226787
rs34873284	ATL2	Q8NHH9	272	S	N	Q8NHH9_A	272	45.47562359822248	0.1328526618023534	-0.00668009
rs34892520	POLR1A	O95602	1141	T	A	O95602_A	1141	52.720080277947005	0.1046397771474182	11.441
rs35012125	SDPR	O95810	130	D	E	O95810_A	130	209.29561903603837	0.5471254878207242	-0.0490687
rs35050588	PRKAG3	Q9UGI9	153	M	L	Q9UGI9_A	153	77.49954471633816	0.6332208389699232	0.125569
rs35093541	POLR1A	O95602	1608	M	I	O95602_A	1608	281.89073965268335	0.5595018828056748	-0.128184
rs35095494	ACKR3	P25106	230	I	V	P25106_A	230	23.01298172520093	0.21646095245609473	-0.903074
rs35212307	WDR12	Q9GZL7	75	V	I	Q9GZL7_A	75	32.74356567538692	0.15233741260191472	0.205772
rs35239368	POLR1A	O95602	364	E	K	O95602_A	364	42.89455905690188	0.08513790337357525	1.58154
rs35314717	PTPRN	Q16849	419	R	S	Q16849_A	419	319.11919394070804	0.7073160735279176	-0.142051
rs35322532	ITGA4	P13612	634	T	S	P13612_A	634	206.19224751857982	0.23401207877739508	0.285079
rs35443467	POLR1A	O95602	396	N	S	O95602_A	396	26.97794113496058	0.05354630974337302	-0.295363
rs35777875	PRKCE	Q02156	654	T	A	Q02156_A	654	113.13685662203716	0.2577439123005041	0.281247
rs41288789	DPYSL5	Q9BPU6	512	T	A	Q9BPU6_A	512	98.4920264747661	0.5056660114147562	-0.2355
rs56004639	NRBP1	Q9UHY1	365	I	V	Q9UHY1_A	365	56.34940779345013	0.2501554240897522	-0.02534
rs58748621	GPR39	O43194	212	S	N	O43194_A	212	44.744917470777004	0.18825683198716178	0.772826
rs59353759	TTC30A	Q86WT1	220	H	R	Q86WT1_A	220	27.80771391460282	0.49234628689969545	0.294716
rs59901247	EPAS1	Q99814	766	P	T	Q99814_A	766	356.82786180546225	0.653279344786324	-1.07389
rs61518065	EPAS1	Q99814	785	T	P	Q99814_A	785	389.3933911481767	0.7129002150961284	1.35794
rs61731726	HTR2B	P41595	51	E	G	P41595_A	51	45.724494161361704	0.24099976124807315	3.6778
rs61731727	HTR2B	P41595	31	R	W	P41595_A	31	97.31814680425016	0.512934053729743	-0.115266
rs61735649	SDPR	O95810	174	E	Q	O95810_A	174	150.78736075880062	0.39417742565434594	0.455934
rs61742858	TTC30A	Q86WT1	279	H	P	Q86WT1_A	279	19.022738983535774	0.33680492161161163	3.83831
rs61743196	SULT1C3	Q6IMI6	203	K	E	Q6IMI6_A	203	12.636920019204231	0.12172901976119475	3.28732
rs61748245	GRB14	Q14449	90	I	F	Q14449_A	90	125.91874555367298	0.2892924942907632	0.0858224
rs61751949	CRYGC	P07315	48	H	R	P07315_A	48	12.000295417252845	0.4773748291841616	0.216498
rs61754968	NCL	P19338	196	D	E	P19338_A	196	43.153760422550704	0.10170195427004533	0.346489
rs62176112	PRKRA	O75569	11	L	P	O75569_A	11	277.364777280008	0.9776830234248106	0.611241
rs71425650	CWC22	Q9HCG8	742	K	R	Q9HCG8_A	742	511.4877156674188	0.6470651125826452	-0.0093385
rs72932596	POLR1A	O95602	1437	D	G	O95602_A	1437	103.30928712347435	0.2050501578310564	4.22539
rs72934521	POLR1A	O95602	652	Q	H	O95602_A	652	83.27444414888667	0.16528463598451018	-0.599207
rs76224543	HDAC4	P56524	319	T	A	P56524_A	319	387.3802493512731	0.9027375693952663	-0.344463
rs76479554	IHH	Q14623	252	R	H	Q14623_A	252	77.92144155980424	0.20019118525492147	-0.207744
rs78070897	ABCG5	Q9H222	262	R	K	Q9H222_A	262	30.564397478523	0.2921824490775509	0.427844
rs78239085	POLR1A	O95602	1387	Q	R	O95602_A	1387	39.4475180745434	0.07829615354485031	-0.0352133
rs79616802	ACTR1B	P42025	45	L	M	P42025_A	45	32.879496953589666	0.801833772317635	-0.0167034
rs80025980	ABCG8	Q9H221	80	Y	C	Q9H221_A	80	31.22363253079033	0.4853074405324466	0.986392
rs80243841	STRN	O43815	380	S	P	O43815_A	380	291.53928240929014	0.6331271032714443	0.790172
rs80292002	MLPH	Q9BV36	72	R	Q	Q9BV36_A	72	178.83268989299975	0.5830419448110319	-0.0493402
rs111455491	SULT1C3	Q6IMI6	202	H	Y	Q6IMI6_A	202	9.50005952157716	0.09151224598060051	1.00512
rs113188481	FHL2	Q14192	177	Q	R	Q14192_A	177	77.65947133291925	0.2840813561774854	0.0911506
rs114489202	POLR1B	Q9H9Y6	3	S	P	Q9H9Y6_A	3	71.49667327063673	0.9015303673945003	1.2886
rs115868270	RNF25	Q96BH1	343	N	S	Q96BH1_A	343	136.15834970805759	0.41057042359540646	0.284814
rs138274580	ATG4B	Q9Y4P1	330	S	N	Q9Y4P1_A	330	18.65204650019405	0.17190389294270367	0.700812
rs141841883	FOXD4L1	Q9NU39	162	K	N	Q9NU39_A	162	108.43076555786982	0.3246952296180449	0.377781
rs186464460	PTPRN	Q16849	11	R	G	Q16849_A	11	438.94890352178174	0.9729142615473557	2.99946
rs377465547	FOXD4L1	Q9NU39	204	Q	K	Q9NU39_A	204	98.38503230209746	0.29461334603654604	-0.0641819
rs527658023	ARHGAP15	Q53QZ3	342	A	D	Q53QZ3_A	342	221.01747432983848	0.5279334324691622	0.703193
rs539227893	ITGA4	P13612	78	T	A	P13612_A	78	261.51401350347857	0.29679795756556915	0.692481
rs543797590	FOXD4L1	Q9NU39	234	R	P	Q9NU39_A	234	69.60788693655307	0.208440369445041	-0.188132
rs552347792	NIFK	Q9BYG3	49	M	V	Q9BYG3_A	49	208.2293741573531	0.730118469205398	-0.034055
rs560855336	CNNM3	Q8NE01	223	A	P	Q8NE01_A	223	78.36040815300484	0.17850777842817292	0.696195
rs6794	EXOSC7	Q15024	274	L	V	Q15024_A	274	12.75872021331069	0.3061111080156805	-0.894691
rs8147	DNAJB11	Q9UBS4	264	V	I	Q9UBS4_A	264	34.401654668466875	0.5939693957374212	-0.336717
rs293833	PYDC2	Q56P42	81	R	Q	Q56P42_A	81	9.91082065857541	0.32606359616815017	0.00222415
rs373572	RAD18	Q9NS91	302	Q	R	Q9NS91_A	302	69.29252686038096	0.11501148435863673	0.632122
rs708035	IRAK2	O43187	431	E	D	O43187_A	431	138.30138076067655	0.3129928226022168	-0.0192403
rs1055153	WWTR1	Q9GZV5	74	Q	P	Q9GZV5_A	74	141.22644796936032	0.6813144701917315	0.994651
rs1107413	SRPRB	Q9Y5M8	9	L	V	Q9Y5M8_A	9	149.07831655286802	0.961868340323874	-0.0762794
rs1131532	TNFSF10	P50591	275	L	F	P50591_A	275	64.00295271388846	0.29210141285565755	-0.445671
rs1132030	TRPC1	P48995	721	S	R	P48995_A	721	38.87685268059913	0.3107506659131639	-0.811384
rs1132429	ACTL6A	O96019	339	E	D	O96019_A	339	33.47527948586966	0.5960919724877053	0.811098
rs1799977	MLH1	P40692	219	V	I	P40692_A	219	251.0818607132	0.36359458613954004	0.864392
rs1800452	CCR5	P51681	223	Q	R	P51681_A	223	32.3678985019641	0.3019510794864541	0.357517
rs1800944	CCR5	P51681	335	V	A	P51681_A	335	85.33680071996031	0.7960831654161559	0.413358
rs1801282	PPARG	P37231	12	A	P	P37231_A	12	335.6630888611785	0.9939200255880771	-0.178927
rs1870134	XPC	Q01831	16	V	L	Q01831_A	16	587.3197156678314	0.9668342476983186	0.29688
rs2227999	XPC	Q01831	492	H	R	Q01831_A	492	196.8469644522879	0.3240456291706768	0.121864
rs2228000	XPC	Q01831	499	V	A	Q01831_A	499	186.2082541917776	0.3065323920754348	-0.211406
rs2229362	BCL6	P41182	493	T	A	P41182_A	493	235.3292981881777	0.6872637356019957	0.27229
rs2230149	UBA7	P41226	817	R	H	P41226_A	817	23.784925199269928	0.4473700938735395	4.45918
rs2230461	PIK3CA	P42336	391	M	I	P42336_A	391	34.11283937119424	0.5918277564715566	1.13181
rs2230590	MST1R	Q04912	523	R	Q	Q04912_A	523	186.10811159860341	0.47978869761753806	0.0663987
rs2230592	MST1R	Q04912	440	S	N	Q04912_A	440	361.9588643902034	0.9331338147767331	0.452206
rs2230593	MST1R	Q04912	322	Q	R	Q04912_A	322	229.68970260516625	0.5921425042814702	-0.0189987
rs2234390	UBA7	P41226	999	E	D	P41226_A	999	40.664739138099534	0.7648621138448225	-0.0292337
rs2272044	ZNF35	P13682	2	N	T	P13682_A	2	231.74444645882681	0.9765576865982815	0.386638
rs2290610	IL5RA	Q01344	129	V	I	Q01344_A	129	39.412629457632384	0.18500587039953834	1.11162
rs2291087	ITGB5	P18084	477	S	N	P18084_A	477	54.79039929442439	0.22900099419514025	0.796307
rs2291089	ITGB5	P18084	431	Q	R	P18084_A	431	22.039636846895718	0.09211648052640804	0.380966
rs2291090	ITGB5	P18084	428	V	L	P18084_A	428	13.712422915471326	0.057312202884177696	-0.0562174
rs3729699	PIK3CB	P42338	208	E	D	P42338_A	208	24.31982973617409	0.08025981149847065	-0.548055
rs3732401	GTF2E1	P29083	366	S	P	P29083_A	366	27.025389159639772	0.3039114967805872	1.05997
rs3732466	GP5	P40197	357	R	G	P40197_A	357	93.97795355622965	0.2847282490495183	1.55177
rs3733100	FYCO1	Q9BQS8	321	A	G	Q9BQS8_A	321	285.19114606999784	0.2847521495367361	3.18495
rs3738000	NEK11	Q8NG66	488	V	E	Q8NG66_A	488	348.462418470194	0.6665381637091825	0.359192
rs3772173	SKIL	P12757	38	V	A	P12757_A	38	446.4659015737745	0.5970312573616687	-0.147633
rs3796130	GP9	P14770	156	T	A	P14770_A	156	102.29924592517843	0.7144935386950374	-0.253653
rs3796375	FYCO1	Q9BQS8	679	V	A	Q9BQS8_A	679	707.6532572524883	0.7065639621219552	0.474109
rs3817672	TFRC	P02786	142	S	G	P02786_A	142	25.03397310234196	0.07856156116904936	-1.13185
rs3844283	IRAK2	O43187	392	V	L	O43187_A	392	220.6496254966713	0.49935690237130037	0.110851
rs4683158	FYCO1	Q9BQS8	250	Q	R	Q9BQS8_A	250	518.6775966599913	0.5178791929579409	0.0723899
rs4686302	OXTR	P30559	218	T	A	P30559_A	218	102.76074591920099	0.3066887054135502	-0.343127
rs4688725	RASSF1	Q9NS23	21	Q	K	Q9NS23_A	21	242.29286202607503	0.8979653639042507	-0.160728
rs6599079	OXSR1	O95747	304	I	T	O95747_A	304	120.33108525946652	0.28706093431787183	-2.35228
rs6762208	SENP2	Q9HC62	301	M	T	Q9HC62_A	301	201.08789565963187	0.41291228021198606	-0.220053
rs6763816	TNFSF10	P50591	33	I	V	P50591_A	33	170.61575157867216	0.7786687953967709	-0.869532
rs6766410	HTR3C	Q8WXA8	163	K	N	Q8WXA8_A	163	7.401140862537368	0.04772935187897512	-0.161978
rs6779903	PPP2R3A	Q06190	171	S	A	Q06190_A	171	488.8442897104319	0.7626473048014283	-0.0105709
rs6807362	HTR3C	Q8WXA8	405	A	G	Q8WXA8_A	405	58.75715579402917	0.378920090346655	0.958261
rs7624748	ZXDC	Q2QGD7	118	A	P	Q2QGD7_A	118	360.2748751956334	0.6868323422410323	0.655607
rs9814557	PPP2R3A	Q06190	67	G	D	Q06190_A	67	633.5429491865559	0.988392076665725	0.37456
rs9830744	RBSN	Q9H1K0	722	I	M	Q9H1K0_A	722	655.2399156795592	0.8103969779492249	-0.065503
rs9835485	ZKSCAN7	Q9P0L1	432	A	T	Q9P0L1_A	432	194.0302557863281	0.3882412044121573	-0.413051
rs9840993	MYLK	Q15746	147	S	P	Q15746_A	147	739.7050684854764	0.9400590556786573	-0.134339
rs9851219	RBSN	Q9H1K0	641	A	T	Q9H1K0_A	641	490.7721836033938	0.6069842281223828	0.134842
rs9854688	IRAK2	O43187	503	I	L	O43187_A	503	184.03669453717853	0.41649739264173413	-0.0956795
rs9868848	RBSN	Q9H1K0	591	P	L	Q9H1K0_A	591	404.12433329098764	0.4998186627185332	2.08746
rs9873604	ZKSCAN7	Q9P0L1	483	S	T	Q9P0L1_A	483	209.2441286794896	0.4186831182872752	0.106545
rs9875356	FYCO1	Q9BQS8	282	H	R	Q9BQS8_A	282	413.9544114624932	0.41331720882116074	0.633016
rs9878928	HESX1	Q9UBX0	125	S	N	Q9UBX0_A	125	64.62465660625004	0.5972298225953744	-0.00672206
rs10935282	ESYT3	A0FGR9	590	R	G	A0FGR9_A	590	21.43210136944909	0.059009659588430935	3.10347
rs11465910	IRAK2	O43187	329	V	L	O43187_A	329	274.99423754942103	0.6223453600863149	0.250306
rs11465927	IRAK2	O43187	439	V	L	O43187_A	439	117.7040671921065	0.266378600268417	0.00828133
rs11544593	APPL1	Q9UKG1	700	G	E	Q9UKG1_A	700	509.4528368769677	1.0000000000000002	0.522574
rs11547235	EXOSC7	Q15024	5	A	T	Q15024_A	5	26.634725213073725	0.6390284535090964	-1.54692
rs11710965	ZNF445	P59923	428	C	Y	P59923_A	428	229.73385654796903	0.3094234915393143	0.474415
rs12721613	NR1I2	O75469	27	S	P	O75469_A	27	259.7984836009149	0.8750206803603168	0.409589
rs13059238	FYCO1	Q9BQS8	1001	D	N	Q9BQS8_A	1001	414.7702065442984	0.4141317481444415	0.0426349
rs13081859	ZKSCAN7	Q9P0L1	153	S	F	Q9P0L1_A	153	231.43104969718704	0.46307762214029347	0.723256
rs13096789	KBTBD8	Q8NFY9	420	R	C	Q8NFY9_A	420	169.9423617527499	0.2870967288803303	0.04963
rs16836266	NEK11	Q8NG66	562	A	V	Q8NG66_A	562	404.58329656216813	0.773886058478991	0.0849046
rs16837497	ZXDC	Q2QGD7	562	L	P	Q2QGD7_A	562	394.4849125232191	0.7520507676255389	0.719711
rs16845759	TNFSF10	P50591	47	E	D	P50591_A	47	145.68835518423882	0.6649032986988822	0.752294
rs17006625	KAT2B	Q92831	386	S	N	Q92831_A	386	107.19915826372566	0.18483933356308335	-0.197383
rs17197552	PPP2R3A	Q06190	642	G	S	Q06190_A	642	202.9074533161505	0.3165564693153079	0.230865
rs17249244	STXBP5L	Q9Y2K9	568	S	T	Q9Y2K9_A	568	142.40630317465488	0.26692306599635046	-0.504133
rs28497577	MYLK	Q15746	21	H	P	Q15746_A	21	434.6017514037408	0.5523164967050821	1.93997
rs28763914	WWTR1	Q9GZV5	285	S	T	Q9GZV5_A	285	48.92504294863996	0.23602760102620549	0.26795
rs33910087	FYCO1	Q9BQS8	447	C	R	Q9BQS8_A	447	237.07568215757675	0.23671075006195588	0.0887815
rs33999879	SMC4	Q9NTJ3	356	S	N	Q9NTJ3_A	356	558.9563088044705	0.5718294895201355	-0.716109
rs34087325	PLXNB1	O43157	592	E	D	O43157_A	592	526.9742016937163	0.45339114034444367	0.160407
rs34149860	STAG1	Q8WVM7	1132	H	Q	Q8WVM7_A	1132	824.9245484789748	0.9841930093639716	0.518666
rs34221642	ARIH2	O95376	29	D	E	O95376_A	29	89.8309455312318	0.6138628676808597	0.759037
rs34512144	EXOSC7	Q15024	169	Q	R	Q15024_A	169	28.444997171573647	0.6824610506474841	0.308136
rs34800524	MYRIP	Q8NFW9	673	S	P	Q8NFW9_A	673	547.149066277005	0.6743693087026024	1.12785
rs34801630	FYCO1	Q9BQS8	994	K	E	Q9BQS8_A	994	418.69297977273436	0.41804848302325903	-0.114217
rs34901937	PPP2R3A	Q06190	481	A	P	Q06190_A	481	223.62047189432724	0.3488709058863183	0.758234
rs34936017	FANCD2	Q9BXW9	193	A	T	Q9BXW9_A	193	224.3582725880076	0.4014611096747805	-0.0573741
rs35060588	IRAK2	O43187	214	G	R	O43187_A	214	73.41062592517876	0.16613716284639043	0.851897
rs35178407	SHQ1	Q6PI26	489	N	S	Q6PI26_A	489	537.5033591025248	0.7899354577828586	-0.170706
rs35250006	PPP2R3A	Q06190	711	Q	R	Q06190_A	711	228.04407230255543	0.3557721769042372	0.348411
rs35537868	ESYT3	A0FGR9	662	S	T	A0FGR9_A	662	161.53296072702852	0.4447536366359747	0.139049
rs35592743	PLXNB1	O43157	753	L	S	O43157_A	753	381.2926042287463	0.32805152146072375	-0.340522
rs35782247	FANCD2	Q9BXW9	456	R	L	Q9BXW9_A	456	180.74439965276667	0.32341953080262886	0.867228
rs35923084	PPP2R3A	Q06190	564	V	I	Q06190_A	564	325.7396264821345	0.5081872764654337	0.22625
rs36014492	FYCO1	Q9BQS8	727	N	H	Q9BQS8_A	727	711.7066688270543	0.710611134254471	0.100213
rs36060625	UBE2E1	P51965	25	D	E	P51965_A	25	46.97988695589168	0.670162801514721	0.396974
rs36078463	LRCH3	Q96II8	522	L	P	Q96II8_A	522	197.6786531244249	0.8275681487954916	0.409794
rs36092077	HTR3D	Q70Z44	90	Q	R	Q70Z44_A	90	26.694059276424927	0.16754248159410193	0.127554
rs36117895	ATG7	O95352	471	A	V	O95352_A	471	30.765994098964384	0.3890964215302642	3.19073
rs41295879	TFRC	P02786	420	S	G	P02786_A	420	24.222336511697502	0.07601448494577946	3.94635
rs45569933	RAD18	Q9NS91	307	V	I	Q9NS91_A	307	80.15678226317057	0.13304393600878142	0.190126
rs55785561	MYRIP	Q8NFW9	365	R	P	Q8NFW9_A	365	250.18117726464303	0.3083519975833158	0.775631
rs55898544	IRAK2	O43187	99	V	I	O43187_A	99	321.32907552617837	0.7272067262085914	0.14042
rs59923220	MYRIP	Q8NFW9	312	T	A	Q8NFW9_A	312	376.1401470554082	0.4635982889837041	0.33875
rs60179621	HTR3C	Q8WXA8	25	S	G	Q8WXA8_A	25	111.67621794342493	0.720190792437837	1.8947
rs61732466	ESYT3	A0FGR9	430	N	D	A0FGR9_A	430	16.523616377351036	0.04549497787404179	0.414154
rs61734040	SHQ1	Q6PI26	134	Y	C	Q6PI26_A	134	411.0392108908149	0.6040789173185572	-0.177497
rs61734868	DZIP3	Q86Y13	3	C	S	Q86Y13_A	3	220.777411278398	0.26312285821913284	0.24293
rs61735096	APPL1	Q9UKG1	334	E	D	Q9UKG1_A	334	91.33442194336504	0.17927944518527084	0.106372
rs61739717	RBSN	Q9H1K0	694	E	D	Q9H1K0_A	694	579.6170350093145	0.7168670319058401	-0.428573
rs61752081	BCL6	P41182	164	D	E	P41182_A	164	286.29969662094953	0.8361194314364241	0.603741
rs61758759	RASSF1	Q9NS23	47	F	V	Q9NS23_A	47	193.82965817425784	0.7183551264467413	-0.451737
rs62266876	COPG1	Q9Y678	240	V	L	Q9Y678_A	240	20.132822141129942	0.23563552035245974	2.38657
rs62618742	UQCRC1	P31930	269	H	R	P31930_A	269	21.689936979576174	0.23749017460523594	1.15556
rs74867693	GP5	P40197	367	H	Q	P40197_A	367	81.01758610695278	0.24546177652877932	0.751159
rs74934063	CD80	P33681	272	K	R	P33681_A	272	109.76021933989449	0.7570297131959142	-0.0465588
rs75665465	PLXNB1	O43157	722	L	S	O43157_A	722	389.71588792265857	0.3352986356214418	0.932139
rs75804175	KBTBD8	Q8NFY9	179	L	F	Q8NFY9_A	179	287.4939162821328	0.48568562944701016	-0.62668
rs78715340	TRPC1	P48995	17	T	S	P48995_A	17	94.66440270685295	0.7566720079196784	0.0150932
rs78975236	TRPC1	P48995	14	T	A	P48995_A	14	99.5954653394707	0.7960870040186339	-1.83029
rs79087781	BFSP2	Q13515	407	D	A	Q13515_A	407	404.32242179152666	0.9887836361227762	0.204278
rs79534835	SHQ1	Q6PI26	9	G	S	Q6PI26_A	9	481.656880605514	0.7078613408308152	0.23046
rs79922382	PLXNB1	O43157	1932	L	F	O43157_A	1932	675.7753152499102	0.5814146874989917	0.366498
rs80072641	DZIP3	Q86Y13	767	L	F	Q86Y13_A	767	183.16743675793683	0.21829923275822147	0.638356
rs111650637	PIK3R4	Q99570	1313	T	S	Q99570_A	1313	275.52468417071447	0.6329554115044044	0.12393
rs113131025	SRPRB	Q9Y5M8	148	S	F	Q9Y5M8_A	148	34.043598286030715	0.21965273112286884	5.03322
rs113850911	ZBTB47	Q9UFB7	700	R	L	Q9UFB7_A	700	230.79162311470853	0.3906771819069543	-0.248768
rs114266469	COPG1	Q9Y678	55	T	I	Q9Y678_A	55	29.53308645588901	0.34565666680334645	0.549759
rs115324487	OXTR	P30559	172	A	V	P30559_A	172	119.74643308643566	0.35738236631763465	0.0883454
rs143896146	MYLK	Q15746	128	V	A	Q15746_A	128	688.308772220757	0.8747417342346969	0.357904
rs149245457	UQCRC1	P31930	267	R	P	P31930_A	267	21.681803635503265	0.23740111997562505	1.00874
rs149963292	ZXDC	Q2QGD7	53	E	A	Q2QGD7_A	53	293.98418879243684	0.5604549827697408	0.0113906
rs150089782	ZNF639	Q9UID6	353	S	N	Q9UID6_A	353	105.74190556688141	0.26758111032267007	0.0462361
rs150196894	RNF13	O43567	173	I	V	O43567_A	173	77.7505596635764	0.2958811451869239	-0.464758
rs11250	CENPC	Q03188	341	F	L	Q03188_A	341	334.3654673955256	0.7232800418828036	-0.0345384
rs278981	RBM47	A0AV96	565	V	M	A0AV96_A	565	154.12000988382974	0.6126551642921386	-0.151607
rs1056787	CENPC	Q03188	389	D	G	Q03188_A	389	249.38749554440327	0.5394606076620736	2.90959
rs1127154	FBXL5	Q9UKA1	5	R	P	Q9UKA1_A	5	462.07866916466986	0.9167629277015973	1.29016
rs1134648	AIMP1	Q12904	79	A	P	Q12904_A	79	179.370734507493	0.9096480326728871	2.58173
rs1803183	EXOSC9	Q06265	366	V	I	Q06265_A	366	150.2633215776909	0.4357564936662393	0.0771895
rs1805044	PKD2	Q13563	28	P	R	Q13563_A	28	241.98749090415927	0.581918465505479	2.56655
rs2066870	FGG	P02679	140	H	Y	P02679_A	140	43.97345018837101	0.13144567112801733	0.497392
rs2070025	FGA	P02671	6	V	I	P02671_A	6	513.6565209329352	0.713606746137278	0.152234
rs2170646	GUCY1A3	Q02108	25	I	V	Q02108_A	25	74.04172457835789	0.649323430841395	-0.394948
rs2175563	CLGN	O14967	290	I	V	O14967_A	290	44.3147224603258	0.11917178251630664	-0.10533
rs2228158	LRPAP1	P30533	114	S	N	P30533_A	114	39.88414104554927	0.49796953980341674	0.328372
rs2230255	AIMP1	Q12904	117	A	T	Q12904_A	117	91.7713029949529	0.46540248304384946	0.140311
rs2237051	EGF	P01133	708	I	M	P01133_A	708	294.72934627435916	0.43901816055271853	-0.528839
rs2567241	CLGN	O14967	160	S	A	O14967_A	160	79.30257297318349	0.21326160821168955	0.422023
rs2711941	KLHL5	Q96PQ7	10	L	I	Q96PQ7_A	10	737.2422388938477	0.9886113844254159	-0.242882
rs2920217	ZBTB49	Q6ZSB9	320	S	Y	Q6ZSB9_A	320	209.95453118437385	0.4307037670234189	0.260919
rs3182730	FBXL5	Q9UKA1	182	N	K	Q9UKA1_A	182	410.646188719194	0.8147210147143817	0.0799538
rs3775290	TLR3	O15455	459	L	F	O15455_A	459	67.13148595160166	0.12318880091057124	-0.201388
rs3795243	NCAPG	Q9BPX3	581	I	M	Q9BPX3_A	581	328.33580970230264	0.3710620336135165	-0.138896
rs3796508	TLR6	Q9Y2C9	327	M	V	Q9Y2C9_A	327	127.23051745123013	0.22852709310798686	-0.152428
rs3822214	KIT	P10721	541	L	M	P10721_A	541	407.1308519462957	0.41445636497050165	0.0754343
rs3923647	TLR1	Q15399	305	P	H	Q15399_A	305	108.85911085331631	0.1969370314600454	3.38923
rs4689254	ZBTB49	Q6ZSB9	348	T	A	Q6ZSB9_A	348	177.3786956687231	0.36387722609868417	0.430223
rs5743317	TLR3	O15455	307	D	Y	O15455_A	307	94.66807451243506	0.1737194763140983	1.56297
rs5743611	TLR1	Q15399	80	T	R	Q15399_A	80	92.42333195954585	0.16720306174726396	2.15609
rs5743612	TLR1	Q15399	118	D	H	Q15399_A	118	109.77860492988493	0.19860048831234803	1.68974
rs5743621	TLR1	Q15399	733	L	P	Q15399_A	733	439.80203046932706	0.7956459099453603	0.429512
rs5743808	TLR6	Q9Y2C9	120	T	I	Q9Y2C9_A	120	105.92074416719173	0.19025120898090828	1.87883
rs5743809	TLR6	Q9Y2C9	194	P	L	Q9Y2C9_A	194	114.641636398007	0.20591537659368386	0.371272
rs5743810	TLR6	Q9Y2C9	249	P	S	Q9Y2C9_A	249	117.4863455060986	0.21102494555742862	-0.693274
rs5743815	TLR6	Q9Y2C9	427	A	V	Q9Y2C9_A	427	108.89915410300631	0.19560092678722432	-0.888012
rs5743816	TLR6	Q9Y2C9	465	I	V	Q9Y2C9_A	465	99.11878055225336	0.1780337551538891	-0.615057
rs6855837	CLOCK	O15516	395	I	L	O15516_A	395	259.95543396249434	0.38035687816622266	-0.0588171
rs7654853	MTNR1A	P48039	212	T	I	P48039_A	212	54.61191986879983	0.21238802330362036	0.636773
rs7658300	TXK	P42681	45	H	R	P42681_A	45	67.88865441974114	0.399185170073038	-0.0517587
rs9991664	EGF	P01133	151	Y	H	P01133_A	151	350.5523828701169	0.522170134227994	-0.321343
rs10029206	SEC24D	O94855	42	T	M	O94855_A	42	267.8194572884612	0.8512360934032835	0.0731549
rs11096955	TLR10	Q9BXR5	369	L	I	Q9BXR5_A	369	180.03044603040314	0.18750356691038492	-0.0687159
rs11466649	TLR10	Q9BXR5	163	S	A	Q9BXR5_A	163	631.7389540479209	0.6579626382762879	0.0783594
rs11466651	TLR10	Q9BXR5	298	I	V	Q9BXR5_A	298	220.3656544134112	0.22951310257864876	-0.345602
rs11466652	TLR10	Q9BXR5	303	N	K	Q9BXR5_A	303	209.8045827504432	0.21851363748334884	0.330528
rs11466653	TLR10	Q9BXR5	326	T	M	Q9BXR5_A	326	169.9656540082126	0.1770209821810597	-0.0197497
rs11466655	TLR10	Q9BXR5	381	D	G	Q9BXR5_A	381	187.94263154493302	0.19574418975359273	3.58712
rs11466657	TLR10	Q9BXR5	473	T	I	Q9BXR5_A	473	355.14383047611506	0.36988596345110947	0.337482
rs11466658	TLR10	Q9BXR5	525	G	R	Q9BXR5_A	525	440.61692414906594	0.45890707233531025	0.232575
rs11549516	LRPAP1	P30533	113	H	R	P30533_A	113	37.9877793038746	0.4742927008632456	0.295203
rs11556167	GATB	O75879	30	D	A	O75879_A	30	92.7311304457323	0.5545830061489884	0.0251711
rs11568943	EGF	P01133	431	K	R	P01133_A	431	251.28978949934708	0.3743121699492633	-0.129403
rs11569017	EGF	P01133	784	V	D	P01133_A	784	253.1713624147026	0.37711489282259486	0.125231
rs11569046	EGF	P01133	842	T	M	P01133_A	842	236.6063287540626	0.35244021858632685	-0.343603
rs11569736	SULT1B1	O43704	145	V	L	O43704_A	145	15.99690388077783	0.5705789269274247	1.82003
rs11724347	TXK	P42681	336	Q	R	P42681_A	336	55.101114166182214	0.3239944555926463	0.231724
rs12513290	CLGN	O14967	352	W	R	O14967_A	352	45.365330074374434	0.12199709146873147	0.669522
rs16869924	CLNK	Q7Z7G1	65	G	S	Q7Z7G1_A	65	299.7386047590898	0.7665975146649637	0.466245
rs28383652	MTNR1A	P48039	266	V	A	P48039_A	266	102.49517195335184	0.3986079782881558	0.443066
rs28553469	EGF	P01133	186	H	D	P01133_A	186	258.2984316898077	0.3847519895373811	-0.324786
rs34033277	HHIP	Q96QV1	404	M	V	Q96QV1_A	404	62.58134650401402	0.3150048991817749	-0.56592
rs34293093	ZBTB49	Q6ZSB9	642	V	A	Q6ZSB9_A	642	316.69296270154683	0.649668531828834	-0.281143
rs34540355	NEK1	Q96PY6	463	V	A	Q96PY6_A	463	247.51476607715927	0.2551227446550233	0.259948
rs34897046	CLOCK	O15516	208	C	S	O15516_A	208	300.8463186134839	0.4401868613069077	-0.292749
rs35765784	CAMK2D	Q13557	493	S	T	Q13557_A	493	361.6654026272576	0.9662936373305455	-0.351729
rs61730970	HHIP	Q96QV1	236	E	G	Q96QV1_A	236	37.95516932865449	0.1910483707318942	3.55839
rs61736997	GUCY1A3	Q02108	57	A	E	Q02108_A	57	37.36240157882491	0.3276569112320181	0.68799
rs61759824	CLNK	Q7Z7G1	31	L	P	Q7Z7G1_A	31	360.2372222108433	0.9213259648639506	0.731442
rs62623564	ELF2	Q15723	3	T	S	Q15723_A	3	390.5324875674292	0.9927618407383824	0.136965
rs72493538	TLR1	Q15399	646	Q	H	Q15399_A	646	194.07837859991298	0.3511072197121596	0.0385144
rs72965663	SH3D19	Q5HYK7	414	T	M	Q5HYK7_A	414	96.92115201635436	0.21671587010124016	-0.082367
rs73025939	TLR3	O15455	643	S	R	O15455_A	643	78.93736846084376	0.14485303922421638	-0.310366
rs73873710	TLR3	O15455	851	L	F	O15455_A	851	431.8816359381341	0.7925190409887726	0.159287
rs74696256	PRIMPOL	Q96LW4	82	A	T	Q96LW4_A	82	326.7640941772978	0.6728802470912898	0.656905
rs74817407	CFI	P05156	406	H	R	P05156_A	406	41.18588464257675	0.6080904056000938	0.455509
rs75060923	ZBTB49	Q6ZSB9	609	K	E	Q6ZSB9_A	609	237.09719173388507	0.48638461410857337	0.159733
rs75244616	TLR6	Q9Y2C9	592	V	G	Q9Y2C9_A	592	27.94975681009567	0.050202394872241936	0.129967
rs76600635	TLR1	Q15399	44	P	S	Q15399_A	44	97.65593993423596	0.17666937350795972	-1.71479
rs76796448	TLR1	Q15399	352	N	H	Q15399_A	352	120.92588935837178	0.21876704200710576	0.0412984
rs77524902	NCAPG	Q9BPX3	368	T	A	Q9BPX3_A	368	292.3365538701221	0.3303782072292618	3.2966
rs78397848	SH3D19	Q5HYK7	409	P	L	Q5HYK7_A	409	106.43913176243609	0.2379980899197791	0.356778
rs113844295	AIMP1	Q12904	104	A	T	Q12904_A	104	112.61131927001938	0.571089064846263	0.347571
rs114046582	CLGN	O14967	270	S	P	O14967_A	270	71.35534226754709	0.1918898022592338	1.30334
rs117078377	PKD2	Q13563	190	T	A	Q13563_A	190	34.092623598222076	0.0819841022988692	-0.384982
rs141284496	CLNK	Q7Z7G1	80	R	W	Q7Z7G1_A	80	252.34682883070545	0.6453905127458806	-0.881143
rs184876228	SAP30	O75446	47	S	A	O75446_A	47	160.53187312221874	0.9077822296866463	-0.0621083
rs189771994	ADRA2C	P18825	339	S	P	P18825_A	339	133.38119792431044	0.3212497274171604	0.35863
rs563393937	USP17L29	Q0WX57	54	E	D	Q0WX57_A	54	73.90977507030044	0.3606791278767191	0.580939
rs577029739	GRPEL1	Q9HAV7	3	G	A	Q9HAV7_A	3	183.0436068253833	0.997205724651217	0.234973
rs4841	RPS14	P62263	50	N	K	P62263_A	50	15.496995278149825	0.46488794631556335	0.309523
rs6182	GHR	P10912	440	F	C	P10912_A	440	285.4377516092918	0.9755794272336322	0.225397
rs6184	GHR	P10912	579	T	P	P10912_A	579	149.78062343991542	0.5119256090071175	0.570801
rs25882	CSF2	P04141	117	T	I	P04141_A	117	23.165896759315967	0.3856596171520623	0.584508
rs25901	MYO10	Q9HD67	1663	T	S	Q9HD67_A	1663	537.7679769809612	0.6738487965816575	0.00907689
rs26279	MSH3	P20585	1045	T	A	P20585_A	1045	77.59764113120809	0.1889118738558976	0.402415
rs26740	MYO10	Q9HD67	700	Q	R	Q9HD67_A	700	405.1862132016145	0.5077175544929355	-0.698889
rs149110	MYO10	Q9HD67	929	S	R	Q9HD67_A	929	461.0772620087175	0.5777516911289413	0.752464
rs184967	MSH3	P20585	949	R	Q	P20585_A	949	64.99495278865811	0.15823056143832867	1.35175
rs244903	RARS	P54136	3	I	V	P54136_A	3	183.53926859632182	0.9774245141951512	-0.0766446
rs307826	FLT4	P35916	494	A	T	P35916_A	494	367.9656466955422	0.7767495807497438	-0.279301
rs448012	FLT4	P35916	890	Q	H	P35916_A	890	210.60273274138802	0.44456754545071847	-0.413257
rs479632	PITX1	P78337	299	A	G	P78337_A	299	112.23323200456787	0.6982620461932862	3.4935
rs702689	MAP3K1	Q13233	806	N	D	Q13233_A	806	596.0155216610248	0.6555859676594995	-0.290349
rs832582	MAP3K1	Q13233	906	I	V	Q13233_A	906	479.8677082785632	0.5278294347160801	-0.399652
rs832583	MAP3K1	Q13233	1064	G	R	Q13233_A	1064	515.2946579929047	0.566797230462363	0.931649
rs1021580	CDC20B	Q86Y33	121	C	R	Q86Y33_A	121	221.48514768416328	0.861277239354136	0.0806553
rs1048944	RAI14	Q9P0K7	870	S	A	Q9P0K7_A	870	691.5985000131291	0.7437603036951318	-0.88498
rs1130379	FLT4	P35916	1146	H	R	P35916_A	1146	198.2122360823077	0.4184120791139792	0.550538
rs1131769	TMEM173	Q86WV6	232	R	H	Q86WV6_A	232	37.329537365212886	0.3707460375577567	-0.167375
rs1320308	S100Z	Q8WXG8	23	A	E	Q8WXG8_A	23	19.74557427590528	0.6810371754597891	0.669334
rs1499280	PELO	Q9BRX2	221	M	L	Q9BRX2_A	221	25.85075620371493	0.5526727632153203	-1.36225
rs1574197	MSH3	P20585	61	P	A	P20585_A	61	306.40562594630285	0.7459461410641484	1.53582
rs1650697	MSH3	P20585	79	V	I	P20585_A	79	308.4523921995988	0.7509290044942539	-0.0947598
rs1705399	MAST4	O15021	1624	P	R	O15021_A	1624	383.5094679296298	0.5756174584249368	-0.155283
rs1800197	PROP1	O75360	142	T	A	O75360_A	142	27.205544028558656	0.2068233109769064	1.72731
rs1805327	RAD1	O60671	281	G	E	O60671_A	281	35.20783121226327	0.9351736972344528	0.339611
rs2001675	MSH3	P20585	60	P	A	P20585_A	60	304.29569530767657	0.7408095035989077	3.83657
rs2043112	RICTOR	Q6R327	837	Y	S	Q6R327_A	837	220.05191027229733	0.254323059130135	3.39101
rs2074611	HBEGF	Q99075	91	Q	H	Q99075_A	91	35.133504033941314	0.18350664027091856	-0.108314
rs2228043	IL6ST	P40189	397	V	L	P40189_A	397	244.55856574808342	0.4383491771624269	0.0917773
rs2228044	IL6ST	P40189	148	R	G	P40189_A	148	379.418176995716	0.6800728699801984	-1.0907
rs2228046	IL6ST	P40189	454	T	I	P40189_A	454	223.53578215702981	0.40066773320803806	-0.00738903
rs2229232	IL7R	P16871	414	M	T	P16871_A	414	102.51879071975505	0.5905713675256473	-0.192223
rs2230520	CD180	Q99467	99	R	S	Q99467_A	99	31.262166019459443	0.2804333893996088	3.01041
rs2230523	CD180	Q99467	430	A	T	Q99467_A	430	23.162742092365924	0.20777850993139468	2.73763
rs2230524	CD180	Q99467	648	L	F	Q99467_A	648	87.42096048153464	0.7841989015459115	0.0310876
rs2231917	FBXO4	Q9UKT5	8	R	S	Q9UKT5_A	8	130.11510502000806	0.8891279540251681	-0.161343
rs2233290	TNIP1	Q15025	151	A	P	Q15025_A	151	373.5533551471213	0.7800517180883084	0.607681
rs2233295	TNIP1	Q15025	260	E	A	Q15025_A	260	273.83705484564035	0.5718247799553466	0.0514436
rs2233783	PROP1	O75360	51	E	G	O75360_A	51	55.86303596247667	0.42468469098993183	3.70176
rs2278329	OSMR	Q99650	553	N	D	Q99650_A	553	265.72718825955474	0.5946236441490558	0.368138
rs2305728	RARS	P54136	114	H	Q	P54136_A	114	34.355498372125226	0.18295761208552488	4.02229
rs2305734	RARS	P54136	397	Y	F	P54136_A	397	20.823028422491802	0.11089146532827447	0.532193
rs2306764	PDLIM7	Q9NR12	326	T	A	Q9NR12_A	326	210.91384361044842	0.6777079874912713	-0.206478
rs2544809	DBN1	Q16643	446	V	I	Q16643_A	446	154.20704286414374	0.420447980966194	-0.0485927
rs3188121	MAST4	O15021	2440	T	S	O15021_A	2440	617.4122672813113	0.9266871089556968	-0.313362
rs3194051	IL7R	P16871	356	V	I	P16871_A	356	95.19677406253294	0.5483920425458807	0.162095
rs3213119	IL12B	P29460	298	F	V	P29460_A	298	37.39380800989728	0.7273763065954411	1.93291
rs3213837	ERBIN	Q96RT1	274	L	S	Q96RT1_A	274	399.9184008625497	0.4624516271873851	0.16041
rs3733876	UIMC1	Q96RL1	435	L	P	Q96RL1_A	435	392.9398295843232	0.6773679485904377	1.18308
rs3734091	XRCC4	Q13426	247	S	A	Q13426_A	247	99.23311988423436	0.36528656358067507	0.0689306
rs3734166	CDC25C	P30307	70	C	R	P30307_A	70	193.4904923907799	0.5427957785127694	-0.192774
rs3749737	OSMR	Q99650	936	S	P	Q99650_A	936	402.23886798981385	0.9000988685767042	0.760468
rs3805466	ERBIN	Q96RT1	1112	L	S	Q96RT1_A	1112	288.9432420045829	0.33412384161773834	0.0146049
rs3815768	ELL2	O00472	298	T	A	O00472_A	298	241.63737080460945	0.5751825939454288	0.170506
rs4242182	MSX2	P35548	129	T	M	P35548_A	129	34.1121521512435	0.17645642909941683	0.131416
rs5744463	CD180	Q99467	20	L	V	Q99467_A	20	44.25755815059066	0.3970069454238996	0.143968
rs6601178	TRIM41	Q8WV44	78	T	A	Q8WV44_A	78	517.7646085248568	0.803555927842336	0.263811
rs6867856	MAST4	O15021	77	P	A	O15021_A	77	489.881234826121	0.7352730894571362	1.99353
rs6895902	MAML1	Q92585	1007	N	S	Q92585_A	1007	555.7237216679531	0.7809793930512506	-0.0100579
rs6897932	IL7R	P16871	244	I	T	P16871_A	244	61.63600975368799	0.3550613727834911	-0.0396874
rs7380824	TMEM173	Q86WV6	293	Q	R	Q86WV6_A	293	3.102190359597052	0.030810046540846552	0.146983
rs7737765	MYO10	Q9HD67	148	Y	H	Q9HD67_A	148	390.6957513326941	0.48956031808198036	2.75363
rs10079250	CSF1R	P07333	362	R	H	P07333_A	362	385.4318252522677	0.5840974246748126	-0.201546
rs10475633	UIMC1	Q96RL1	596	E	G	Q96RL1_A	596	297.4362499539937	0.5127344374351187	3.61791
rs10941412	OSMR	Q99650	527	K	E	Q99650_A	527	325.55108619800814	0.7284929122219107	-0.394184
rs11554776	TMEM173	Q86WV6	71	H	R	Q86WV6_A	71	13.086017812768887	0.12996649821906034	0.750357
rs11567764	IL7R	P16871	187	N	K	P16871_A	187	41.243548395347034	0.23758823730210804	1.02145
rs11750538	MYO10	Q9HD67	324	W	R	Q9HD67_A	324	376.054265099988	0.4712138409758785	-1.22712
rs13360277	UIMC1	Q96RL1	511	R	C	Q96RL1_A	511	293.1158646027439	0.5052867562835489	-0.370879
rs16875312	CD180	Q99467	53	K	N	Q99467_A	53	29.50481303448769	0.2646692720431727	-0.194141
rs16894812	ERBIN	Q96RT1	746	E	K	Q96RT1_A	746	536.6011525625784	0.6205067724265068	0.284711
rs17110944	PDGFRB	P09619	29	F	I	P09619_A	29	601.7430928450709	0.9530556148521688	-0.160797
rs17521570	RAI14	Q9P0K7	44	T	A	Q9P0K7_A	44	506.83964950847366	0.5450665547076813	2.57982
rs17707947	MYO10	Q9HD67	32	I	V	Q9HD67_A	32	404.54609582826373	0.5069154570453988	0.0744119
rs28360135	XRCC4	Q13426	134	T	I	Q13426_A	134	100.83737664943172	0.3711919854956934	0.13507
rs34132993	CDC20B	Q86Y33	97	S	T	Q86Y33_A	97	248.83085947425158	0.9676150204875531	-0.339066
rs34221241	FLT4	P35916	149	D	N	P35916_A	149	435.2241366048563	0.9187275189297904	0.0812759
rs34521887	ERBIN	Q96RT1	914	R	K	Q96RT1_A	914	319.1232345485676	0.3690229276071969	-0.118977
rs34527550	AFF4	Q9UHB7	136	P	T	Q9UHB7_A	136	605.8028104101426	0.8077813915586067	1.98086
rs34635677	SDHA	P31040	38	V	D	P31040_A	38	75.84448357544865	0.477080318877644	0.365733
rs34675408	OSMR	Q99650	187	Q	H	Q99650_A	187	98.94367539303686	0.22140846487353494	-0.626833
rs34826744	HTR4	Q13639	372	Y	C	Q13639_A	372	106.14408349376265	0.7370878122708895	-0.207567
rs34901743	HDAC3	O15379	411	S	N	O15379_A	411	100.86846067152004	0.8161026676298798	0.0807415
rs34918686	PGGT1B	P53609	103	V	I	P53609_A	103	25.284589932132413	0.6244475939892425	0.683485
rs35601230	ERBIN	Q96RT1	1089	V	G	Q96RT1_A	1089	270.2238615591187	0.3124774059241731	0.403553
rs35725571	TRIP13	Q15645	369	M	L	Q15645_A	369	27.450305138696603	0.539221423365019	0.0234163
rs35727755	OSMR	Q99650	388	K	E	Q99650_A	388	136.12599866928488	0.3046121773324006	-0.297634
rs35874891	FLT4	P35916	527	S	N	P35916_A	527	344.62077474788657	0.7274701992073644	-0.0538368
rs41272301	ITGA2	P17301	319	T	A	P17301_A	319	407.18632372555766	0.8404686779732742	-0.05847
rs41275313	SLU7	O95391	126	V	M	O95391_A	126	114.2678142973265	0.22386864379853885	0.345073
rs41285557	MAML1	Q92585	583	N	S	Q92585_A	583	145.77742512216042	0.20486648410611533	-0.366093
rs41287110	PDGFRB	P09619	485	K	E	P09619_A	485	174.9235226135811	0.27704820774655176	-0.87164
rs41338945	CSF1R	P07333	245	T	A	P07333_A	245	539.6593990709887	0.817819506712016	-0.271615
rs52817781	TNIP1	Q15025	178	S	G	Q15025_A	178	320.83817582199424	0.6699722190413688	3.54527
rs55656741	DROSHA	Q9NRR4	321	L	S	Q9NRR4_A	321	440.05710398376397	0.6572365706699035	-0.30384
rs55882716	MAST4	O15021	2119	L	P	O15021_A	2119	562.4368049049588	0.8441732766384767	0.772781
rs55970008	MAST4	O15021	1875	R	W	O15021_A	1875	458.0955779162333	0.6875653258297887	0.673577
rs56069227	MAP3K1	Q13233	255	S	N	Q13233_A	255	613.8696890551187	0.6752246199804852	-0.0839753
rs56118404	MAST4	O15021	2186	L	H	O15021_A	2186	656.0455210683194	0.9846725753266173	0.272459
rs56201012	MAST4	O15021	2192	Q	H	O15021_A	2192	654.1943971034107	0.9818941842802045	-0.177009
rs56225368	MAP3K1	Q13233	548	H	Q	Q13233_A	548	211.13331891845627	0.2322356317207457	0.425301
rs56337909	MAST4	O15021	1863	N	S	O15021_A	1863	459.47399854865813	0.6896342264630906	-0.17301
rs61751563	MAML1	Q92585	97	R	G	Q92585_A	97	642.1146137523277	0.9023877544987474	-0.941057
rs61755724	HSPA4	P34932	159	T	A	P34932_A	159	296.2540338804853	0.5440163431417094	2.53734
rs61757722	MTMR12	Q9C0I1	411	S	P	Q9C0I1_A	411	55.53987082779262	0.18368663491394838	3.0761
rs61758103	TRIM41	Q8WV44	128	E	D	Q8WV44_A	128	406.5834002730042	0.6310058587868526	-0.326092
rs62385662	RARS	P54136	328	I	V	P54136_A	328	7.077109220015927	0.037688610694500274	0.0768336
rs73365903	TRIM41	Q8WV44	62	G	E	Q8WV44_A	62	553.8391232773142	0.8595425474298765	-0.321901
rs73806058	EIF4E1B	A6NMX2	21	E	K	A6NMX2_A	21	82.91025897673813	0.7556303469299694	0.615908
rs74844425	ATG12	O94817	15	V	I	O94817_A	15	79.90352368692734	0.8666327761922406	0.161915
rs74943037	PDGFRB	P09619	464	M	T	P09619_A	464	230.04975851801143	0.36435850557810406	-0.373025
rs75423033	CANX	P27824	540	G	E	P27824_A	540	194.81682009144717	0.6087196066439382	-0.0332591
rs77034974	DROSHA	Q9NRR4	170	L	P	Q9NRR4_A	170	406.54712988136185	0.607188564938555	0.640069
rs77404051	MYO10	Q9HD67	2024	T	S	Q9HD67_A	2024	669.3149812368268	0.838683435879779	-0.317791
rs77767937	RGS14	O43566	70	Q	R	O43566_A	70	224.0075256498069	0.7114953988738134	-0.144282
rs77813219	MYO10	Q9HD67	367	A	T	Q9HD67_A	367	397.3772215432621	0.4979325173454312	-0.347962
rs78233829	TMEM173	Q86WV6	230	A	G	Q86WV6_A	230	38.35047834745692	0.38088572453121566	2.27774
rs111840875	RASA1	P20936	99	V	A	P20936_A	99	319.0685707900746	0.7352547621052439	-0.259657
rs112666038	TARS	P26639	580	C	G	P26639_A	580	143.3354256345724	0.2253372322829502	3.96065
rs114992074	EIF4E1B	A6NMX2	13	M	I	A6NMX2_A	13	100.89863258358984	0.9195734000214437	0.195423
rs115824945	FLT4	P35916	1320	Q	R	P35916_A	1320	112.4471186787072	0.23736795289064314	-0.0499419
rs184133341	PDCD6	O75340	3	G	A	O75340_A	3	32.59782273356669	0.8611244370433854	-0.0787277
rs547282858	CDC23	Q9UJX2	16	G	V	Q9UJX2_A	16	31.44170803305897	0.2902552378214374	0.485772
rs557874766	MSH3	P20585	67	A	P	P20585_A	67	309.7884142059153	0.7541815572400159	0.626242
rs571965156	ISL1	P61371	343	L	V	P61371_A	343	142.16081544752285	0.6109070214472027	-0.222444
rs1882	MICA	Q29983	383	T	A	Q29983_A	383	217.36244262254849	0.9872115473132343	-0.313774
rs6577	GSTA2	P09210	210	A	E	P09210_A	210	20.03223335031665	0.7533852643548941	0.687178
rs12614	CFB	P00751	32	W	R	P00751_A	32	477.3143090140296	0.938517654153952	0.968875
rs12717	PSMB1	P20618	11	A	P	P20618_A	11	55.062968462227666	0.9597120645462611	0.811556
rs15922	TAF11	Q15544	68	R	T	Q15544_A	68	63.54223813970825	0.28161969084080185	-0.718106
rs16885	ATXN1	P54253	753	S	P	P54253_A	753	263.2331015235726	0.6673278173624632	0.816182
rs17587	PSMB9	P28065	60	H	R	P28065_A	60	12.656106940929885	0.4575168281851054	0.470785
rs200484	HIST1H2BL	Q99880	4	P	L	Q99880_A	4	65.73362379965668	0.9404683039185486	0.990977
rs213227	ZKSCAN3	Q9BRR0	246	Q	H	Q9BRR0_A	246	79.03333985928646	0.2155041812790003	0.168853
rs241419	PSMB9	P28065	32	I	V	P28065_A	32	9.18818068780408	0.3321516880898685	0.761196
rs562047	HSPA1A	P0DMV8	110	D	E	P0DMV8_A	110	141.23618434980332	0.2286813691608223	0.513602
rs697742	HLA-B	P01889	180	Q	R	P01889_A	180	33.275150437099725	0.20748291934005822	0.495456
rs697743	HLA-C	P10321	180	M	L	P10321_A	180	23.24652271676499	0.1537262380674934	-0.980379
rs707909	HLA-B	P01889	90	M	I	P01889_A	90	32.179098329372465	0.2006486274413648	-0.348606
rs707910	HLA-A	P04439	68	T	R	P04439_A	68	38.401200964970066	0.24162976006328496	0.0469874
rs707911	HLA-C	P10321	48	T	S	P10321_A	48	10.514979524267712	0.06953419508443973	-0.410882
rs709055	HLA-B	P01889	138	N	D	P01889_A	138	30.100419749412136	0.18768729460065872	1.74463
rs713031	HLA-B	P01889	48	T	S	P01889_A	48	25.506334954548983	0.15904146994132892	-0.176004
rs713032	HLA-C	P10321	140	Y	S	P10321_A	140	23.377533104748288	0.15459259276225	1.89686
rs733743	ZKSCAN3	Q9BRR0	3	T	R	Q9BRR0_A	3	363.14568991573583	0.99020761022657	0.595663
rs1049107	HLA-DQB1	P01920	157	S	A	P01920_A	157	20.458107988008578	0.19251366995302555	0.835955
rs1050105	HLA-C	P10321	330	G	A	P10321_A	330	71.62290320363344	0.4736329645132834	0.018682
rs1050118	HLA-C	P10321	328	I	V	P10321_A	328	64.09589351516136	0.42385782620961326	-0.102962
rs1050180	HLA-C	P10321	309	V	M	P10321_A	309	18.227075023351823	0.12053328183544224	1.28675
rs1050276	HLA-C	P10321	272	M	V	P10321_A	272	37.59812481185351	0.24863152034132044	0.348283
rs1050328	HLA-C	P10321	243	W	R	P10321_A	243	39.420053392790386	0.2606796976187369	0.789244
rs1050341	HLA-B	P01889	218	V	I	P01889_A	218	30.15141938462963	0.18800529626439894	-0.138605
rs1050343	HLA-C	P10321	217	L	P	P10321_A	217	39.03948120167797	0.2581630231050634	0.60385
rs1050379	HLA-B	P01889	137	N	H	P01889_A	137	25.47378419116918	0.15883850384428438	1.42597
rs1050388	HLA-B	P01889	101	N	S	P01889_A	101	40.42972836489129	0.25209436949443725	0.203257
rs1050409	HLA-C	P10321	73	E	A	P10321_A	73	2.2307968563015805	0.014751970124319539	1.76865
rs1050428	HLA-C	P10321	59	Q	R	P10321_A	59	7.038042166050272	0.046541659530310336	0.00315272
rs1050437	HLA-C	P10321	45	H	R	P10321_A	45	16.274744353053258	0.10762277246311613	2.68313
rs1050445	HLA-C	P10321	35	S	A	P10321_A	35	20.02789699126202	0.13244188381987956	1.50867
rs1050451	HLA-C	P10321	16	A	G	P10321_A	16	39.46127141540315	0.2609522670534881	2.59684
rs1050458	HLA-B	P01889	4	K	M	P01889_A	4	23.910191069006558	0.14908892010432237	-0.389197
rs1050462	HLA-B	P01889	9	L	V	P01889_A	9	15.486240408786811	0.09656245959551316	-0.256492
rs1050486	HLA-B	P01889	36	M	V	P01889_A	36	34.92958311308878	0.2177989214304071	-0.679246
rs1050502	HLA-B	P01889	47	M	I	P01889_A	47	27.19775219699846	0.16958808453737453	0.633994
rs1050518	HLA-B	P01889	56	L	Q	P01889_A	56	14.938169108292911	0.09314503151662487	-1.21391
rs1050529	HLA-B	P01889	65	T	A	P01889_A	65	35.59932171749764	0.22197499032903348	0.133715
rs1050538	HLA-B	P01889	70	A	E	P01889_A	70	23.331515429394866	0.1454806626064466	0.491865
rs1050564	HLA-B	P01889	82	D	E	P01889_A	82	32.197540889619276	0.20076362365294756	0.855159
rs1050570	HLA-B	P01889	87	D	N	P01889_A	87	27.544470217278352	0.17175000014378064	5.41382
rs1050685	HLA-C	P10321	187	P	T	P10321_A	187	17.137434182325606	0.11332762835442259	-2.21048
rs1050716	HLA-C	P10321	218	I	L	P10321_A	218	37.81596974552233	0.25007210061833623	0.13737
rs1050723	HLA-B	P01889	223	V	A	P01889_A	223	27.832710311024414	0.17354728416310716	1.68575
rs1051488	HLA-B	P01889	329	T	A	P01889_A	329	98.552553701341	0.6145117687454201	-0.255987
rs1051785	MICA	Q29983	47	A	T	Q29983_A	47	54.66504325870325	0.24827638707153116	0.548419
rs1051786	MICA	Q29983	59	Y	C	Q29983_A	59	56.5426915211513	0.2568042450773422	14.0651
rs1051790	MICA	Q29983	145	V	L	Q29983_A	145	47.18766961389435	0.21431583014795325	1.23297
rs1051791	MICA	Q29983	148	Q	K	Q29983_A	148	48.548975983612884	0.2204985788850517	0.187811
rs1051792	MICA	Q29983	152	V	M	Q29983_A	152	56.081741991026256	0.25471071551732405	1.21883
rs1051794	MICA	Q29983	196	E	K	Q29983_A	196	35.96290082336045	0.16333544350784313	0.407433
rs1051798	MICA	Q29983	233	R	W	Q29983_A	233	24.04221889489775	0.1091943752090193	-0.595138
rs1051799	MICA	Q29983	238	T	S	Q29983_A	238	12.376259022520909	0.056210197457105635	0.455716
rs1057141	TAP1	Q03518	393	V	I	Q03518_A	393	285.3191754833586	0.5906258435298085	0.243042
rs1057149	TAP1	Q03518	708	Q	R	Q03518_A	708	338.64248043993723	0.7010079162258422	0.423517
rs1059423	HLA-A	P04439	41	S	R	P04439_A	41	40.72359376427517	0.2562428242583524	0.54045
rs1059449	HLA-A	P04439	80	R	G	P04439_A	80	39.30568248539661	0.24732097927702007	0.411562
rs1059506	HLA-A	P04439	150	V	L	P04439_A	150	23.876784673812665	0.15023857605596558	2.52525
rs1059509	HLA-A	P04439	151	K	N	P04439_A	151	23.783934043634982	0.1496543371538535	-0.369501
rs1059510	HLA-E	P13747	98	K	N	P13747_A	98	25.573851876313643	0.20148215921644838	-1.64721
rs1059896	HLA-A	P04439	321	M	V	P04439_A	321	70.07864180140092	0.4409519748999495	0.0285712
rs1063630	MICA	Q29983	37	R	W	Q29983_A	37	72.26408296178666	0.32820728500810825	-0.201208
rs1063635	MICA	Q29983	274	R	Q	Q29983_A	274	9.69421118908005	0.044028936703530586	-1.26206
rs1065057	NUP153	P49790	55	V	L	P49790_A	55	261.3619814842629	0.68792280653927	-0.0879577
rs1065600	HLA-C	P10321	308	N	I	P10321_A	308	17.3743488499303	0.114894314307312	0.138207
rs1071650	HLA-C	P10321	33	A	D	P10321_A	33	15.34762750011518	0.10149186902488451	0.771464
rs1071652	HLA-B	P01889	121	N	S	P01889_A	121	28.167566036025878	0.17563523395351813	0.194733
rs1071816	HLA-B	P01889	91	S	Y	P01889_A	91	27.13702061347016	0.1692094005620634	3.25008
rs1071817	HLA-B	P01889	94	K	Q	P01889_A	94	32.22891502659385	0.20095925304742815	-0.0773293
rs1116221	TRIM31	Q9BZY9	421	K	E	Q9BZY9_A	421	571.1609469155388	0.99066019753527	-0.408797
rs1128670	MRPL18	Q9H0U6	6	Q	R	Q9H0U6_A	6	99.28990986647202	0.9314354586256415	0.0518772
rs1129187	PEX6	Q13608	939	Q	P	Q13608_A	939	176.6280015680407	0.38943498593191167	1.18066
rs1130838	HLA-C	P10321	363	A	T	P10321_A	363	143.19735004732868	0.9469454934063881	0.424393
rs1130935	HLA-C	P10321	331	L	M	P10321_A	331	74.66327616436237	0.4937385563589798	-0.0362748
rs1130947	HLA-C	P10321	329	A	T	P10321_A	329	68.249850484657	0.4513274045975363	0.280726
rs1131015	HLA-C	P10321	291	P	Q	P10321_A	291	26.138847862070648	0.1728528089216882	-0.500972
rs1131096	HLA-C	P10321	208	H	P	P10321_A	208	19.159054937559894	0.12669634406678182	1.93414
rs1131112	HLA-B	P01889	127	M	V	P01889_A	127	21.37493582852801	0.13328066224051452	-2.18463
rs1131151	HLA-C	P10321	30	K	R	P10321_A	30	10.583219373362663	0.069985456351145	-0.107469
rs1131156	HLA-B	P01889	14	W	S	P01889_A	14	19.87421707196818	0.12392312351779687	0.7791
rs1131159	HLA-B	P01889	15	G	A	P01889_A	15	20.587298689628888	0.1283694521990045	0.321734
rs1131165	HLA-B	P01889	17	M	L	P01889_A	17	14.097757877705998	0.08790475541635724	-0.0174449
rs1131170	HLA-B	P01889	35	T	S	P01889_A	35	32.92587053482918	0.2053050294481134	1.21615
rs1131201	HLA-B	P01889	89	R	Q	P01889_A	89	34.3166836385597	0.21397726561317304	0.11735
rs1131204	HLA-B	P01889	93	P	A	P01889_A	93	37.277023974269405	0.23243608689646797	2.36368
rs1131213	HLA-B	P01889	95	S	A	P01889_A	95	36.40594812609479	0.22700460551856924	1.27289
rs1131215	HLA-B	P01889	98	Y	D	P01889_A	98	36.33559557687185	0.22656593124951122	-1.87149
rs1131223	HLA-B	P01889	104	T	N	P01889_A	104	45.22813096180536	0.28201419152074525	0.285667
rs1131275	HLA-B	P01889	201	E	D	P01889_A	201	9.450420448463726	0.05892688080688781	-0.976501
rs1131279	HLA-B	P01889	202	T	K	P01889_A	202	8.576079264728751	0.053475038849223416	2.61751
rs1131285	HLA-B	P01889	204	Q	E	P01889_A	204	10.469327343219453	0.06528014365566902	-0.780504
rs1131500	HLA-B	P01889	306	I	V	P01889_A	306	28.39230865525464	0.1770365876401336	-0.382801
rs1131896	MICA	Q29983	198	S	G	Q29983_A	198	38.14944962806921	0.17326625861430034	3.97322
rs1131897	MICA	Q29983	204	R	T	Q29983_A	204	25.881902664578792	0.11754980698886747	-0.836893
rs1131898	MICA	Q29983	229	S	G	Q29983_A	229	21.428484510317414	0.09732337884490462	2.61422
rs1135216	TAP1	Q03518	697	G	D	Q03518_A	697	344.18672504151635	0.7124847969472161	-0.237565
rs1136659	HLA-A	P04439	33	I	F	P04439_A	33	28.19198895026194	0.17739089805999986	1.04065
rs1136700	HLA-A	P04439	129	T	S	P04439_A	129	16.332086849999946	0.10276548982147946	-0.0333176
rs1136903	HLA-A	P04439	300	Q	L	P04439_A	300	28.484030897202487	0.17922849750466385	-0.0320299
rs1136949	HLA-A	P04439	306	V	I	P04439_A	306	33.87931382548216	0.21317693887302017	0.345917
rs1137078	HLA-A	P04439	323	A	T	P04439_A	323	77.23652120158756	0.4859911048898356	0.358636
rs1137160	HLA-A	P04439	335	N	K	P04439_A	335	106.4583947005592	0.6698622887259135	-0.603402
rs1140546	HLA-B	P01889	336	R	S	P01889_A	336	119.54164985666942	0.7453865773461744	-0.166842
rs1140700	MICA	Q29983	236	I	T	Q29983_A	236	16.93465822016132	0.07691342599502037	-0.242109
rs1143146	HLA-A	P04439	10	V	L	P04439_A	10	19.515602607035667	0.12279695053626098	1.07403
rs1143551	HLA-C	P10321	333	Y	C	P10321_A	333	81.02759446707127	0.5358249674089195	-0.421826
rs1264457	HLA-E	P13747	128	R	G	P13747_A	128	31.562813242877198	0.24866585580760311	3.14136
rs1543547	RAET1L	Q5VY80	26	G	R	Q5VY80_A	26	14.554400063016953	0.14640254121832247	0.463456
rs1736924	HLA-F	P30511	272	S	P	P30511_A	272	38.445442063428004	0.41286334488916865	0.762601
rs1800454	TAP2	Q03519	379	I	V	Q03519_A	379	69.92584901910641	0.23581220180388102	-1.16859
rs1801270	CDKN1A	P38936	31	R	S	P38936_A	31	82.62533290015823	0.5700828006079246	-0.626829
rs1801334	PARK2	O60260	394	N	D	O60260_A	394	19.41627381587879	0.437543173825268	3.15473
rs1801474	PARK2	O60260	167	N	S	O60260_A	167	32.36880006314313	0.7294266472983485	-0.0554569
rs1801582	PARK2	O60260	380	I	V	O60260_A	380	33.11045361819479	0.7461397125050575	-0.405536
rs1802127	MSH5	O43196	786	S	P	O43196_A	786	386.1898588096811	0.5762541968591512	1.65589
rs1802323	LY86	O95711	160	V	M	O95711_A	160	16.144111813590804	0.44445590438700805	0.372558
rs1805056	GABBR1	Q9UBS5	20	V	A	Q9UBS5_A	20	319.02417812000687	0.6996854566056825	0.523722
rs1887415	IFNGR1	P15260	467	P	L	P15260_A	467	321.97101567695216	0.88626867199692	0.342461
rs1923185	GMNN	O75496	18	T	N	O75496_A	18	146.13825528655806	0.8073429190918165	-0.0491837
rs1997660	PGBD1	Q96JS3	678	V	I	Q96JS3_A	678	222.23315652568576	0.4114420947222343	-0.112149
rs2070121	HLA-DOB	P13765	234	I	L	P13765_A	234	67.606504672684	0.4596930717800612	0.0275032
rs2070600	AGER	Q15109	82	S	G	Q15109_A	82	53.95107824915578	0.27174327669980997	7.55141
rs2071543	PSMB8	P28062	49	K	Q	P28062_A	49	49.813600781922986	0.33131198066644024	-0.0346674
rs2071554	HLA-DOB	P13765	18	Q	R	P13765_A	18	73.7022330870372	0.5011412154623544	-0.344884
rs2071555	HLA-DMB	P28068	162	E	A	P28068_A	162	22.916499484767442	0.18868559393357426	-0.692446
rs2071823	PPIL1	Q9Y3C6	81	H	Q	Q9Y3C6_A	81	15.422256347334745	0.45872813289690884	0.0251956
rs2072737	ATXN1	P54253	714	E	D	P54253_A	714	233.8034984874569	0.5927202066696411	0.543405
rs2074493	HLA-C	P10321	25	R	C	P10321_A	25	20.564998751813647	0.13599366806370042	-0.307744
rs2075789	MSH5	O43196	29	S	P	O43196_A	29	655.8976616128525	0.9786993925202337	0.840936
rs2075800	HSPA1L	P34931	602	K	E	P34931_A	602	526.8661539396294	0.8729151197957034	-0.390282
rs2076484	UBD	O15205	51	S	L	O15205_A	51	54.42084691312182	0.3787904386075119	2.40834
rs2076485	UBD	O15205	68	T	I	O15205_A	68	63.176892065164736	0.4397359470246144	0.802519
rs2076486	UBD	O15205	95	P	S	O15205_A	95	19.42676162039669	0.13521788013812286	2.03685
rs2076487	UBD	O15205	99	G	A	O15205_A	99	7.691613181228492	0.05353664442539871	-0.0159126
rs2127679	TAP1	Q03518	430	V	A	Q03518_A	430	287.87351147919713	0.5959134546749231	-0.0540358
rs2180314	GSTA2	P09210	112	T	S	P09210_A	112	17.64443820034964	0.6635835109096252	0.597358
rs2224391	LYRM4	Q9HD34	11	A	S	Q9HD34_A	11	11.029560628517606	0.31605561283511874	-0.090114
rs2227955	HSPA1L	P34931	558	A	E	P34931_A	558	396.8160483774211	0.6574472962746524	-0.140897
rs2227956	HSPA1L	P34931	493	M	T	P34931_A	493	196.46308534803833	0.3255012613728592	0.187281
rs2228110	TAP1	Q03518	479	S	G	Q03518_A	479	242.27322582508162	0.5015184420227395	3.83086
rs2228111	TAP1	Q03518	346	C	S	Q03518_A	346	236.3424186335856	0.48924135621399306	0.0322286
rs2228265	ZNF76	P36508	48	M	T	P36508_A	48	189.79502437822623	0.3343603812016783	0.138327
rs2228375	NUP153	P49790	248	V	I	P49790_A	248	218.53922422224477	0.575210348544643	0.157031
rs2228391	TAP2	Q03519	577	V	M	Q03519_A	577	35.182081163690874	0.11864516683931732	1.39478
rs2228396	TAP2	Q03519	565	T	A	Q03519_A	565	27.239985166180897	0.09186189326620867	4.02724
rs2230143	EZR	P15311	494	T	A	P15311_A	494	427.55480351292715	0.8909889118112829	-0.0608495
rs2231095	HLA-A	P04439	277	K	E	P04439_A	277	27.324528410345764	0.17193262392124267	-0.146418
rs2231119	HLA-A	P04439	345	S	T	P04439_A	345	133.16681614388844	0.8379182167399286	0.180621
rs2231272	PNRC1	Q12796	149	R	P	Q12796_A	149	84.9675963312677	0.45678206242858793	0.416422
rs2232423	ZSCAN12	O43309	11	T	M	O43309_A	11	475.54484764298167	0.9764758031065937	-0.0707868
rs2232430	ZSCAN12	O43309	294	M	R	O43309_A	294	134.4942360901706	0.2761682054811248	0.54522
rs2232434	ZSCAN12	O43309	392	D	N	O43309_A	392	105.6700690153618	0.2169811449278299	-0.0781769
rs2232448	ZBTB24	O43167	518	T	A	O43167_A	518	203.52511417070858	0.29294357200324744	0.27655
rs2234951	GSTA2	P09210	110	S	P	P09210_A	110	13.498622175258586	0.5076649646642257	2.85855
rs2278106	EPHA7	Q15375	278	S	P	Q15375_A	278	380.92728873416667	0.6003486121209468	0.393327
rs2278107	EPHA7	Q15375	138	V	I	Q15375_A	138	591.7023308059796	0.9325340651454296	-0.0622052
rs2296916	BYSL	Q13895	103	K	E	Q13895_A	103	80.65067645764442	0.3507657098728313	-0.332942
rs2307306	GMNN	O75496	54	W	R	O75496_A	54	69.68590155574807	0.38498077776584416	0.810322
rs2307307	GMNN	O75496	48	F	L	O75496_A	48	74.7290392256143	0.41284166525069843	-0.123506
rs2307365	ORC3	Q9UBD5	94	K	Q	Q9UBD5_A	94	40.904403348705074	0.3755952840953602	-0.00813882
rs2307371	ORC3	Q9UBD5	126	R	Q	Q9UBD5_A	126	25.847906056917	0.23734245763116024	-1.21838
rs2308466	HLA-B	P01889	187	A	E	P01889_A	187	27.25557473915935	0.169948629559519	0.894815
rs2308488	HLA-B	P01889	269	T	A	P01889_A	269	16.971947097219104	0.1058263924988876	0.579932
rs2308525	HLA-C	P10321	8	T	A	P10321_A	8	35.134081174818554	0.23233711952401662	0.381273
rs2308527	HLA-C	P10321	10	I	L	P10321_A	10	29.04198326319681	0.192050866594797	0.826186
rs2308557	HLA-C	P10321	101	N	S	P10321_A	101	26.92041545171809	0.1780212139694389	-1.01962
rs2308574	HLA-C	P10321	137	N	Y	P10321_A	137	20.110224267832123	0.1329863034163785	1.12154
rs2308575	HLA-C	P10321	138	N	D	P10321_A	138	21.61819790494267	0.14295833739162667	-0.609106
rs2308590	HLA-C	P10321	176	E	A	P10321_A	176	27.610185152758714	0.1825825714922758	0.383158
rs2308598	HLA-C	P10321	194	G	R	P10321_A	194	13.292464921920908	0.08790134558995154	1.51155
rs2308622	HLA-C	P10321	285	L	M	P10321_A	285	24.23767909118927	0.16028062655102243	-0.140185
rs2308628	HLA-C	P10321	297	R	S	P10321_A	297	34.7381325127046	0.22971876240298628	-1.49221
rs2308655	HLA-B	P01889	349	Y	C	P01889_A	349	144.50501368415476	0.9010424206838467	-0.0311892
rs2397118	GSTA5	Q7RTV2	55	I	V	Q7RTV2_A	55	13.126489874244633	0.49505364361985865	-0.822633
rs2523989	TRIM31	Q9BZY9	232	I	V	Q9BZY9_A	232	102.99633917121484	0.1786438205549334	-0.141302
rs2596492	HLA-B	P01889	33	H	Y	P01889_A	33	27.719709473221137	0.17284268197777322	1.84105
rs2621330	HLA-DOB	P13765	244	I	V	P13765_A	244	93.66120519021513	0.6368530266276121	-0.122434
rs2854028	RING1	Q06587	343	E	D	Q06587_A	343	127.43105032665095	0.8434198030740002	0.25371
rs3130618	GPANK1	O95872	41	L	R	O95872_A	41	15.059289612891432	0.07641417816970505	0.331778
rs3173419	HLA-A	P04439	140	N	D	P04439_A	140	26.88701866233036	0.16917970545041816	-0.9156
rs3179003	NCR3	O14931	174	S	R	O14931_A	174	104.97333930440523	0.6347107761743458	0.165316
rs3179982	HLA-A	P04439	318	F	L	P04439_A	318	61.256880079524315	0.3854432898945773	-0.400187
rs3180278	HLA-A	P04439	322	V	I	P04439_A	322	74.06230949048387	0.4660181875104103	-0.0153321
rs3180379	HLA-B	P01889	106	H	R	P01889_A	106	45.189418398993894	0.2817728043161271	2.50083
rs3180380	HLA-B	P01889	107	R	G	P01889_A	107	47.8433897827139	0.2983213014169924	-1.06722
rs3200488	HLA-DRB1	P01911	208	R	S	P01911_A	208	14.9155991883337	0.11259103038806922	3.58069
rs3734838	TRIM31	Q9BZY9	118	S	R	Q9BZY9_A	118	307.8832404810876	0.5340135271501619	-0.524907
rs3756772	FRK	P42685	122	R	G	P42685_A	122	13.228352138547148	0.12117024096885559	1.2189
rs3763273	BYSL	Q13895	37	W	R	Q13895_A	37	157.8689891908061	0.6866033924650454	-0.311886
rs3800324	PGBD1	Q96JS3	244	E	G	Q96JS3_A	244	271.624220500393	0.5028846280508048	3.92645
rs3800325	PGBD1	Q96JS3	248	E	Q	Q96JS3_A	248	265.848059400499	0.4921906530402901	0.494503
rs3800326	PGBD1	Q96JS3	256	L	P	Q96JS3_A	256	258.4585905510157	0.47850980275742644	0.42847
rs3819268	MICA	Q29983	179	R	H	Q29983_A	179	56.439916041252154	0.2563374618588941	-0.478745
rs3828855	BYSL	Q13895	426	S	P	Q13895_A	426	30.34812323991065	0.13198997775481697	1.10725
rs4148876	TAP2	Q03519	651	C	R	Q03519_A	651	23.607875840038638	0.07961326547827878	0.375424
rs4151651	CFB	P00751	252	S	G	P00751_A	252	95.0912901894756	0.18697292939624863	-0.594374
rs4151659	CFB	P00751	565	E	K	P00751_A	565	117.6820347236668	0.23139190482905334	0.115192
rs4151660	CFB	P00751	651	E	D	P00751_A	651	131.18238673039878	0.25793692653976485	-0.630757
rs4870111	RAET1G	Q6H3X3	223	K	R	Q6H3X3_A	223	39.943857998316155	0.29580160208547557	0.0999587
rs4946977	MICAL1	Q8TDZ2	12	T	A	Q8TDZ2_A	12	322.51821991064924	0.4675592400292272	0.750366
rs4997052	HLA-B	P01889	140	S	Y	P01889_A	140	32.91489562282429	0.20523659679634887	-0.0258062
rs6456811	PGBD1	Q96JS3	806	D	H	Q96JS3_A	806	344.5598487500707	0.6379175283437958	-0.475529
rs6906499	NUP153	P49790	402	K	N	P49790_A	402	156.77580014271967	0.4126447458775224	-0.718278
rs6909298	RPF2	Q9H7B2	60	S	G	Q9H7B2_A	60	26.90337714477691	0.16630198624852907	6.13414
rs6926628	HLA-DMA	P28067	181	A	G	P28067_A	181	24.636198439217008	0.36804772401432195	3.44393
rs7757931	UBD	O15205	162	F	C	O15205_A	162	135.5305872924715	0.9433460432397375	-0.405747
rs7766641	HIST1H2BE	P62807	27	S	G	P62807_A	27	26.019361159107195	0.39437689292225253	3.4757
rs9264621	HLA-C	P10321	299	G	E	P10321_A	299	36.64674238906337	0.24234015183855548	0.0938469
rs9266161	HLA-B	P01889	105	Q	L	P01889_A	105	40.32254307593225	0.25142602941568787	2.67096
rs9266178	HLA-B	P01889	69	K	E	P01889_A	69	26.607271486898032	0.1659062180413171	3.75871
rs9266183	HLA-B	P01889	54	G	D	P01889_A	54	11.145270694280233	0.06949490145373524	-0.814838
rs9266206	HLA-B	P01889	2	Q	L	P01889_A	2	17.173608197488804	0.10708382434372263	0.678218
rs9266825	MICA	Q29983	373	A	D	Q29983_A	373	220.17818087127893	0.9999999999999999	0.0449817
rs9320350	RPF2	Q9H7B2	41	G	A	Q9H7B2_A	41	37.85391346832897	0.23399222198709038	0.587518
rs9340773	ESR1	P03372	77	S	G	P03372_A	77	291.6285503541673	0.9559917152056674	3.25389
rs9380254	MICA	Q29983	29	H	R	Q29983_A	29	46.092303097230854	0.20934092067995347	1.12952
rs9383583	RAET1E	Q8TD07	12	H	R	Q8TD07_A	12	49.22450160661047	0.33410048400251163	0.394632
rs9394078	ZBTB12	Q9Y330	49	I	V	Q9Y330_A	49	191.69074167892254	0.7288641078303403	-0.194448
rs9397449	RAET1G	Q6H3X3	70	R	T	Q6H3X3_A	70	26.699808770552487	0.1977236703084162	0.451902
rs9456735	PARK2	O60260	192	L	M	O60260_A	192	27.84008613389051	0.6273726752158475	0.115468
rs9469057	HSPA1L	P34931	8	T	A	P34931_A	8	143.3881091963891	0.23756631087520458	5.21464
rs9469425	ZBTB9	Q96C00	274	G	A	Q96C00_A	274	164.84371140626857	0.5417450404521239	0.0789555
rs9479413	RAET1L	Q5VY80	121	P	L	Q5VY80_A	121	25.61444873349278	0.25765544235785215	9.1
rs9496891	STX11	O75558	277	A	T	O75558_A	277	68.25664733963865	0.3131945500862991	-0.0559475
rs9986596	ZKSCAN4	Q969J2	33	Y	S	Q969J2_A	33	250.67970782416288	0.8931461086547301	-0.948004
rs11558979	KLC4	Q9NSK0	72	H	R	Q9NSK0_A	72	312.0795028109929	0.6414927825934736	0.662641
rs11575840	NCR3	O14931	103	T	A	O14931_A	103	30.547317595913874	0.1847012945365366	-0.198881
rs11575906	HLA-DOA	P06340	105	C	R	P06340_A	105	29.320386313713836	0.35775217329624626	0.522252
rs11575907	HLA-DOB	P13765	210	I	V	P13765_A	210	13.36938305192591	0.09090564277356125	-0.527726
rs12721829	HLA-B	P01889	119	I	L	P01889_A	119	33.16891570129342	0.2068205063131937	1.90118
rs12722477	HLA-G	P17693	134	I	L	P17693_A	134	18.328856282864248	0.27472916561717337	0.113479
rs12722482	HLA-G	P17693	282	K	T	P17693_A	282	23.66765878940238	0.35475187600240043	-0.576119
rs13201752	ZKSCAN3	Q9BRR0	200	E	K	Q9BRR0_A	200	160.81318575714417	0.43849739865686643	0.0879017
rs16822586	HLA-DRA	P01903	16	L	V	P01903_A	16	35.962764064619016	0.29756292207562585	-0.0853651
rs16879902	NUP153	P49790	90	N	D	P49790_A	90	209.70584665456502	0.5519602880229479	0.198355
rs16891427	HIST1H2BG	P62807	96	H	Q	P62807_A	96	20.71170005930202	0.31392838073836254	0.173729
rs16893917	PGBD1	Q96JS3	592	I	M	Q96JS3_A	592	458.1267697989647	0.8481751362453912	0.319622
rs17073498	STX11	O75558	49	Q	R	O75558_A	49	96.28026131353263	0.4417804609452533	0.421095
rs17408553	HLA-C	P10321	104	K	N	P10321_A	104	32.238969655042574	0.21319212273703225	0.59948
rs17583782	HLA-DMB	P28068	28	A	T	P28068_A	28	28.517888839297427	0.23480526757374826	0.168803
rs17617321	HLA-DMB	P28068	71	N	S	P28068_A	71	50.95872338128048	0.41957442032910897	-0.00881913
rs17617333	HLA-DMB	P28068	49	V	D	P28068_A	49	40.412332846563785	0.3327395194219629	-1.90655
rs17847931	RXRB	P28702	95	A	V	P28702_A	95	57.61320008713441	0.24324539641706724	0.377528
rs17856167	ZKSCAN3	Q9BRR0	189	M	V	Q9BRR0_A	189	164.82228144297682	0.44942920142494874	-0.195045
rs28381349	MSH5	O43196	85	F	L	O43196_A	85	579.1011265369232	0.8641072440413832	-0.343243
rs28399976	MSH5	O43196	351	G	R	O43196_A	351	156.22554190753544	0.23311234649788723	0.70209
rs28732158	GPANK1	O95872	266	R	G	O95872_A	266	69.21730571944671	0.3512239732174993	3.64219
rs33932084	PGBD1	Q96JS3	398	S	N	Q96JS3_A	398	236.63884918115804	0.43811277003799065	-0.0172378
rs34044517	NEDD9	Q14511	223	C	Y	Q14511_A	223	214.94620564110957	0.6341437383985336	0.431229
rs34069459	CD2AP	Q9Y5K6	581	K	N	Q9Y5K6_A	581	131.18972616173215	0.41082406149037887	-0.349886
rs34184473	NEDD9	Q14511	304	Q	P	Q14511_A	304	56.14114717390583	0.16563007865459117	0.564401
rs34206659	CAP2	P40123	316	C	Y	P40123_A	316	132.52153790005286	0.272282851412489	0.131553
rs34221917	QRSL1	Q9H0R6	263	S	N	Q9H0R6_A	263	18.787011916916505	0.38121328264486753	0.150855
rs34315095	MRPS18B	Q9Y676	230	A	P	Q9Y676_A	230	50.44330546543374	0.6258909288091743	1.00928
rs34620829	CAP2	P40123	311	A	T	P40123_A	311	121.27932450023692	0.24918425197578295	-0.207536
rs34699467	MICAL1	Q8TDZ2	195	H	R	Q8TDZ2_A	195	284.19454958483806	0.4120008713341777	1.50937
rs34704616	TRIM31	Q9BZY9	72	W	R	Q9BZY9_A	72	443.30254677092597	0.7688939359800373	0.151207
rs34771695	ZNF76	P36508	410	M	V	P36508_A	410	154.65700993668077	0.27245802131719515	-0.0944396
rs34801993	TRIM31	Q9BZY9	127	D	N	Q9BZY9_A	127	277.6449558159314	0.48156619996281985	-0.147735
rs35027728	ZNF165	P49910	286	V	F	P49910_A	286	217.78375263092468	0.44118016573641894	0.144722
rs35080860	TEAD3	Q99594	254	M	T	Q99594_A	254	130.4510510570522	0.3561947809008115	-0.21804
rs35100697	PSMB9	P28065	9	E	G	P28065_A	9	26.80909526108069	0.9691457481838237	-1.37504
rs35220041	PEX3	P56589	82	R	Q	P56589_A	82	27.09813911443645	0.23441367350044176	0.243829
rs35374376	ULBP3	Q9BZM4	147	Q	R	Q9BZM4_A	147	23.453570111977182	0.29145606344934044	-0.432771
rs35521684	TRIM31	Q9BZY9	101	I	M	Q9BZY9_A	101	360.7663060801783	0.6257374947911305	0.0457908
rs35582935	ZNF76	P36508	403	Q	R	P36508_A	403	138.11916765644932	0.24332343642917428	-0.240581
rs35696295	ULBP3	Q9BZM4	168	W	R	Q9BZM4_A	168	29.273003165336426	0.36377379764251977	-0.0596141
rs35708511	HLA-C	P10321	350	S	C	P10321_A	350	112.97423783416596	0.7470839743383968	-0.00928273
rs35730939	MAP3K4	Q9Y6R4	335	I	V	Q9Y6R4_A	335	755.8843271127504	0.9544564925100867	0.105025
rs35775852	TRIM31	Q9BZY9	235	P	L	Q9BZY9_A	235	111.92498789147491	0.19413027310863695	2.1905
rs35830695	PEX6	Q13608	809	V	A	Q13608_A	809	165.54451032270853	0.36499775503486354	-0.431966
rs36016898	QRSL1	Q9H0R6	11	V	A	Q9H0R6_A	11	26.313103767191514	0.5339276255333568	0.697648
rs36063651	TRIM31	Q9BZY9	17	R	P	Q9BZY9_A	17	484.6813361952716	0.84066410851418	2.36691
rs36124188	BYSL	Q13895	117	V	A	Q13895_A	117	89.97337630531689	0.3913119715240591	0.307603
rs41257954	POU5F1	Q01860	30	I	V	Q01860_A	30	91.10180736499285	0.4453173539882973	-0.612509
rs41266811	HIST1H2BG	P62807	72	D	E	P62807_A	72	10.059230699626116	0.15246831481556672	0.449493
rs41312309	PACSIN1	Q9BY11	334	V	A	Q9BY11_A	334	68.80049962480167	0.2872066667103495	0.0972629
rs41540416	HLA-C	P10321	332	I	M	P10321_A	332	78.04325220155154	0.5160898992796414	0.235014
rs41540613	MICA	Q29983	244	L	V	Q29983_A	244	14.45817998514426	0.06566581633080543	-0.784187
rs41541519	HLA-B	P01889	167	A	T	P01889_A	167	41.75873635558633	0.260381227829065	0.013703
rs41545116	HLA-A	P04439	36	M	V	P04439_A	36	34.0910208343618	0.21450905121518277	-0.545842
rs41545712	HLA-C	P10321	313	S	A	P10321_A	313	21.180261657602895	0.14006232181814965	-0.271493
rs41545814	MICA	Q29983	377	A	T	Q29983_A	377	216.35175337471537	0.9826212230411668	-0.307132
rs41546114	MICA	Q29983	356	M	T	Q29983_A	356	183.77439325100661	0.8346621473743813	0.476992
rs41546713	HLA-C	P10321	294	H	L	P10321_A	294	27.535408485488617	0.18208808309524915	1.67638
rs41548123	HLA-C	P10321	7	Q	R	P10321_A	7	38.33924243232649	0.25353243499203854	0.0958331
rs41549413	HLA-C	P10321	20	S	T	P10321_A	20	28.01244920904725	0.1852426914954456	0.235492
rs41550019	TAP1	Q03518	518	L	V	Q03518_A	518	247.42276012610876	0.5121782514630876	-0.193542
rs41551018	HLA-B	P01889	171	L	W	P01889_A	171	38.10988600157822	0.23762929091098223	0.746701
rs41551813	HLA-G	P17693	55	S	T	P17693_A	55	8.693982302141103	0.1303131230283425	0.74933
rs41553616	MICA	Q29983	294	A	P	Q29983_A	294	3.2850648279850185	0.014920028928323012	1.43261
rs41553715	HLA-B	P01889	100	A	E	P01889_A	100	42.699574088218974	0.2662477004618756	0.101661
rs41555121	HLA-DMA	P28067	210	H	R	P28067_A	210	27.345817341112895	0.40852755178683536	0.0729364
rs41556715	MICA	Q29983	137	R	G	Q29983_A	137	59.382781261795685	0.2697032967881235	2.79197
rs41558312	MICA	Q29983	114	R	Q	Q29983_A	114	57.88711022626462	0.2629102938229229	-1.8855
rs41558618	HLA-A	P04439	307	H	P	P04439_A	307	35.9991448137113	0.22651543454995926	1.15533
rs41559915	HLA-C	P10321	348	V	A	P10321_A	348	107.21021344507851	0.7089672290401993	0.818569
rs41560824	MICA	Q29983	174	V	M	Q29983_A	174	63.425872481441345	0.28806611186655917	1.28875
rs41561219	TAP1	Q03518	578	I	V	Q03518_A	578	308.34550984014544	0.6382915783330758	-0.428239
rs41562012	HLA-C	P10321	235	T	A	P10321_A	235	14.645892607772096	0.0968513872446653	1.66152
rs41564012	HLA-A	P04439	23	R	W	P04439_A	23	17.783686117240876	0.11189930787501959	-0.262529
rs45484591	CFB	P00751	566	A	E	P00751_A	566	124.07740055935729	0.2439667713859915	0.0783514
rs56265847	RAET1G	Q6H3X3	38	I	T	Q6H3X3_A	38	41.85168842333978	0.30992991428439215	-1.2054
rs57640466	TAP1	Q03518	77	R	G	Q03518_A	77	450.75049317615014	0.9330774554588904	-0.355983
rs59310777	ATXN1	P54253	211	Q	H	P54253_A	211	114.67625300198445	0.29071820062214676	-0.232002
rs61730071	RAET1L	Q5VY80	147	N	T	Q5VY80_A	147	24.429164189984395	0.24573267889902936	1.07004
rs61737163	TRIM38	O00635	132	I	V	O00635_A	132	245.88800225356647	0.4180730361393181	0.08514
rs61748301	RAET1L	Q5VY80	157	V	M	Q5VY80_A	157	23.23874456270064	0.23375826169214217	0.29667
rs61755989	NEDD9	Q14511	415	W	R	Q14511_A	415	142.36405501596252	0.4200086891142153	-0.708765
rs61758092	TRIM31	Q9BZY9	6	L	F	Q9BZY9_A	6	471.67918557597574	0.8181122986076114	0.162942
rs61978632	HIST1H2BE	P62807	20	S	T	P62807_A	20	27.625300400774183	0.41871820262919224	-0.255975
rs62620225	ZKSCAN8	Q15776	163	L	P	Q15776_A	163	170.47720690357912	0.48651273487656665	0.617401
rs62620226	ZKSCAN8	Q15776	407	R	Q	Q15776_A	407	140.75542039285332	0.4016918494139772	0.0246438
rs62638680	ZKSCAN4	Q969J2	22	F	L	Q969J2_A	22	272.759920862223	0.9718156448704172	0.0832662
rs73387434	HIST1H3A	P68431	109	K	N	P68431_A	109	22.33494943935555	0.20692674403647268	-1.03874
rs73740510	GSTA2	P09210	143	Q	H	P09210_A	143	20.702798546893387	0.7786043165222438	-0.867427
rs74701618	ULBP1	Q9BZM6	144	S	N	Q9BZM6_A	144	24.656827887285505	0.25510070422697945	0.810541
rs75982837	CAP2	P40123	310	T	P	P40123_A	310	120.4955295511266	0.24757384262611615	0.768635
rs78235403	TRIM38	O00635	165	T	I	O00635_A	165	134.43648755783622	0.22857670974629687	0.0884307
rs79222964	POLR1C	O15160	212	V	M	O15160_A	212	29.42692317491611	0.31721048237427674	-0.564444
rs79289905	ULBP1	Q9BZM6	176	K	R	Q9BZM6_A	176	29.012832279795393	0.30016813111679835	-0.622598
rs111303994	TAP2	Q03519	374	T	A	Q03519_A	374	65.16848944993068	0.21976887232677217	0.096313
rs111556510	FOXO3	O43524	140	V	A	O43524_A	140	241.63310099898825	0.47366272890123756	0.111728
rs113233347	ULBP3	Q9BZM4	29	T	A	Q9BZM4_A	29	10.852564788012598	0.1348641505894996	0.448576
rs114489274	MAP3K5	Q99683	16	L	F	Q99683_A	16	917.1256765846613	0.9723993898179768	0.299759
rs114772012	PSMB8	P28062	8	R	G	P28062_A	8	130.76736257147806	0.8697382485910392	0.64956
rs115563246	HLA-DRB3	P79483	106	K	N	P79483_A	106	41.93746964499664	0.29184500231902055	-0.208757
rs116754410	CD2AP	Q9Y5K6	633	R	K	Q9Y5K6_A	633	192.18236053354445	0.6018240925654859	0.0203059
rs117766916	RAET1L	Q5VY80	27	G	R	Q5VY80_A	27	12.723199088615091	0.12798251188196189	0.0300715
rs137965307	RAET1L	Q5VY80	38	I	T	Q5VY80_A	38	22.73515759446056	0.22869268622660865	-1.45584
rs140654840	TAP2	Q03519	313	H	R	Q03519_A	313	55.52340665797404	0.18724258567231114	0.612655
rs141238034	PEX6	Q13608	882	I	V	Q13608_A	882	182.9085291420804	0.4032824911164106	-0.0859858
rs141484466	HLA-B	P01889	86	G	R	P01889_A	86	31.10219078494754	0.19393370900398652	1.19219
rs141617781	DHX16	O60231	4	A	P	O60231_A	4	532.3166632520383	0.9085552899092934	0.463734
rs141680152	RAET1L	Q5VY80	231	F	L	Q5VY80_A	231	82.28721376793308	0.8277261277167013	-0.188711
rs142570222	HLA-C	P10321	167	S	T	P10321_A	167	30.319488239703087	0.20049884122496314	0.641127
rs143020056	TRIM31	Q9BZY9	60	I	V	Q9BZY9_A	60	473.51263025878603	0.8212923491370665	-0.792761
rs144128934	ZKSCAN4	Q969J2	88	N	S	Q969J2_A	88	152.73571190868117	0.5441816887689045	0.287778
rs145046067	HLA-A	P04439	251	H	D	P04439_A	251	20.50769133198521	0.1290394157338917	-0.49558
rs145177180	ULBP2	Q9BZM5	217	L	S	Q9BZM5_A	217	49.49093558619207	0.48555700478997943	-0.0801636
rs146872141	ULBP2	Q9BZM5	237	L	I	Q9BZM5_A	237	87.91187905287376	0.8625059957500932	-0.278339
rs146911342	HLA-C	P10321	327	M	V	P10321_A	327	62.6103640260847	0.41403421247277733	-0.255077
rs146950621	ULBP2	Q9BZM5	38	I	T	Q9BZM5_A	38	20.48485744506072	0.20097753066823162	-1.11639
rs149101394	CFB	P00751	533	R	K	P00751_A	533	106.40927663100328	0.2092268821570417	-0.0454679
rs149494377	HIST1H2AK	P0C0S8	48	E	A	P0C0S8_A	48	18.57852819746202	0.3736807991602684	-0.934174
rs149786271	VGLL2	Q8N8G2	50	R	S	Q8N8G2_A	50	74.91536638979811	0.43175485303576094	0.203383
rs150028516	HLA-A	P04439	255	M	V	P04439_A	255	17.409530004181608	0.10954502598922146	-0.593129
rs150253319	TAP2	Q03519	467	I	V	Q03519_A	467	12.589198859723474	0.042454782368779566	-0.370961
rs151341293	HLA-B	P01889	176	A	E	P01889_A	176	38.04642008447695	0.23723355735047866	0.719531
rs183777097	TXNDC5	Q8NBS9	49	S	P	Q8NBS9_A	49	213.59986638650975	0.46447094358222923	0.379732
rs191996643	IL20RA	Q9UHF4	43	V	I	Q9UHF4_A	43	177.79259679987823	0.5542563124233959	-0.00949131
rs200294413	STK38	Q15208	106	F	V	Q15208_A	106	12.39664552377526	0.05305995351124185	9.96551
rs201046358	HLA-DRB3	P79483	220	W	R	P79483_A	220	17.467550562565854	0.12155758031166376	-0.175388
rs281860333	HLA-C	P10321	38	G	R	P10321_A	38	22.855856679017037	0.15114281425587897	1.94434
rs281860337	HLA-C	P10321	40	S	G	P10321_A	40	31.170629737660835	0.20612732949989188	-0.580957
rs537983189	TAP1	Q03518	394	P	T	Q03518_A	394	288.2768824508084	0.596748454004918	2.06003
rs557735173	ORC3	Q9UBD5	53	E	Q	Q9UBD5_A	53	12.581745863059757	0.11552899015702557	0.190286
rs576641205	STK38	Q15208	107	E	Q	Q15208_A	107	11.824801509587338	0.05061235454180284	1.0077
rs4619	IGFBP1	P08833	253	M	I	P08833_A	253	104.36494624434401	0.8089349411444361	-0.0416142
rs12919	NOM1	Q5C9Z4	812	M	V	Q5C9Z4_A	812	301.7270351628269	0.5583288248041951	-0.412117
rs740250	TRIL	Q7L0X0	240	S	N	Q7L0X0_A	240	173.70714752134774	0.259058979241514	-0.239174
rs1045012	ARPC1B	O15143	37	N	K	O15143_A	37	23.1969937119877	0.6370527811472743	0.871259
rs1801368	MAD1L1	Q9Y6D9	558	H	R	Q9Y6D9_A	558	538.4738012746914	0.6647975456418045	0.526695
rs1805321	PMS2	P54278	470	S	P	P54278_A	470	135.70673062501743	0.24473112447172576	0.774685
rs2066853	AHR	P35869	554	K	R	P35869_A	554	99.33506839266431	0.19790515014423288	0.170071
rs2069830	IL6	P05231	32	S	P	P05231_A	32	50.88228777636779	0.4825868463674582	0.956948
rs2070215	MCM7	P33993	144	S	N	P33993_A	144	31.92704120150673	0.14174585841358855	-0.147364
rs2074936	POU6F2	P78424	199	L	P	P78424_A	199	104.4596227819087	0.33425076925170566	0.77996
rs2075078	GIMAP2	Q9UG22	161	R	H	Q9UG22_A	161	26.879912176160822	0.12374050610312533	-0.130645
rs2075756	TRIP6	Q15654	230	I	V	Q15654_A	230	126.22019365339949	0.661817643408976	-0.117853
rs2228006	PMS2	P54278	541	E	K	P54278_A	541	72.4235039361289	0.13060726962354383	-0.12147
rs2229854	STX1A	Q16623	50	K	N	Q16623_A	50	213.7381713885081	0.827389090105875	-0.0800278
rs2237493	MEOX2	P50222	287	L	I	P50222_A	287	92.07611377458912	0.475930369307693	-0.0555777
rs2302006	CCL24	O00175	29	L	I	O00175_A	29	8.710053551230937	0.20439768820027604	0.369006
rs2302427	EZH2	Q15910	185	H	D	Q15910_A	185	132.67469931656754	0.26676566556795867	-0.701904
rs2302443	NOM1	Q5C9Z4	804	L	V	Q5C9Z4_A	804	287.3394366405498	0.5317053869330659	-0.45473
rs2302445	NOM1	Q5C9Z4	779	H	R	Q5C9Z4_A	779	230.37753280490548	0.4263006034008175	0.178156
rs2307254	HUS1	O60921	147	K	Q	O60921_A	147	12.716933844371223	0.34718049478305	0.222117
rs2307413	ORC5	O43913	52	N	K	O43913_A	52	26.359612873892736	0.4630408752563968	0.535078
rs2788478	WDR60	Q8WVS4	273	R	Q	Q8WVS4_A	273	368.7123448903465	0.3962443409017027	0.185491
rs2948386	RAB19	A4D1S5	152	H	Y	A4D1S5_A	152	17.252982985377553	0.2279786913154007	1.06472
rs3218536	XRCC2	O43543	188	H	R	O43543_A	188	51.292689217739536	0.26320908622717426	-0.902148
rs3735080	GIMAP7	Q8NHV1	83	G	R	Q8NHV1_A	83	6.0163528260337324	0.12428313765220975	2.95094
rs3735135	CDK13	Q14004	500	A	T	Q14004_A	500	314.9838092875079	0.4114828190866556	0.412575
rs3735137	CDK13	Q14004	403	F	L	Q14004_A	403	436.2763452650502	0.5699347558738336	-0.0352552
rs3735562	TRIL	Q7L0X0	369	D	G	Q7L0X0_A	369	178.95581584616644	0.26688660566913525	-0.745141
rs4075307	MICALL2	Q8IY33	519	L	P	Q8IY33_A	519	69.50441001543163	0.11251443125283297	0.621043
rs4252372	TRPV5	Q9NQA5	8	V	A	Q9NQA5_A	8	59.59226570078725	0.28548047323215864	0.441651
rs4498440	BBS9	Q3SYG4	12	A	T	Q3SYG4_A	12	374.25238345227797	0.5075292110664423	-0.222365
rs4580937	MICALL2	Q8IY33	663	H	R	Q8IY33_A	663	192.65260823153915	0.3118679611802164	0.0933322
rs4585665	RAB19	A4D1S5	194	K	N	A4D1S5_A	194	37.959278133258145	0.5015890040250985	-0.112338
rs4731112	ASB15	Q8WXK1	357	A	G	Q8WXK1_A	357	43.67378841085858	0.21919792359761517	-1.76044
rs4986826	AHR	P35869	570	I	V	P35869_A	570	73.05398198745281	0.14554536990612882	-0.00658776
rs5745687	HGF	P14210	304	K	E	P14210_A	304	237.360189404468	0.3261972523124473	-0.0926415
rs6952214	NOM1	Q5C9Z4	122	P	H	Q5C9Z4_A	122	529.9637994654584	0.9806680570888728	2.14717
rs6962756	ASB15	Q8WXK1	57	L	P	Q8WXK1_A	57	77.40323833858761	0.38848539915835023	1.38582
rs6969990	NOM1	Q5C9Z4	24	G	R	Q5C9Z4_A	24	506.4025356933897	0.9370692701732036	0.315744
rs9690787	EIF3B	P55884	64	P	S	P55884_A	64	207.7954963310139	0.6698600102027122	1.78915
rs10230714	PPP1R9A	Q9ULJ8	331	V	M	Q9ULJ8_A	331	523.2493858354874	0.6484177451882357	0.408649
rs11465293	CCL24	O00175	31	F	S	O00175_A	31	13.916345966961535	0.3265730718085174	1.20174
rs11540483	TAX1BP1	Q86VP1	307	I	L	Q86VP1_A	307	104.74946207832123	0.1544291727825252	0.137171
rs11548535	ZNF212	Q9UDV6	3	D	E	Q9UDV6_A	3	528.044174858352	0.9924144575827712	-0.193228
rs11550034	ZNF3	P17036	102	T	I	P17036_A	102	145.52546781407372	0.36917913992887424	0.00011733
rs11558054	GIMAP2	Q9UG22	74	F	V	Q9UG22_A	74	45.66083541041845	0.21019766901573528	0.673645
rs11762014	TECPR1	Q7Z6L1	944	L	P	Q7Z6L1_A	944	581.6740217432631	0.659618401623109	0.568497
rs11773504	BBS9	Q3SYG4	455	T	A	Q3SYG4_A	455	147.23438758766818	0.19966673795077786	-0.243655
rs11978404	ZYX	Q15942	223	R	H	Q15942_A	223	77.41737706968442	0.33290156372151974	-0.0662643
rs11980797	MICALL2	Q8IY33	711	V	L	Q8IY33_A	711	194.03913800042653	0.3141124893810435	0.462691
rs12334144	RBAK	Q9NYW8	682	K	N	Q9NYW8_A	682	321.26856985155916	0.7833161492504296	-0.30928
rs12540098	MICALL2	Q8IY33	480	T	A	Q8IY33_A	480	38.18570218426415	0.061815395056207666	-0.459464
rs13306435	IL6	P05231	162	E	D	P05231_A	162	25.79111102144796	0.24461264373286104	0.375806
rs17173567	GIMAP2	Q9UG22	152	S	N	Q9UG22_A	152	40.239859325714576	0.18524244148753272	0.515173
rs28362692	AQP1	P29972	45	V	A	P29972_A	45	34.07753822685852	0.36278379567914815	1.13228
rs34185245	ZNF212	Q9UDV6	293	Y	H	Q9UDV6_A	293	187.49202569686756	0.35237543721217096	-0.436025
rs35142716	PCOLCE	Q15113	409	D	G	Q15113_A	409	175.08051823375817	0.9727227416519008	3.03268
rs35352738	RBAK	Q9NYW8	229	E	G	Q9NYW8_A	229	121.59370079877434	0.2964694290724205	3.1433
rs35452727	CAMK2B	Q13554	510	K	E	Q13554_A	510	198.6721618934837	0.41573680836157084	-0.0211185
rs35647889	GRB10	Q13322	36	R	P	Q13322_A	36	197.44421583885682	0.5024881271193224	0.489316
rs36139924	FAM20C	Q8IXL6	564	H	N	Q8IXL6_A	564	25.406398216738822	0.13446303094980333	0.145771
rs41258845	IGFBP1	P08833	114	D	H	P08833_A	114	95.9408820129996	0.7436398382539974	0.212702
rs41280968	AP4M1	O00189	271	H	R	O00189_A	271	100.09051109104	0.3128310835550164	0.530385
rs57704545	TECPR1	Q7Z6L1	473	S	N	Q7Z6L1_A	473	282.8351319394976	0.32073506926382406	0.179315
rs59690840	MICALL2	Q8IY33	368	T	A	Q8IY33_A	368	245.83902046320225	0.39796665508029627	0.0104805
rs61287564	MICALL2	Q8IY33	623	R	K	Q8IY33_A	623	246.47357925483414	0.3989938851729061	0.280072
rs61732492	PRKAR1B	P31321	40	V	I	P31321_A	40	138.63503395878595	0.6670220255489601	0.297644
rs61733022	WDR60	Q8WVS4	799	V	I	Q8WVS4_A	799	335.1489314964228	0.3601747251077378	0.328266
rs61737465	PPP1R9A	Q9ULJ8	368	N	D	Q9ULJ8_A	368	479.0138299367424	0.593600443554497	0.196538
rs61737532	ZNF394	Q53GI3	181	G	R	Q53GI3_A	181	119.53172264932086	0.226785186203479	0.927493
rs61741872	MICALL2	Q8IY33	582	E	D	Q8IY33_A	582	219.82761684950256	0.3558591358159285	0.0075513
rs61742731	EIF3B	P55884	581	Q	H	P55884_A	581	34.86273344760226	0.11238526048564693	1.55454
rs61747084	MICALL2	Q8IY33	430	A	T	Q8IY33_A	430	170.9171062936241	0.2766823141400302	0.210796
rs61747095	WDR60	Q8WVS4	795	F	L	Q8WVS4_A	795	325.9446100600652	0.3502831108682374	4.94754
rs61747373	NOM1	Q5C9Z4	278	E	A	Q5C9Z4_A	278	76.16744091324372	0.14094354438767787	0.0621187
rs61756062	PGAM2	P15259	114	S	I	P15259_A	114	20.13897979725544	0.6147315049071267	0.897123
rs62644536	FAM20C	Q8IXL6	558	W	R	Q8IXL6_A	558	18.62945264985697	0.09859613499190255	-0.702178
rs74366495	FERD3L	Q96RJ6	85	V	G	Q96RJ6_A	85	28.93076361725298	0.16674099023102862	5.02326
rs74440117	TECPR1	Q7Z6L1	418	L	S	Q7Z6L1_A	418	292.6066620979695	0.3318159854877019	0.0204001
rs74709169	ZNF655	Q8N720	466	G	C	Q8N720_A	466	112.67529123735129	0.28269579667824773	0.237113
rs74829114	MICALL2	Q8IY33	474	S	P	Q8IY33_A	474	45.64389472853707	0.07388879143647584	0.480776
rs75055744	NOM1	Q5C9Z4	231	F	L	Q5C9Z4_A	231	219.4694102393929	0.40611573912594023	-0.0555068
rs75056037	MICALL2	Q8IY33	180	V	A	Q8IY33_A	180	283.41401495330837	0.45879343043806087	0.00203222
rs78313003	WDR60	Q8WVS4	164	I	V	Q8WVS4_A	164	525.7901603741025	0.5650512613348941	-0.134055
rs78680793	EIF3B	P55884	163	L	V	P55884_A	163	66.75427328562665	0.21519243185594758	-0.469198
rs79534220	TECPR1	Q7Z6L1	6	M	L	Q7Z6L1_A	6	718.0394600502374	0.8142568229559126	-0.285737
rs113253337	PPP1R9A	Q9ULJ8	39	T	S	Q9ULJ8_A	39	278.8128603799974	0.345508683146206	0.320211
rs114439154	TECPR1	Q7Z6L1	458	M	V	Q7Z6L1_A	458	304.1286363558404	0.34488190550376535	-0.771065
rs117070316	LRRC4	Q9HBW1	642	N	T	Q9HBW1_A	642	321.58309046765913	0.9556805617081502	-0.289553
rs144364133	NOM1	Q5C9Z4	62	T	P	Q5C9Z4_A	62	507.4256482030201	0.9389624820454382	0.887902
rs145750007	FAM20C	Q8IXL6	561	M	V	Q8IXL6_A	561	20.533967724124626	0.10867575616413537	-3.01898
rs147347140	NOM1	Q5C9Z4	104	R	P	Q5C9Z4_A	104	529.5493643891436	0.9799011684042326	0.3052
rs150401144	FAM20C	Q8IXL6	16	L	V	Q8IXL6_A	16	187.40491823304458	0.9918380836805524	-0.49915
rs181061160	ZNF212	Q9UDV6	336	H	R	Q9UDV6_A	336	162.9178838708261	0.3061904118070615	-0.173837
rs184594665	ZNRF2	Q8NHG8	87	M	V	Q8NHG8_A	87	49.4411781182411	0.20614397768683118	-0.156156
rs200235640	POU6F2	P78424	507	P	Q	P78424_A	507	172.39406717183994	0.5516279690854616	5.11174
rs201308009	DDX56	Q9NY93	275	S	R	Q9NY93_A	275	66.97935738091496	0.19476143213428512	1.05922
rs201714316	TES	Q9UGI8	379	S	N	Q9UGI8_A	379	208.92024684677153	0.4816756883588277	-0.533434
rs376182769	NOM1	Q5C9Z4	105	D	E	Q5C9Z4_A	105	531.0968906919159	0.9827647783605433	-0.051669
rs376672396	TRIL	Q7L0X0	487	W	R	Q7L0X0_A	487	147.48127920650342	0.21994690600612235	-0.564557
rs536666116	ZNRF2	Q8NHG8	64	A	G	Q8NHG8_A	64	96.18800885653023	0.40105392925792	0.921846
rs546821850	TECPR1	Q7Z6L1	462	S	C	Q7Z6L1_A	462	294.073922196583	0.3334798585933157	0.0911029
rs557043928	FOXK1	P85037	382	A	D	P85037_A	382	79.21325037885276	0.16716690026989023	0.104151
rs558587040	PCOLCE	Q15113	89	T	A	Q15113_A	89	56.43931173936497	0.3135688802266515	1.20408
rs563455116	GBAS	O75323	8	T	A	O75323_A	8	304.91742345969243	0.953693944652183	0.377709
rs569483143	EIF3B	P55884	80	Q	P	P55884_A	80	163.55163960892338	0.5272332890342445	0.710253
rs571665345	NOM1	Q5C9Z4	232	F	Y	Q5C9Z4_A	232	215.3538197119424	0.3985000714701511	-0.116241
rs574086514	FOXK1	P85037	68	T	A	P85037_A	68	308.1036186573408	0.6502034274133761	0.157559
rs17620	TNFRSF10A	O00220	141	R	H	O00220_A	141	180.369718802808	0.4993459687721667	-0.466936
rs20575	TNFRSF10A	O00220	209	T	R	O00220_A	209	196.375357095756	0.5436569041789395	0.601889
rs20576	TNFRSF10A	O00220	228	A	E	O00220_A	228	182.42642189863545	0.5050398646582355	0.56632
rs20577	TNFRSF10A	O00220	33	I	T	O00220_A	33	216.3268105108392	0.5988916625413415	0.0234571
rs751019	PTK2B	Q14289	838	T	K	Q14289_A	838	588.5816113136999	0.8692211062888379	0.041949
rs762679	MCM4	P33991	650	M	L	P33991_A	650	45.27838872525978	0.21012965099892053	0.427074
rs827528	FZD6	O60353	33	V	M	O60353_A	33	103.37386221648222	0.3765585278622652	0.429499
rs877386	SH2D4A	Q9H788	263	A	G	Q9H788_A	263	169.87628835487533	0.38770192018102945	0.994525
rs1047266	TNFRSF10B	O14763	67	V	A	O14763_A	67	86.79916057187219	0.5424322038587696	0.481832
rs1129424	TNFRSF10B	O14763	32	L	P	O14763_A	32	97.27326279808422	0.6078877948641894	0.595007
rs2073618	TNFRSF11B	O00300	3	K	N	O00300_A	3	146.6222067299939	0.3429110122566656	0.249342
rs2228013	NKX3-1	Q99801	52	C	R	Q99801_A	52	120.98136403088476	0.6039763570402416	0.302212
rs2228591	NCOA2	Q15596	1282	I	M	Q15596_A	1282	266.3568897780376	0.3879935110385734	0.0714346
rs2230229	TNFRSF10A	O00220	441	K	R	O00220_A	441	332.5142683602465	0.9205517454204214	0.18592
rs2231524	CHRAC1	Q9NRG0	126	R	H	Q9NRG0_A	126	59.02045178701633	0.9940452927509082	-0.232118
rs2272720	MYOM2	P54296	321	M	V	P54296_A	321	513.5404096911872	0.7751843780705742	-0.31305
rs2280897	MYOM2	P54296	1052	K	N	P54296_A	1052	221.0410388308615	0.3336593517873565	-0.586884
rs2288672	ERI1	Q8IV48	16	P	L	Q8IV48_A	16	124.18678709190505	0.8058907293459642	0.341547
rs2293979	LRRC6	Q86X45	232	I	T	Q86X45_A	232	45.09620102207412	0.1399539686764385	-0.0610455
rs2294066	MYOM2	P54296	776	M	T	P54296_A	776	282.8474742319757	0.4269555798602026	0.13693
rs3174043	UBXN8	O00124	18	M	V	O00124_A	18	275.7530915640723	0.8894365921212594	-0.389741
rs3739335	RRS1	Q15050	126	R	K	Q15050_A	126	151.1592001732163	0.6030877368647536	0.0206439
rs3739336	RRS1	Q15050	191	H	R	Q15050_A	191	126.93945152256744	0.5064569437379378	0.819114
rs3739337	RRS1	Q15050	237	D	E	Q15050_A	237	120.69037459156941	0.4815246759071299	-0.0159927
rs3748140	PPP1R3B	Q86XI6	48	E	G	Q86XI6_A	48	116.23888849979059	0.7143736851646976	3.06728
rs3750228	PRDM14	Q9GZV8	244	E	K	Q9GZV8_A	244	73.2536407167237	0.22374828259005616	0.558592
rs3764796	MTMR7	Q9Y216	559	H	Q	Q9Y216_A	559	130.2406508439465	0.46425099059315955	0.154568
rs3779620	PBK	Q96KB5	107	S	N	Q96KB5_A	107	26.742048126098343	0.3215738498345459	-0.221924
rs3802264	ZHX2	Q9Y6X8	779	S	G	Q9Y6X8_A	779	417.4356800287336	0.8689499735988389	3.66471
rs3808553	FZD6	O60353	345	L	M	O60353_A	345	86.95404460938583	0.31674628699864305	-0.146506
rs4150841	E2F5	Q15329	18	A	G	Q15329_A	18	325.19620035898623	0.9824966639871969	0.627175
rs4278157	PRKDC	P78527	2899	C	R	P78527_A	2899	315.82288819322497	0.3698752203616689	0.491551
rs4921637	SH2D4A	Q9H788	216	G	E	Q9H788_A	216	38.470078078991534	0.08779873450955993	0.380189
rs6558394	SCRIB	Q14160	422	L	P	Q14160_A	422	300.87391115563497	0.47118371499282796	0.887807
rs7341564	RAB11FIP1	Q6WKZ4	622	K	Q	Q6WKZ4_A	622	165.204291806109	0.34638278828543645	-0.392977
rs7815455	NPM2	Q86SE8	24	N	S	Q86SE8_A	24	78.87818009190552	0.3741378451721233	1.16863
rs7817179	RAB11FIP1	Q6WKZ4	1185	T	M	Q6WKZ4_A	1185	135.1410641364807	0.2833494099680781	-0.281454
rs7825375	ZNF572	Q7Z3I7	500	I	V	Q7Z3I7_A	500	63.40949430802025	0.24461866576393373	0.0270648
rs7830743	PRKDC	P78527	3434	T	I	P78527_A	3434	830.8450576049104	0.9730422026284671	0.0292002
rs8177999	PRKDC	P78527	6	T	A	P78527_A	6	174.06830458433723	0.2038596787092994	9.25806
rs8178017	PRKDC	P78527	333	I	M	P78527_A	333	131.10463461187894	0.1535428793489992	0.200037
rs8178033	PRKDC	P78527	605	S	T	P78527_A	605	132.53892848510608	0.1552226491891721	-1.7071
rs8178040	PRKDC	P78527	680	M	I	P78527_A	680	130.50168055450877	0.15283673114639867	-0.356174
rs8178070	PRKDC	P78527	1071	S	N	P78527_A	1071	140.0810482443412	0.16405558471167433	-0.150108
rs8178228	PRKDC	P78527	3459	S	N	P78527_A	3459	830.3225117107003	0.9724302242538921	0.341958
rs9282808	OPRK1	P41145	374	N	D	P41145_A	374	111.10132941826504	0.7159688081085429	0.16132
rs10105106	ZNF572	Q7Z3I7	380	E	G	Q7Z3I7_A	380	76.31346802132661	0.2943991105892542	11.9528
rs10107774	ZNF572	Q7Z3I7	448	C	S	Q7Z3I7_A	448	95.16111882194322	0.36710884029054003	-0.759536
rs11541804	SHARPIN	Q9H0F6	282	T	S	Q9H0F6_A	282	171.05961588366975	0.5208637113559391	-0.177625
rs11541805	SHARPIN	Q9H0F6	147	A	P	Q9H0F6_A	147	167.39110965848613	0.50969338481387	0.604659
rs11542374	SCRIB	Q14160	980	R	G	Q14160_A	980	98.3941623316341	0.15409021926479	1.38787
rs11996036	BMP1	P13497	719	I	V	P13497_A	719	239.67964292716735	0.5048741297405364	-0.0746712
rs12541651	RAB11FIP1	Q6WKZ4	651	V	A	Q6WKZ4_A	651	163.0381967519434	0.3418411505570791	0.214625
rs12543578	USP17L2	Q6R6M4	438	R	K	Q6R6M4_A	438	124.1838483829434	0.38030057366918435	-0.0946429
rs12549394	FZD6	O60353	664	E	A	O60353_A	664	239.15785971365838	0.8711770040271012	0.125743
rs13265018	TNFRSF10B	O14763	191	A	V	O14763_A	191	91.42561588759293	0.5713442156389128	-0.0129532
rs16887092	RAB11FIP1	Q6WKZ4	768	V	A	Q6WKZ4_A	768	201.23252202028976	0.42192294951335474	0.406558
rs17064618	MYOM2	P54296	182	M	T	P54296_A	182	537.6312730284196	0.8115493078031452	-0.160002
rs17088980	TNFRSF10A	O00220	297	H	N	O00220_A	297	120.03354140865335	0.33230780320385395	0.0857597
rs17854373	MTDH	Q86UE4	78	S	A	Q86UE4_A	78	480.4543788305768	0.8659198173487537	-0.474082
rs17854374	MTDH	Q86UE4	317	A	T	Q86UE4_A	317	186.468435152293	0.33607085380591295	0.0730943
rs17854780	MYOM2	P54296	1168	A	V	P54296_A	1168	452.2034547836715	0.6825968263503158	-0.370193
rs28399585	CCNE2	O96020	387	S	N	O96020_A	387	42.41596772352332	0.2812527283538512	0.299888
rs33945943	TNKS	O95271	200	S	R	O95271_A	200	480.1687659087848	0.4020792327093471	0.365533
rs34077648	RRS1	Q15050	116	H	Q	Q15050_A	116	150.59445137953128	0.6008345291771612	0.41134
rs34173062	SHARPIN	Q9H0F6	17	F	S	Q9H0F6_A	17	176.12481659306718	0.5362868679357695	0.0268219
rs34316994	MYOM2	P54296	363	I	V	P54296_A	363	430.40436688854936	0.6496913099126753	0.0290401
rs34608771	SH2D4A	Q9H788	275	N	S	Q9H788_A	275	203.3936315639637	0.4641972241894609	-0.0944739
rs34674752	SHARPIN	Q9H0F6	294	S	P	Q9H0F6_A	294	188.71802680700367	0.574632249316593	0.444172
rs34735757	MYOM2	P54296	1284	D	E	P54296_A	1284	478.284595832546	0.7219660614130453	1.63085
rs34823600	MYOM2	P54296	219	V	A	P54296_A	219	615.3455484403274	0.9288582695041563	0.267962
rs35022521	MYOM2	P54296	87	N	S	P54296_A	87	384.8065800377676	0.5808618831055945	0.626808
rs35319139	SH2D4A	Q9H788	303	R	K	Q9H788_A	303	278.3397998380364	0.6352438936891399	-0.102073
rs35335787	MYOM2	P54296	701	I	V	P54296_A	701	344.19068833546334	0.519552579777419	0.0446596
rs35392772	MOS	P00540	105	S	A	P00540_A	105	12.65819017165652	0.09766489531011309	0.142608
rs35647122	SH2D4A	Q9H788	209	G	E	Q9H788_A	209	36.81629507263053	0.08402437109876132	0.573444
rs35985218	MYOM2	P54296	81	K	E	P54296_A	81	381.9779079669806	0.5765920294415426	-0.40225
rs57111114	NKX3-1	Q99801	17	T	A	Q99801_A	17	184.6829293043871	0.9219942570684575	-0.397638
rs61729094	BMP1	P13497	705	E	D	P13497_A	705	257.2352669433752	0.5418542432328131	-0.258897
rs61733951	MYOM2	P54296	1318	V	L	P54296_A	1318	498.216201569182	0.7520526312434374	2.25799
rs61746974	FBXL6	Q8N531	271	A	G	Q8N531_A	271	49.09954572718305	0.221482620388971	-0.232643
rs61753730	FZD6	O60353	152	E	Q	O60353_A	152	128.53011195276906	0.468194848341363	0.108813
rs61756425	PPP1R3B	Q86XI6	41	R	S	Q86XI6_A	41	134.9299776055777	0.8292442106538236	-0.157881
rs62001048	PBK	Q96KB5	87	M	K	Q96KB5_A	87	21.319211944126025	0.25636409851572145	-0.773172
rs73673899	RAB11FIP1	Q6WKZ4	602	T	I	Q6WKZ4_A	602	143.40848142761627	0.3006836512393867	0.107508
rs74324142	USP17L2	Q6R6M4	40	N	K	Q6R6M4_A	40	120.69572077097195	0.36961853289546437	0.185774
rs75318724	MYOM2	P54296	523	N	S	P54296_A	523	187.71146544337884	0.283348676852798	-0.00929942
rs75476700	USP17L2	Q6R6M4	62	F	L	Q6R6M4_A	62	90.76147319676912	0.27794790363842875	0.523282
rs75705762	RAB11FIP1	Q6WKZ4	576	A	V	Q6WKZ4_A	576	92.80313863755043	0.19457975075273407	-0.0488276
rs75807755	USP17L2	Q6R6M4	403	V	A	Q6R6M4_A	403	53.68602698799092	0.16440807019116752	0.282271
rs76767219	ZBTB10	Q96DT7	638	E	A	Q96DT7_A	638	267.59977306797816	0.5331730826960368	-0.1634
rs76811394	ARFGEF1	Q9Y6D6	314	C	Y	Q9Y6D6_A	314	1013.1561621819881	0.8858828918367746	0.0434029
rs77605100	NPM2	Q86SE8	194	G	D	Q86SE8_A	194	160.6561990901335	0.7620303114383646	1.38191
rs77943211	PABPC1	P11940	178	K	E	P11940_A	178	298.0136307960537	0.894238735160543	0.0888798
rs78004199	ZNF572	Q7Z3I7	308	C	S	Q7Z3I7_A	308	75.81893118177203	0.2924913057221264	-0.43695
rs78202224	HSF1	Q00613	365	T	P	Q00613_A	365	165.64806546253598	0.3866045813567897	0.926889
rs78708377	MYOM2	P54296	681	L	I	P54296_A	681	320.97888819733924	0.48451458760696764	-0.0153143
rs79124779	RAB11FIP1	Q6WKZ4	1004	A	V	Q6WKZ4_A	1004	358.9500437505073	0.7526082745804454	0.170301
rs79408516	FZD6	O60353	604	R	G	O60353_A	604	242.4649230868877	0.883223597708225	2.36844
rs79865132	USP17L2	Q6R6M4	61	H	Q	Q6R6M4_A	61	88.32331352780996	0.2704812843245954	0.584015
rs80019749	BMP1	P13497	817	A	V	P13497_A	817	363.85260185169165	0.7664387491161461	-0.0673485
rs112028242	FOXH1	O75593	125	S	T	O75593_A	125	142.3055233786644	0.604700474638642	-0.174465
rs113574896	PABPC1	P11940	593	V	L	P11940_A	593	167.79729944897085	0.503503294200963	0.178454
rs116195528	FZD6	O60353	620	T	S	O60353_A	620	255.59329392579426	0.9310461312803558	-0.277203
rs117338714	SCRIB	Q14160	1555	S	G	Q14160_A	1555	548.1638880879318	0.8584522872791697	2.51845
rs117478253	MYOM2	P54296	1333	L	F	P54296_A	1333	496.3199062674694	0.7491901914697491	0.0417743
rs118022661	SCRIB	Q14160	551	T	A	Q14160_A	551	331.4844291771487	0.5191213296029926	-0.236124
rs142023572	USP17L2	Q6R6M4	66	E	K	Q6R6M4_A	66	83.49183550668387	0.25568536772972306	0.62082
rs143646514	MYOM2	P54296	1291	F	C	P54296_A	1291	497.3730626694765	0.7507799210705645	0.150019
rs148494356	SCRIB	Q14160	1217	P	H	Q14160_A	1217	80.30266058614762	0.1257580153542021	2.7025
rs181515737	USP17L2	Q6R6M4	395	S	G	Q6R6M4_A	395	38.70930284381974	0.11854335543253132	3.61311
rs200282665	FBXL6	Q8N531	53	A	G	Q8N531_A	53	158.85774306787494	0.716589709388528	2.94748
rs200554002	USP17L2	Q6R6M4	341	G	A	Q6R6M4_A	341	58.82805767898392	0.18015502317316076	0.107904
rs200641900	CEBPD	P49716	177	G	A	P49716_A	177	109.36727344126881	0.6972281192718203	0.208996
rs201017624	PABPC1	P11940	409	L	F	P11940_A	409	307.8724035027435	0.9238215982393762	0.138563
rs201273969	USP17L2	Q6R6M4	244	K	E	Q6R6M4_A	244	71.19336444688909	0.21802253427596274	-2.44423
rs201412253	IL7	P13232	18	I	V	P13232_A	18	47.475271268599045	0.5939237525620995	-0.137023
rs202050503	USP17L2	Q6R6M4	162	R	H	Q6R6M4_A	162	61.25791264558586	0.18759621016941236	-0.56185
rs372605534	USP17L2	Q6R6M4	332	N	D	Q6R6M4_A	332	76.20376708896455	0.23336638956718442	-0.11909
rs373539693	USP17L2	Q6R6M4	83	R	Q	Q6R6M4_A	83	71.82753258243348	0.21996461055150657	0.105538
rs376720096	USP17L2	Q6R6M4	111	W	R	Q6R6M4_A	111	39.085620889028476	0.11969579168199936	1.10419
rs528109616	USP17L2	Q6R6M4	214	P	S	Q6R6M4_A	214	60.70727999489635	0.1859099529333468	-0.942778
rs542984699	HSF1	Q00613	367	P	T	Q00613_A	367	162.04362919352354	0.37819221885247817	-0.504704
rs567328918	USP17L2	Q6R6M4	74	T	R	Q6R6M4_A	74	83.83048937916185	0.2567224612298497	0.731862
rs3429	IFT74	Q96LB3	597	I	T	Q96LB3_A	597	516.7287212254425	0.9902777331317126	-0.0571568
rs4574	PSMB7	Q99436	39	A	V	Q99436_A	39	11.933010966037081	0.17466375430268385	-1.81471
rs8131	MRPL50	Q8N5N7	127	F	L	Q8N5N7_A	127	18.29212726654059	0.18812595668861565	0.845818
rs602990	VAV2	P52735	594	V	M	P52735_A	594	34.02670504168364	0.10603605812694912	-0.022042
rs1056719	DAPK1	P53355	1346	N	S	P53355_A	1346	545.3917251166139	0.8287270273065851	0.060942
rs1110061	NR5A1	Q13285	146	A	G	Q13285_A	146	68.25627869025689	0.18730702904580196	0.801605
rs1539567	LRSAM1	Q6UWE0	318	D	N	Q6UWE0_A	318	248.4460245064468	0.34885574461059227	-0.407687
rs1769259	FBP1	P09467	218	K	R	P09467_A	218	27.301728548287286	0.6119889266061304	-0.0756971
rs1982151	RMI1	Q9H9A7	455	S	N	Q9H9A7_A	455	313.18505816757335	0.8047676374527702	-0.0913435
rs2229067	ABL1	P00519	972	L	S	P00519_A	972	364.298187537518	0.5468954649180932	-0.78565
rs2229817	COL5A1	P20908	1757	M	T	P20908_A	1757	253.37069307159	0.38632505809853174	-0.676437
rs2230050	IFNA1	P01562	137	E	A	P01562_A	137	12.370212047082779	0.2554961163299471	-0.280807
rs2230723	JAK2	O60674	393	V	L	O60674_A	393	256.2205075251494	0.3369813306821678	-0.148925
rs2492217	FOXD4	Q12950	107	Y	S	Q12950_A	107	35.43425528464644	0.12642440105756134	-0.266708
rs2757973	FOXD4	Q12950	250	A	G	Q12950_A	250	118.84186312361295	0.4240109251704107	0.753964
rs2821529	PSIP1	O75475	116	R	S	O75475_A	116	271.4925751453403	0.48265053632676624	-0.352136
rs3750478	IFNA21	P01568	179	E	K	P01568_A	179	9.374057184858426	0.16246968259555183	0.207519
rs6415847	ANKS6	Q68DC2	644	I	V	Q68DC2_A	644	231.100661615136	0.4480787541052714	0.0252979
rs7031810	FOXD4	Q12950	152	V	I	Q12950_A	152	45.36998685974647	0.16187368321010578	-0.475987
rs7854413	PDCD1LG2	Q9BQ51	241	T	I	Q9BQ51_A	241	77.6610713317838	0.6399071341224727	0.0516986
rs7875953	VAV2	P52735	690	Q	H	P52735_A	690	126.24298872962058	0.393405969653989	-0.577047
rs10760500	SH2D3C	Q8N5H7	23	F	L	Q8N5H7_A	23	583.9580606607908	0.9813814818327106	0.0141557
rs10812505	IFT74	Q96LB3	55	M	I	Q96LB3_A	55	159.58659459404228	0.3058375597122054	0.0481583
rs10813831	DDX58	O95786	7	C	R	O95786_A	7	536.9628021739993	0.9993803346438276	0.250268
rs10959293	FOXD4	Q12950	134	F	I	Q12950_A	134	45.041684993352064	0.16070234867826433	4.01817
rs10985765	GABBR2	O75899	869	A	T	O75899_A	869	707.0344506717528	0.8167088349264638	0.611996
rs11555693	IFT74	Q96LB3	85	R	K	Q96LB3_A	85	141.32856299234504	0.2708472032576672	-0.120793
rs12004404	IFT74	Q96LB3	110	A	T	Q96LB3_A	110	170.62102135034658	0.3269843368619771	-0.670429
rs12343465	DAPK1	P53355	416	I	V	P53355_A	416	494.8280164126851	0.7518950731825226	-0.513171
rs17217280	DDX58	O95786	580	E	D	O95786_A	580	63.85234910985384	0.11884022834140776	1.95328
rs17502738	ZBTB5	O15062	300	G	D	O15062_A	300	222.4869728741373	0.3908159372274937	-0.13921
rs17694549	IFT74	Q96LB3	224	L	F	Q96LB3_A	224	118.32189792989008	0.22675639276248571	-0.377182
rs28383794	IFNA1	P01562	163	G	A	P01562_A	163	17.61270359495253	0.3637752812525217	1.50034
rs34119250	TRAF1	Q13077	46	Q	P	Q13077_A	46	346.58457963265226	0.8501520955772681	0.900889
rs36220450	DAPK1	P53355	1405	V	G	P53355_A	1405	603.4589040764922	0.9169605636573799	0.678295
rs41273438	STOM	P27105	275	T	M	P27105_A	275	142.60152357479373	0.7941385333911567	0.557519
rs41283630	ANKS6	Q68DC2	222	G	R	Q68DC2_A	222	320.22941393972815	0.6208895977326654	0.892636
rs41305451	STX17	P56962	23	T	I	P56962_A	23	205.76921538133968	0.8073066067597917	0.291289
rs45461899	SPTLC1	O15269	151	H	R	O15269_A	151	33.78265306024582	0.13994344693727634	0.804892
rs55789327	DDX58	O95786	144	F	S	O95786_A	144	179.86520318785918	0.3347601476767002	-0.486611
rs61741732	SMC2	O95347	1071	R	K	O95347_A	1071	778.8077967131452	0.880865952130753	0.319211
rs61742531	ATP6V1G1	O75348	89	Q	R	O75348_A	89	43.685038011843	0.5651098599217922	-0.206235
rs61744944	PSIP1	O75475	472	P	Q	O75475_A	472	445.3651594921669	0.7917554760938716	2.1954
rs61751477	VAV2	P52735	818	M	I	P52735_A	818	245.86431167248298	0.7661771074192664	0.0976097
rs61751489	NOTCH1	P46531	2285	I	V	P46531_A	2285	599.9186567040838	0.7937979437964684	0.00171187
rs61752945	DDX58	O95786	546	Q	R	O95786_A	546	66.21931483722987	0.1232455595694525	0.626255
rs66612967	FOXD4	Q12950	41	E	A	Q12950_A	41	59.668444798226425	0.2128885547347889	0.287803
rs75690855	LRSAM1	Q6UWE0	183	L	S	Q6UWE0_A	183	514.2740288799943	0.7221184143929189	0.728256
rs79315294	RUSC2	Q8N2Y8	208	H	P	Q8N2Y8_A	208	442.3739200655088	0.6109635572087779	0.681222
rs138370577	IFNA21	P01568	42	E	A	P01568_A	42	17.675805094784703	0.3063542697402353	-0.392683
rs200729989	FOXD4	Q12950	257	G	A	Q12950_A	257	134.54429438284842	0.48003497453025545	0.160226
rs546468286	EHMT1	Q9H9B1	34	G	A	Q9H9B1_A	34	497.46367597894266	0.8062584942835045	0.176105
rs1727	IFIT2	P09913	352	E	D	P09913_A	352	26.588720523396734	0.43641827725382226	-0.20106
rs10242	RPP38	P78345	212	T	I	P78345_A	212	28.407855326150216	0.17680284748967576	-0.619644
rs13991	GLRX3	O76003	21	H	Q	O76003_A	21	210.5673169070224	0.5180029967987354	0.924877
rs15772	RPP38	P78345	181	V	A	P78345_A	181	23.38108543206955	0.14551758428535633	3.63773
rs303210	IFIT1	P09914	215	E	D	P09914_A	215	24.358463355494948	0.42856721981162255	-0.0806867
rs303211	IFIT1	P09914	155	N	K	P09914_A	155	6.490631749994995	0.11419735158658491	0.688743
rs755793	FGFR2	P21802	186	T	M	P21802_A	186	428.8789771491974	0.6353298589549315	0.863376
rs1050704	BNIP3	Q12983	143	S	R	Q12983_A	143	49.89953409969445	0.21741782194099124	0.208718
rs1436731	PARD3	Q8TEW0	107	D	E	Q8TEW0_A	107	647.5924338138698	0.6822026880951422	0.66528
rs1799939	RET	P07949	691	S	G	P07949_A	691	239.89445635478725	0.6732807382317133	0.316503
rs1800035	ADRA2A	P08913	266	K	N	P08913_A	266	24.324338599574407	0.37045867422388906	-0.214713
rs2070845	IFIT2	P09913	121	R	K	P09913_A	121	35.64732546058059	0.585103158782063	0.0323833
rs2227310	CASP7	P55210	255	E	D	P55210_A	255	17.008514894178873	0.13497238361974298	-0.788834
rs2230803	CHUK	O15111	155	A	V	O15111_A	155	38.63204979155879	0.1318049199432149	-2.4878
rs2230804	CHUK	O15111	268	I	V	O15111_A	268	32.46840106950508	0.110775768480848	-1.12243
rs2231420	CALML3	P27482	32	Q	E	P27482_A	32	26.070230422561423	0.8090792841876229	-1.53942
rs2234962	BAG3	O95817	151	R	C	O95817_A	151	184.34699850718482	0.5057110787106208	-0.0799169
rs2236379	PRKCQ	Q04759	330	L	P	Q04759_A	330	147.89433970347892	0.48822892975328325	1.05921
rs2240891	VENTX	O95231	79	V	M	O95231_A	79	30.1336794678907	0.2745609430427268	0.235331
rs2240892	VENTX	O95231	42	P	L	O95231_A	42	51.545434977613105	0.4696526772338317	0.984973
rs2274217	GLRX3	O76003	123	S	P	O76003_A	123	195.4234350015093	0.4807485153082116	0.966243
rs2295778	HIF1AN	Q9NWT6	41	A	P	Q9NWT6_A	41	16.558992773524835	0.44399349535527965	0.681901
rs2298121	TUBGCP2	Q9BSJ2	111	T	A	Q9BSJ2_A	111	210.02015105417976	0.5167909841247197	-0.321268
rs2997211	MPP7	Q5T2T1	322	R	K	Q5T2T1_A	322	46.85119981738821	0.13806815801818317	3.72827
rs3218619	FAS	P25445	16	T	A	P25445_A	16	194.55337546233898	0.49552452485901116	0.348028
rs3814171	RPP38	P78345	86	V	I	P78345_A	86	53.13834744417328	0.3307187758865134	0.147792
rs3858340	BAG3	O95817	407	L	P	O95817_A	407	140.36761685214594	0.3850643596541727	-0.481925
rs4536103	NEUROG3	Q9Y4Z2	199	S	F	Q9Y4Z2_A	199	127.09946924355387	0.7983448760191538	0.365845
rs4548513	CTNNA3	Q9UI47	596	N	S	Q9UI47_A	596	131.58836437949944	0.27574870502574017	-0.128682
rs7072728	IFIT1B	Q5T764	188	P	L	Q5T764_A	188	8.540703051826712	0.14680356925450447	4.80571
rs7079388	UPF2	Q9HAU5	496	S	N	Q9HAU5_A	496	437.6910667320679	0.5212018097751054	-0.172833
rs9418952	VENTX	O95231	191	R	G	O95231_A	191	12.23613232845118	0.11148867614640212	1.13417
rs9418953	VENTX	O95231	247	D	G	O95231_A	247	109.75224346895305	1.0000000000000002	1.44034
rs9419033	VENTX	O95231	230	T	P	O95231_A	230	81.77405204053322	0.7450786376286299	1.7434
rs10883859	TAF5	Q15542	130	A	S	Q15542_A	130	88.01954808456492	0.49703596330592936	0.507609
rs11528010	BMPR1A	P36894	2	T	P	P36894_A	2	449.30386242076736	0.9985462711567389	0.640848
rs11544145	RPP30	P78346	12	D	G	P78346_A	12	12.736328939931937	0.26519091007165807	-2.03606
rs11555408	CASP7	P55210	4	E	D	P55210_A	4	119.93860662353777	0.951782076490995	-0.0839819
rs11556626	BNIP3	Q12983	39	A	S	Q12983_A	39	203.2511195197037	0.8855877416561423	0.417324
rs12249258	RPP38	P78345	202	R	S	P78345_A	202	25.376499145403372	0.15793650230598597	-0.721485
rs12354886	ZNF485	Q8NCK3	252	T	A	Q8NCK3_A	252	93.73987738776785	0.24787145536806138	0.59789
rs17468739	IFIT2	P09913	79	A	E	P09913_A	79	31.15012336664093	0.5112876027242833	0.097619
rs17555072	PRKCQ	Q04759	68	S	R	Q04759_A	68	302.9200661628437	1.0	-1.78446
rs34040166	RPP38	P78345	250	G	R	P78345_A	250	63.805421449752856	0.39710777417296567	0.618092
rs34407818	IFIT3	O14879	394	G	D	O14879_A	394	28.925040224916177	0.1608475449774882	1.91181
rs35924554	DNMBP	Q6XZF7	373	K	N	Q6XZF7_A	373	852.7004121387707	0.9026210616846039	-0.571183
rs41277236	NEUROG3	Q9Y4Z2	167	R	G	Q9Y4Z2_A	167	75.80987225744914	0.476181556292932	-0.699723
rs45541140	BNIP3	Q12983	36	P	A	Q12983_A	36	204.7527913936652	0.8921306930884033	2.18193
rs45545532	ZNF485	Q8NCK3	22	W	R	Q8NCK3_A	22	331.14435429024934	0.8756276978611863	0.300483
rs61737718	CTNNA3	Q9UI47	552	M	T	Q9UI47_A	552	99.82773705471884	0.20919303426479394	-2.06354
rs61749223	CTNNA3	Q9UI47	160	T	S	Q9UI47_A	160	99.86649108960036	0.20927424490209834	0.155341
rs62620040	SORCS3	Q9UPU3	510	N	D	Q9UPU3_A	510	37.93707193720309	0.11227200406488229	0.218227
rs72789797	EPC1	Q9H2F5	287	I	M	Q9H2F5_A	287	137.12676983556008	0.325305177607582	-0.0796864
rs73245661	EPC1	Q9H2F5	283	V	M	Q9H2F5_A	283	137.37935177040478	0.32590437651873294	0.169274
rs73369750	IFIT1B	Q5T764	180	R	G	Q5T764_A	180	13.96716690326235	0.24007742001213175	13.9753
rs74164127	VENTX	O95231	226	E	A	O95231_A	226	72.69779602938712	0.6623809567041065	-0.45531
rs76057237	CNNM2	Q9H8M5	38	Q	R	Q9H8M5_A	38	447.5485955025274	0.8699540830180169	-0.187577
rs76088094	TCF7L2	Q9NQB0	15	K	N	Q9NQB0_A	15	321.29594192429346	0.9772652522615344	-0.585431
rs78123770	TNKS2	Q9H2K2	1165	N	D	Q9H2K2_A	1165	939.1011379242548	0.9964670926469926	-0.217272
rs117144385	SORCS3	Q9UPU3	99	S	G	Q9UPU3_A	99	251.42294719738004	0.7440679184854883	3.93863
rs117436403	PSD	A5PKW4	109	T	A	A5PKW4_A	109	267.08179084577307	0.6783192392930875	-0.276403
rs145570841	MPP7	Q5T2T1	238	N	D	Q5T2T1_A	238	60.82454670698265	0.17924691702361184	0.0938263
rs150603372	PSD	A5PKW4	336	S	G	A5PKW4_A	336	138.26482545049151	0.3511571901759743	2.51233
rs201188114	IL2RA	P01589	153	I	V	P01589_A	153	35.851772499028314	0.17209555194420573	-0.126819
rs375697365	ADRA2A	P08913	251	R	P	P08913_A	251	19.09433292961819	0.29080590345094387	0.600908
rs569153544	TCF7L2	Q9NQB0	103	S	Y	Q9NQB0_A	103	179.6790824321029	0.5465183368562591	0.26752
rs576691840	SFMBT2	Q5VUG0	441	Y	H	Q5VUG0_A	441	217.35037706372745	0.34269113684832836	-0.347972
rs1528	SERGEF	Q9UGK8	429	E	K	Q9UGK8_A	429	88.44338519697665	0.7669585360325193	0.308021
rs5896	F2	P00734	165	M	T	P00734_A	165	305.98351965349116	0.703948581177034	0.105689
rs10788	SERGEF	Q9UGK8	457	E	G	Q9UGK8_A	457	112.39019300015222	0.974619161125864	0.13855
rs13817	MUS81	Q96NY9	37	H	R	Q96NY9_A	37	132.72987381675705	0.7758036424629466	0.13081
rs320108	RCOR2	Q8IZ40	514	A	T	Q8IZ40_A	514	51.44371645133872	0.1413872711763715	0.0930711
rs521950	RPS6KA4	O75676	79	H	Q	O75676_A	79	106.679288852459	0.310744397323173	0.48285
rs540874	ACTN3	Q08043	776	R	Q	Q08043_A	776	147.02075825041447	0.8784932700924306	-0.850353
rs545500	MUS81	Q96NY9	180	P	R	Q96NY9_A	180	151.57006826850906	0.8859242284325998	0.397064
rs601314	EFEMP2	O95967	259	V	I	O95967_A	259	130.160829211524	0.3209887408698595	0.104501
rs618838	ACTN3	Q08043	628	R	C	Q08043_A	628	73.72811105018795	0.4405476488149923	0.99727
rs627441	DLAT	P10515	318	A	V	P10515_A	318	146.27300194770447	0.3342637586062036	-0.113784
rs948445	ACY3	Q96HD9	8	Q	R	Q96HD9_A	8	23.366395090492787	0.5875843617934985	0.133587
rs974144	EED	O75530	207	M	L	O75530_A	207	14.436099738167574	0.16442633878153257	-0.318021
rs1043738	EIF3F	O00303	39	L	P	O00303_A	39	86.35022476055029	0.5117956147159668	0.575837
rs1045288	PSMD13	Q9UNM6	13	S	N	Q9UNM6_A	13	43.14726512615938	0.7793434572052773	0.204649
rs1049306	PDHX	O00330	23	C	R	O00330_A	23	442.24390404273356	0.9142244424453181	0.660995
rs1051992	PRKCDBP	Q969G5	158	P	L	Q969G5_A	158	107.86155247273012	0.5960240808483225	0.0408928
rs1144507	ZNF202	O95125	154	E	V	O95125_A	154	253.3362515137672	0.6313603864451741	0.0955595
rs1176744	HTR3B	O95264	129	S	Y	O95264_A	129	20.726817755375635	0.1982529180638074	-1.74667
rs1191715	CATSPER1	Q8NEC5	353	I	V	Q8NEC5_A	353	207.09307694163175	0.6861502729336182	-0.659545
rs1203998	CATSPER1	Q8NEC5	133	S	G	Q8NEC5_A	133	264.560183028058	0.8765529223520729	3.92385
rs1671064	ACTN3	Q08043	523	Q	R	Q08043_A	523	32.87669899892077	0.19644816934091025	-0.147332
rs1800443	DRD4	P21917	194	G	V	P21917_A	194	25.183996327147717	0.28296385216444153	2.26417
rs1801028	DRD2	P14416	311	C	S	P14416_A	311	40.51326524048748	0.4463797345340022	2.62
rs2228055	IL10RA	Q13651	224	V	I	Q13651_A	224	48.68981239028314	0.16417549303817006	-0.507204
rs2229113	IL10RA	Q13651	351	G	R	Q13651_A	351	169.4673382815821	0.5714210519693337	0.523527
rs2229114	IL10RA	Q13651	420	L	S	Q13651_A	420	60.343213138572295	0.20346919164777003	-0.0302432
rs2229456	ACTN3	Q08043	635	A	E	Q08043_A	635	83.32651036364008	0.4979009729365113	-0.591573
rs2276113	BIRC3	Q13489	260	R	K	Q13489_A	260	40.44793557450619	0.17370584692133387	0.118731
rs2303436	DLAT	P10515	43	V	A	P10515_A	43	379.76096255562857	0.8678315548698308	0.295718
rs2376558	TPCN2	Q8NHX9	564	P	L	Q8NHX9_A	564	21.57748018862409	0.15092883229589651	0.0966334
rs2433315	TIMM10B	Q9Y5J6	3	G	R	Q9Y5J6_A	3	13.751336335805252	0.2575571378310735	0.0325789
rs2682123	PRKCDBP	Q969G5	8	P	R	Q969G5_A	8	163.569618396968	0.9038571133528954	1.92258
rs3135932	IL10RA	Q13651	159	G	S	Q13651_A	159	61.205005115626754	0.20637503818492964	-0.473986
rs3750965	TPCN2	Q8NHX9	376	R	K	Q8NHX9_A	376	27.061635356504176	0.1892890638142195	1.5606
rs3802813	TIRAP	P58753	55	N	S	P58753_A	55	20.52268989855021	0.14788893244042733	0.568004
rs3814747	CATSPER1	Q8NEC5	652	I	V	Q8NEC5_A	652	165.4434979365404	0.548154979107508	-1.18212
rs3889692	DRD4	P21917	281	P	A	P21917_A	281	40.252508306961424	0.452271540301205	0.219942
rs4252250	IL10RA	Q13651	61	V	L	Q13651_A	61	82.53318119179936	0.27829077683766956	2.06256
rs7106654	PACSIN3	Q9UKS6	61	V	A	Q9UKS6_A	61	52.13551440944952	0.19832857394477962	2.08792
rs7118567	UVRAG	Q9P2Y5	10	H	P	Q9P2Y5_A	10	292.6101927081666	0.7123101756110567	0.978628
rs7930386	BIRC3	Q13489	87	N	K	Q13489_A	87	152.60266808160873	0.6553604114786684	0.409852
rs7943508	APLNR	P35414	300	I	V	P35414_A	300	13.708469585076132	0.12899687641013746	-1.45813
rs8192552	MTNR1B	P49286	24	E	G	P49286_A	24	36.82523813435663	0.5356317035714278	3.04613
rs10488698	BUD13	Q9BRD0	120	C	R	Q9BRD0_A	120	309.49442353323286	0.5569697236042171	0.162415
rs10891314	DLAT	P10515	451	N	D	P10515_A	451	179.2880302735959	0.40970985810341803	-2.12162
rs10895991	CAPN1	P07384	433	H	R	P07384_A	433	20.348481947912965	0.31454360807925036	0.147101
rs10897461	RCOR2	Q8IZ40	268	D	E	Q8IZ40_A	268	169.06740337563386	0.46466275100413507	1.00395
rs10902221	PIDD1	Q9HB75	331	P	Q	Q9HB75_A	331	320.156058416263	0.5699518118644942	-0.50756
rs11539201	PDHX	O00330	24	G	R	O00330_A	24	440.76473360837923	0.9111666416406776	0.64764
rs11548491	INPPL1	O15357	1083	G	A	O15357_A	1083	216.46767858601174	0.37762352165164736	0.0759253
rs11552421	IFT46	Q9NQC8	9	Y	C	Q9NQC8_A	9	274.26435995183084	0.9994607525454652	-0.273711
rs11553595	DLAT	P10515	209	R	Q	P10515_A	209	85.80454181360747	0.1960809463823936	0.300429
rs11555935	TIMM10B	Q9Y5J6	12	G	R	Q9Y5J6_A	12	8.58060838786379	0.16071143074823835	1.05432
rs11820589	BUD13	Q9BRD0	148	L	P	Q9BRD0_A	148	238.1538562698725	0.4285844183802112	-0.00604641
rs12294600	PRKCDBP	Q969G5	255	F	L	Q969G5_A	255	168.9904039951979	0.9338114268185547	-0.0696437
rs12791318	NCR3LG1	Q68D85	317	R	H	Q68D85_A	317	110.42581767570734	0.24603108931644593	-0.254324
rs12806837	CARD17	Q5XLA6	86	M	T	Q5XLA6_A	86	7.563774395291843	0.20103568300686905	-1.43872
rs17116138	HTR3B	O95264	183	I	V	O95264_A	183	34.492101806768275	0.3299184618715631	-0.706545
rs17507577	INSC	Q1MX18	333	N	D	Q1MX18_A	333	216.67388727740985	0.35343882180134556	-0.0121659
rs17847215	INPPL1	O15357	303	N	K	O15357_A	303	263.784554922236	0.46016686295948517	0.39259
rs34037785	PSMC3	P17980	218	H	Q	P17980_A	218	26.57924598535545	0.1306357143231519	-0.171248
rs34381357	MUS81	Q96NY9	115	C	S	Q96NY9_A	115	48.57962355804262	0.28394699566911	0.111434
rs34510872	BIRC2	Q13490	506	G	A	Q13490_A	506	35.30637991496457	0.14864486684620556	1.72208
rs34545228	PIDD1	Q9HB75	479	V	I	Q9HB75_A	479	129.9199788899606	0.23128760308965757	-0.147689
rs34662058	DRD4	P21917	284	G	S	P21917_A	284	32.82525662002009	0.36881998157991314	0.279951
rs34891773	MUS81	Q96NY9	350	W	R	Q96NY9_A	350	23.46366164012381	0.1371446656466875	-0.776942
rs35130967	LRRC32	Q14392	311	A	G	Q14392_A	311	37.64617503417396	0.19702440398313548	3.10795
rs35585096	BUD13	Q9BRD0	22	S	A	Q9BRD0_A	22	538.8371653897094	0.9696975591631637	-0.052827
rs61734576	EIF3F	O00303	12	L	P	O00303_A	12	145.46809625632446	0.8621857551791804	0.697283
rs61735303	FZD4	Q9ULV1	168	S	P	Q9ULV1_A	168	74.630201658173	0.4566575807259277	0.876108
rs61735304	FZD4	Q9ULV1	33	S	P	Q9ULV1_A	33	126.27051318315493	0.7726414479134146	0.847319
rs61740131	PIDD1	Q9HB75	161	F	S	Q9HB75_A	161	378.31002145290336	0.6734793126832957	-0.530022
rs61745838	INSC	Q1MX18	329	N	D	Q1MX18_A	329	213.19375955402316	0.34776203140575357	0.585091
rs61745926	INSC	Q1MX18	283	I	V	Q1MX18_A	283	125.9142172998066	0.20539149026991252	-0.0290334
rs61746574	TPCN2	Q8NHX9	387	D	G	Q8NHX9_A	387	42.45999216834557	0.29699654367612	-0.590484
rs61747139	MTNR1B	P49286	243	R	K	P49286_A	243	27.242737152401336	0.39625198505574555	0.0384559
rs61748610	PIDD1	Q9HB75	8	L	P	Q9HB75_A	8	423.200227507567	0.7533942591703006	0.708737
rs61749195	INPPL1	O15357	632	I	L	O15357_A	632	134.47642847497067	0.23459143106981986	1.39956
rs61877970	INSC	Q1MX18	36	H	R	Q1MX18_A	36	577.1504549266003	0.9414488259501296	0.914574
rs72928978	TPCN2	Q8NHX9	219	I	V	Q8NHX9_A	219	27.749822166208943	0.19410275061556062	-0.297997
rs73588409	BUD13	Q9BRD0	253	G	R	Q9BRD0_A	253	101.92351046574645	0.18342272149786465	0.22676
rs74462513	VPS26B	Q4G0F5	21	R	S	Q4G0F5_A	21	16.397654799596022	0.2129107941529648	-0.346704
rs77298332	BBS1	Q8NFJ9	450	Q	R	Q8NFJ9_A	450	61.00898347400742	0.9393556603037722	-0.0793992
rs77943698	SLC15A3	Q8IY34	303	Q	P	Q8IY34_A	303	32.396902003886964	0.3928178189798201	-0.130582
rs78034812	TPCN2	Q8NHX9	681	L	S	Q8NHX9_A	681	18.282952648274485	0.12788447353458998	-3.10341
rs78608838	NCR3LG1	Q68D85	264	N	H	Q68D85_A	264	64.3847986242329	0.1434507117480447	0.111231
rs78682406	RNF26	Q9BY78	360	D	E	Q9BY78_A	360	145.64846812369288	0.3654325133388374	0.337364
rs79062509	CATSPER1	Q8NEC5	244	R	G	Q8NEC5_A	244	169.83009678179985	0.5626888594253584	3.15613
rs79525962	LRRC32	Q14392	407	T	A	Q14392_A	407	29.43837482799268	0.15406819549269682	0.41312
rs79912970	NUP98	P52948	85	A	T	P52948_A	85	729.6133145727005	0.9901050448348598	0.298458
rs113273807	ARHGAP1	Q07960	196	R	S	Q07960_A	196	65.2114952258585	0.1705039296916005	0.142204
rs114382440	INSC	Q1MX18	417	H	R	Q1MX18_A	417	357.95590989979314	0.5838983028436295	0.170133
rs115239439	CARD17	Q5XLA6	51	K	M	Q5XLA6_A	51	10.297422270345137	0.27369263163342983	-1.00278
rs115472389	MUS81	Q96NY9	390	H	N	Q96NY9_A	390	31.487022121718827	0.184041058353337	0.413292
rs115646677	MAP4K2	Q12851	120	S	A	Q12851_A	120	347.3759749455841	0.605415237361256	1.53968
rs138418543	INSC	Q1MX18	55	H	R	Q1MX18_A	55	570.1659780170436	0.9300557350667235	0.347902
rs140226575	ARRB1	P49407	370	M	T	P49407_A	370	18.668896308376585	0.3160979476673844	0.6119
rs150370599	SLC15A3	Q8IY34	78	I	V	Q8IY34_A	78	13.558908544583002	0.16440401868027102	-1.48452
rs192881652	SERGEF	Q9UGK8	9	A	E	Q9UGK8_A	9	6.034494545863218	0.05232960149912587	-0.794369
rs199517144	OTUB1	Q96FW1	11	R	Q	Q96FW1_A	11	46.91111621348021	0.650600930724259	0.377618
rs200904167	EIF3F	O00303	76	G	A	O00303_A	76	25.88615980931077	0.15342661943243252	0.529438
rs552145732	FEN1	P39748	177	N	T	P39748_A	177	1.1349912755028486	0.01092548026483758	0.0637982
rs555078037	TSG101	Q99816	3	G	V	Q99816_A	3	137.6712810757589	0.3575858521322232	3.10688
rs14024	KRT1	P04264	633	R	K	P04264_A	633	666.6126830840433	0.8130093513946607	0.262292
rs298104	KRT75	O95678	485	R	S	O95678_A	485	340.6701304133405	0.7064528439859903	-0.150465
rs298109	KRT75	O95678	91	G	R	O95678_A	91	409.9291539776664	0.8500763372148957	0.228303
rs411107	KRT6C	P48668	88	R	G	P48668_A	88	522.2144016522245	0.7806592388487896	1.09598
rs412533	KRT6C	P48668	481	I	V	P48668_A	481	439.8843397802823	0.657583882765204	0.0653554
rs585664	KRT77	Q7Z794	322	F	S	Q7Z794_A	322	153.81877751400287	0.20123612378701264	0.0829798
rs607426	KRT73	Q86Y46	365	G	E	Q86Y46_A	365	323.9345380149593	0.5224422008645193	1.06988
rs636127	KRT77	Q7Z794	533	G	R	Q7Z794_A	533	567.7833676488576	0.7428125870132527	0.589227
rs638043	KRT2	P35908	219	D	G	P35908_A	219	328.38659988501075	0.49232310548041064	2.61401
rs641615	KRT5	P13647	197	E	D	P13647_A	197	303.9085706978565	0.5207760080641295	-0.394389
rs659436	KRT73	Q86Y46	96	R	P	Q86Y46_A	96	511.558989436518	0.8250432508709578	0.452613
rs665470	KRT71	Q3SY84	122	K	E	Q3SY84_A	122	427.23482729642893	0.6597380703360703	-0.391668
rs665522	KRT71	Q3SY84	107	I	V	Q3SY84_A	107	462.53081543980835	0.7142423045898039	-0.0739659
rs668313	KRT77	Q7Z794	183	Q	R	Q7Z794_A	183	306.3914697410289	0.4008420345589958	0.249094
rs670741	KRT74	Q7RTS7	271	D	E	Q7RTS7_A	271	78.96738822180184	0.11207420724783956	0.546212
rs715146	DCP1B	Q8IZD4	344	H	R	Q8IZD4_A	344	132.07051226785606	0.5354167581232162	0.319168
rs773123	ERBB3	P21860	1119	C	S	P21860_A	1119	258.1049782987764	0.4168215327640034	0.536104
rs1044950	DCP1B	Q8IZD4	375	V	A	Q8IZD4_A	375	60.89890853389839	0.2468855130533026	-0.0212442
rs1059143	NAP1L1	P55209	157	N	K	P55209_A	157	35.239241723181024	0.24069176116464883	-0.043828
rs1126501	YBX3	P16989	75	A	T	P16989_A	75	114.12109387937168	0.45551424578444827	-0.123417
rs1129167	CLIP1	P30622	1080	E	D	P30622_A	1080	861.1761450993533	0.4505902067737917	0.425813
rs1177573	PSMD9	O00233	134	W	R	O00233_A	134	112.02845922546172	0.4911998617802558	1.4728
rs1567759	KRT77	Q7Z794	220	S	G	Q7Z794_A	220	193.33002426097457	0.2529274079712792	0.108795
rs1639122	CHD4	Q14839	139	D	E	Q14839_A	139	936.8222598130898	0.8343961756569122	-0.402688
rs1732263	KRT82	Q9NSB4	452	D	E	Q9NSB4_A	452	464.03967973320425	0.705693730169012	0.447066
rs2013335	KRT78	Q8N1N4	92	P	L	Q8N1N4_A	92	480.01064119542605	0.7580274303279975	1.99622
rs2066807	STAT2	P52630	594	I	M	P52630_A	594	41.43087913918667	0.21288839461280917	0.551024
rs2066811	STAT2	P52630	464	V	I	P52630_A	464	42.03159446222381	0.21597510972476858	0.636827
rs2066815	STAT2	P52630	448	M	T	P52630_A	448	42.09715943663996	0.2163120087343067	-0.0116968
rs2066827	CDKN1B	P46527	109	G	V	P46527_A	109	57.2176555077319	0.3119667343948116	-0.106773
rs2071588	KRT81	Q14533	52	R	G	Q14533_A	52	426.81705422504547	0.7619893927442688	3.59597
rs2228500	PFKM	P08237	100	Q	R	P08237_A	100	37.111163396500885	0.6888636638274341	1.74878
rs2228570	VDR	P11473	1	T	M	P11473_A	1	319.65801547101916	0.9999999999999998	-0.0314985
rs2228576	SCNN1A	P37088	663	A	T	P37088_A	663	179.1503227875448	0.7867119747285903	0.240676
rs2229774	RARG	P13631	427	L	S	P13631_A	427	116.7533522805978	0.46073707566768296	0.341534
rs2230397	ITGB7	P26010	691	W	R	P26010_A	691	45.3057398638037	0.19994988188907328	0.394438
rs2230681	PSMD9	O00233	17	A	V	O00233_A	17	194.36961485056676	0.8522328041371531	-0.289927
rs2230758	PLXNC1	O60486	1045	E	D	O60486_A	1045	395.98692013342077	0.5897952684867998	0.260926
rs2232386	KRT75	O95678	117	A	P	O95678_A	117	384.9934442717962	0.7983667757774213	1.23321
rs2232402	KRT75	O95678	367	V	I	O95678_A	367	322.2010902833997	0.6681533138520824	0.325591
rs2232405	KRT75	O95678	427	T	M	O95678_A	427	355.3656316705256	0.7369271290204366	1.19904
rs2253798	KRT78	Q8N1N4	46	R	G	Q8N1N4_A	46	579.0947867480127	0.9145000036285	3.30504
rs2271189	ERBB3	P21860	1116	S	R	P21860_A	1116	260.51394932642336	0.42071185290717217	0.414528
rs2277339	PRIM1	P49642	5	A	D	P49642_A	5	25.14828434469752	0.4427682671360821	1.23203
rs2280480	KRT76	Q01546	629	M	T	Q01546_A	629	629.056337726816	0.8700048839158063	-0.0551662
rs2286007	WNK1	Q9H4A3	665	I	T	Q9H4A3_A	665	171.5893760530089	0.2230032726933429	0.000335045
rs2292500	RILPL1	Q5EBL4	143	K	N	Q5EBL4_A	143	189.59614406303643	0.35630845716091347	-0.492349
rs2292506	KRT71	Q3SY84	523	Q	R	Q3SY84_A	523	568.1295189662562	0.8773083292755489	-0.111627
rs2302685	LRP6	O75581	1062	I	V	O75581_A	1062	238.22482615865897	0.33562313669874505	-1.85001
rs2306536	CHFR	Q96EP1	580	M	V	Q96EP1_A	580	213.55226955723575	0.5722937782941445	-0.576923
rs2306537	CHFR	Q96EP1	569	M	L	Q96EP1_A	569	185.74699834847087	0.49777907634529656	0.0606288
rs2306541	CHFR	Q96EP1	497	V	A	Q96EP1_A	497	162.90360379623684	0.43656159266101263	2.07426
rs2306894	CLEC1A	Q8NC01	26	A	G	Q8NC01_A	26	265.4161201515564	0.8348583078651443	3.431
rs2470449	DCP1B	Q8IZD4	301	N	S	Q8IZD4_A	301	188.98601189692226	0.7661534439668625	0.159143
rs2634041	KRT2	P35908	101	G	S	P35908_A	101	495.4159855579111	0.7427365690314884	0.195388
rs2638497	KRT79	Q5XKE5	81	S	L	Q5XKE5_A	81	482.5227931931794	0.7666395467213896	0.201781
rs2638525	KRT4	P19013	72	V	A	P19013_A	72	443.02738419689337	0.8059553353792701	0.0152703
rs2658658	KRT82	Q9NSB4	458	M	T	Q9NSB4_A	458	477.75651112383	0.7265537607502663	-0.112554
rs2852464	KRT83	P78385	279	M	I	P78385_A	279	176.41880410572048	0.3568787979256571	-0.33983
rs2857663	KRT83	P78385	149	C	R	P78385_A	149	304.9560582775856	0.6168976830442215	0.106873
rs2857671	KRT83	P78385	493	Y	H	P78385_A	493	487.9879862964466	0.9871542142824834	0.000107541
rs3741595	ORAI1	Q96D31	182	M	I	Q96D31_A	182	28.935007400775362	0.15305614804292575	-0.16496
rs3741596	ORAI1	Q96D31	218	G	S	Q96D31_A	218	55.29318751610136	0.29248177396363423	-0.40214
rs3741913	SCNN1A	P37088	618	F	C	P37088_A	618	162.15489606681018	0.7120790881739826	-0.529376
rs3741927	DYRK4	Q9NR20	189	S	N	Q9NR20_A	189	44.286208114152366	0.1551776271608491	1.48504
rs3759295	H3F3C	Q6NXT2	39	P	H	Q6NXT2_A	39	15.5714736725684	0.18059027673402633	1.83608
rs3782489	KRT77	Q7Z794	367	M	T	Q7Z794_A	367	302.04521216847195	0.395155966570309	0.103605
rs3809199	DUSP16	Q9BY84	366	M	V	Q9BY84_A	366	193.5429509544737	0.360315476359052	-0.254
rs3817552	MYBPC1	Q00872	481	Q	H	Q00872_A	481	467.52140836029525	0.6712266306900613	-0.0649549
rs3887954	KRT3	P12035	375	G	R	P12035_A	375	214.69672668134535	0.43691978930532455	0.241025
rs4149637	TNFRSF1A	P19438	75	L	P	P19438_A	75	131.94372361035937	0.5638103323073944	0.856077
rs4251545	IRAK4	Q9NWZ3	428	T	A	Q9NWZ3_A	428	57.87967806787253	0.1707951787808459	0.317471
rs4767884	PXN	P49023	73	G	S	P49023_A	73	242.01388192323608	0.4822270107086446	0.682776
rs5744751	POLE	Q07864	252	V	A	Q07864_A	252	855.4376336691286	0.9103012235994773	0.29701
rs5744834	POLE	Q07864	850	M	I	Q07864_A	850	360.2589507177754	0.3833641994968613	0.170252
rs5744934	POLE	Q07864	1396	S	N	Q07864_A	1396	414.73253419555124	0.4413314524466507	-0.540644
rs5744991	POLE	Q07864	1935	Y	C	Q07864_A	1935	871.0073379019483	0.9268694925841217	-0.120845
rs6580873	KRT81	Q14533	248	H	L	Q14533_A	248	77.22424974968688	0.13786716952708566	0.184768
rs6580904	KRT76	Q01546	359	T	A	Q01546_A	359	247.20195074402	0.3418881450872694	0.164227
rs7301923	H3F3C	Q6NXT2	34	Y	C	Q6NXT2_A	34	19.104640244179073	0.2215662011925198	1.70067
rs7302968	KRT73	Q86Y46	376	R	T	Q86Y46_A	376	340.8192245645801	0.5496738534568838	-0.785949
rs7310138	KRT72	Q14CN4	366	E	D	Q14CN4_A	366	343.7826479718554	0.7305848142311097	-0.310642
rs7313832	KRT76	Q01546	473	K	N	Q01546_A	473	383.33453525017	0.5301638308683189	-0.33717
rs7955866	FGF23	Q9GZV9	239	M	T	Q9GZV9_A	239	63.80448754438929	0.6668391057490363	0.170926
rs7956250	SOCS2	O14508	7	G	E	O14508_A	7	70.76105353801965	0.9751450853413037	0.469458
rs7963692	SH2B3	Q9UQQ2	165	S	T	Q9UQQ2_A	165	229.84673570241625	0.5210617501846578	0.0245041
rs7972796	SH2B3	Q9UQQ2	182	L	F	Q9UQQ2_A	182	184.57869216439803	0.41843925297463064	0.186897
rs7975614	LRP6	O75581	483	I	V	O75581_A	483	180.50736668131523	0.25430787202029626	-0.227018
rs10783518	KRT71	Q3SY84	464	A	V	Q3SY84_A	464	477.4470829995581	0.7372760765291358	-0.144246
rs10783528	KRT77	Q7Z794	336	N	D	Q7Z794_A	336	200.8270802678324	0.26273556348400173	-0.152372
rs11068230	FBXW8	Q8N3Y1	58	G	R	Q8N3Y1_A	58	184.42317691595971	0.565201844860616	0.240845
rs11170164	KRT5	P13647	138	E	G	P13647_A	138	427.24796942065484	0.7321297041984451	1.08649
rs11170176	KRT74	Q7RTS7	178	Q	L	Q7RTS7_A	178	249.40926968656967	0.35397328960498214	-0.142004
rs11170177	KRT74	Q7RTS7	165	K	N	Q7RTS7_A	165	296.4205966369351	0.4206939614959206	-0.172052
rs11170183	KRT72	Q14CN4	428	H	R	Q14CN4_A	428	390.7989480649318	0.8305008369622697	0.381053
rs11170271	KRT76	Q01546	283	T	A	Q01546_A	283	128.0515688206721	0.1770993845633051	0.293241
rs11170289	KRT78	Q8N1N4	25	H	R	Q8N1N4_A	25	604.560502783283	0.9547151772746596	0.409881
rs11540301	KRT6A	P48668	552	S	T	P48668_A	552	601.6903675359935	0.899468001757849	0.0990087
rs11540407	KRR1	Q13601	134	Q	R	Q13601_A	134	51.624737588526926	0.20510838827224306	-0.0552476
rs11542844	SCNN1A	P37088	334	T	A	P37088_A	334	67.58454674829893	0.2967874766072569	0.664163
rs11548262	SRSF9	Q13242	48	W	R	Q13242_A	48	92.78602018663862	0.496703209190913	-0.481188
rs11549949	KRT5	P13647	543	S	G	P13647_A	543	359.24585621421335	0.6156016675779057	-0.599185
rs11549950	KRT5	P13647	528	G	S	P13647_A	528	372.12739645808546	0.6376754020912722	0.131897
rs11550887	TEAD4	Q15561	323	S	P	Q15561_A	323	100.78150846564849	0.32161756911842365	1.16334
rs11554421	WNK1	Q9H4A3	141	T	A	Q9H4A3_A	141	499.95599008698036	0.6497594697097919	0.111843
rs11557166	SHMT2	P34897	179	E	D	P34897_A	179	22.20411806929204	0.18835634011991295	-0.243001
rs11608915	KRT6C	P48668	182	Q	R	P48668_A	182	328.57858137804834	0.4911927063463621	0.165345
rs11829948	HOXC9	P31274	122	V	A	P31274_A	122	48.70242259537285	0.3555575787811688	0.209446
rs12296548	KRT76	Q01546	356	K	E	Q01546_A	356	235.30429328429184	0.325433307139804	-0.257134
rs12298348	KRT6C	P48668	234	H	R	P48668_A	234	161.63070859020578	0.24162203405996985	0.203272
rs12306130	DYRK4	Q9NR20	61	T	A	Q9NR20_A	61	52.87150647556284	0.18526027105661003	0.276237
rs12423058	DCP1B	Q8IZD4	195	D	N	Q8IZD4_A	195	172.96060596149277	0.7011860962507098	0.000703135
rs12833456	KRT72	Q14CN4	264	C	Y	Q14CN4_A	264	50.14091345293732	0.10655625045796768	0.366571
rs17118224	KRT77	Q7Z794	10	T	A	Q7Z794_A	10	754.9431029664682	0.9876676058414353	0.55724
rs17123261	CCNT1	O60563	362	R	H	O60563_A	362	197.97489862032046	0.6643790901808678	-0.416832
rs17124220	AQP6	Q13520	234	I	V	Q13520_A	234	18.820953507964862	0.2545448003724589	-1.00223
rs17688627	KRT79	Q5XKE5	393	V	A	Q5XKE5_A	393	386.7642761638186	0.6144969596235178	0.154144
rs17845411	KRT6A	P48668	21	S	N	P48668_A	21	640.4675482102826	0.9574360781918123	0.0477699
rs17883517	CLIP1	P30622	941	P	S	P30622_A	941	491.6798533036127	0.25725994388874157	2.98727
rs28399541	BTG1	P62324	139	S	N	P62324_A	139	27.866257908553873	0.3138372964374889	0.17673
rs28721426	KRT3	P12035	44	A	G	P12035_A	44	425.22528685680726	0.8653571277615354	3.33636
rs33990080	SLC15A4	Q8N697	239	A	V	Q8N697_A	239	22.72129383906066	0.24747699621442507	-0.370365
rs34684319	IFT81	Q8WYA0	134	G	D	Q8WYA0_A	134	198.46831259168988	0.3359895779079744	-0.0449626
rs34728563	WNK1	Q9H4A3	509	T	I	Q9H4A3_A	509	421.33660543418205	0.5475830968013984	0.300027
rs34730825	DCP1B	Q8IZD4	216	S	N	Q8IZD4_A	216	208.9591448394446	0.8471249636953588	-0.27108
rs34769047	KRT72	Q14CN4	326	E	Q	Q14CN4_A	326	260.3071787466589	0.5531881057685649	0.0900301
rs34996966	VPS33A	Q96AX1	256	L	I	Q96AX1_A	256	6.962562726407173	0.13852367980220426	1.33793
rs35417182	KRT73	Q86Y46	61	M	V	Q86Y46_A	61	563.0577103091009	0.9081004797766858	-0.203153
rs35512811	CHD4	Q14839	1648	L	S	Q14839_A	1648	226.7323523695385	0.20194290403879123	-0.723222
rs35606176	HOXC5	Q00444	11	N	K	Q00444_A	11	88.7905441922003	0.8360323643469562	0.0332333
rs35725856	KRT80	Q6KB66	238	I	V	Q6KB66_A	238	119.36472986503547	0.19722796900365291	-0.617777
rs41291993	ATP5B	P06576	62	H	R	P06576_A	62	33.12628186309364	0.20598379430709726	0.257321
rs56207115	KRT72	Q14CN4	114	T	M	Q14CN4_A	114	427.66488369661766	0.9088459567460242	0.820868
rs56677856	KRT86	O43790	214	G	D	O43790_A	214	96.54486013498652	0.20876994695026552	0.596563
rs57096638	ZCCHC8	Q6NZY4	543	I	V	Q6NZY4_A	543	200.8519669846372	0.371473378495609	-0.24411
rs57242225	KRT72	Q14CN4	73	S	G	Q14CN4_A	73	461.8226065518711	0.9814357565919026	4.17755
rs57711382	KRT74	Q7RTS7	424	K	E	Q7RTS7_A	424	430.82088263892996	0.6114411274683903	-0.353753
rs61485872	KRT83	P78385	23	G	C	P78385_A	23	383.1812102888652	0.7751398747360313	-0.231033
rs61730599	KRT76	Q01546	160	I	V	Q01546_A	160	412.71232695646853	0.5707942493702632	-1.02487
rs61730614	KRT75	O95678	527	Q	R	O95678_A	527	314.4413733374581	0.6520618705008985	0.417949
rs61734905	KRT71	Q3SY84	90	R	G	Q3SY84_A	90	513.6361310138861	0.7931593781208076	-0.729632
rs61736905	WNK1	Q9H4A3	694	T	I	Q9H4A3_A	694	244.3840984736324	0.31760972041180496	0.0583139
rs61737044	KRT76	Q01546	576	C	Y	Q01546_A	576	498.8059994929674	0.689864531456079	0.103287
rs61740861	KRT72	Q14CN4	405	W	R	Q14CN4_A	405	385.3898372502726	0.8190057418985806	-0.151809
rs61745042	H3F3C	Q6NXT2	13	S	G	Q6NXT2_A	13	67.46132839109498	0.7823832361130272	4.12663
rs61746354	KRT6B	P04259	497	C	Y	P04259_A	497	468.796730555398	0.7050818647324	0.132122
rs61746355	KRT6B	P04259	499	S	G	P04259_A	499	475.7289852645874	0.7155081470816058	3.24294
rs61747180	KRT5	P13647	48	G	R	P13647_A	48	500.8153481506138	0.8581943483470288	1.05808
rs61747188	KRT5	P13647	87	V	F	P13647_A	87	457.0661504622872	0.7832259706016498	0.295228
rs61747194	KRT72	Q14CN4	37	Q	R	Q14CN4_A	37	454.2256523696888	0.9652911972528685	-0.212137
rs61929765	KRT3	P12035	433	K	E	P12035_A	433	359.3191453994018	0.7312344614097781	0.0900782
rs62639689	KRT77	Q7Z794	302	F	L	Q7Z794_A	302	87.73149008192459	0.1147762664837071	-0.110171
rs73102423	KRT79	Q5XKE5	406	R	K	Q5XKE5_A	406	403.60173404422534	0.641248568582657	-0.532047
rs73107581	KRT74	Q7RTS7	149	N	D	Q7RTS7_A	149	343.5824497919018	0.48762826721001823	0.0682668
rs73320318	KRT74	Q7RTS7	225	V	D	Q7RTS7_A	225	98.11209475219376	0.13924526932424533	0.162724
rs73320351	KRT72	Q14CN4	300	C	R	Q14CN4_A	300	172.58669664954962	0.3667701684606103	0.36354
rs73338162	SHMT2	P34897	50	W	S	P34897_A	50	22.364900159027453	0.18972024594516962	-1.08549
rs73365258	CRADD	P78560	185	L	R	P78560_A	185	85.64391898735333	0.43336240437562173	0.222694
rs73428142	SH2B3	Q9UQQ2	80	C	R	Q9UQQ2_A	80	271.21666266126994	0.6148472306715367	0.0243131
rs74095123	KRT71	Q3SY84	13	T	A	Q3SY84_A	13	633.0015104445152	0.9774839697952055	0.122241
rs74095618	KRT81	Q14533	462	E	A	Q14533_A	462	453.68461442833086	0.8099556014071189	0.421481
rs74098110	RASSF3	Q86WH2	232	H	R	Q86WH2_A	232	109.04299445225521	0.9092341830614576	0.617722
rs74641138	MIP	P30301	107	I	V	P30301_A	107	23.614280761654754	0.49058421640726124	-1.10046
rs74660757	KRT2	P35908	106	N	S	P35908_A	106	494.80999728641615	0.7418280604997409	0.122148
rs74691643	SRGAP1	Q7Z6B7	512	I	V	Q7Z6B7_A	512	188.1748603351947	0.4805304253471923	-0.345838
rs75004274	KRT74	Q7RTS7	487	T	A	Q7RTS7_A	487	496.5941205757238	0.7047895801129787	-0.072846
rs75633465	KRT79	Q5XKE5	161	Q	R	Q5XKE5_A	161	328.12117448053084	0.521323908470237	0.728421
rs75674989	PLXNC1	O60486	614	S	R	O60486_A	614	379.2482217110193	0.5648641290268562	0.143825
rs77289752	CLIP1	P30622	1017	K	T	P30622_A	1017	689.0261801788025	0.36051677785791886	-0.181309
rs77534891	RAB35	Q15286	155	I	V	Q15286_A	155	15.41245101020802	0.27628319325585776	-0.552419
rs77813527	RASSF3	Q86WH2	36	H	Q	Q86WH2_A	36	34.45280530051216	0.28727813683897563	0.147506
rs78374723	KRT77	Q7Z794	109	R	G	Q7Z794_A	109	494.18560093905694	0.6465270129667885	3.03267
rs78832381	KRT74	Q7RTS7	185	N	K	Q7RTS7_A	185	226.52005084875225	0.32148784069326974	0.266147
rs78894077	SH2B3	Q9UQQ2	242	S	P	Q9UQQ2_A	242	106.30194925739146	0.24098614913465918	1.46637
rs79498242	IFT81	Q8WYA0	222	V	L	Q8WYA0_A	222	145.55807909465898	0.2464171580715993	0.66504
rs79897879	KRT81	Q14533	13	R	S	Q14533_A	13	405.40178574395713	0.7237570698700381	-0.274369
rs79909185	CLIP1	P30622	271	F	L	P30622_A	271	1080.8681812445884	0.5655389086817112	-0.404391
rs80347085	KRT74	Q7RTS7	503	A	T	Q7RTS7_A	503	495.6948192471822	0.7035132496461518	0.120769
rs111327250	MAP1LC3B2	A6NCE7	113	Y	C	A6NCE7_A	113	6.46834910118724	0.25390027050233377	-0.947087
rs111435734	KRT3	P12035	105	L	F	P12035_A	105	389.4669359112783	0.7925868931961294	-0.0488459
rs112159493	H3F3C	Q6NXT2	122	E	K	Q6NXT2_A	122	27.438905849198214	0.3182229058586126	-0.422835
rs112896207	ITGA5	P08648	495	T	A	P08648_A	495	24.297072462476592	0.1038760057917413	12.5598
rs113082334	H3F3C	Q6NXT2	111	G	A	Q6NXT2_A	111	21.784444975736776	0.25264525563793855	1.29975
rs113147414	DCP1B	Q8IZD4	324	V	A	Q8IZD4_A	324	159.50443084063625	0.6466344666989498	-0.323617
rs113585095	MAP1LC3B2	A6NCE7	118	A	T	A6NCE7_A	118	15.346972367727279	0.6024103483905333	0.955518
rs113839196	DCP1B	Q8IZD4	498	S	P	Q8IZD4_A	498	164.63789298563128	0.6674456350091559	0.653091
rs114041054	KRT78	Q8N1N4	7	Q	R	Q8N1N4_A	7	624.4121087776408	0.9860646112003555	-0.433661
rs114066000	AQP6	Q13520	166	G	R	Q13520_A	166	19.432076837307378	0.2628099642922684	1.45774
[truncated: 1,034 more rows]

## Sheet: (F) Lit-SI_pathMt_DisCen_ddG
#AlleleID	GeneID	GeneSymbol	HGNC_ID	VariationID	protein	wt_res	mut_position	mut_res	model_chain	chain_pos	dist_to_center	relv_dist_to_center	folding_ddg
[truncated: 1,201 more rows]

[truncated: 2 more sheets: (G) Lit-SI_nonPathMt_RSA_ddG, (H) Lit-SI_pathMt_RSA_ddG]
