# Supplementary material for: Mutation Edgotype Drives Fitness Effect in Human
Source: Front Bioinform. 2021 Aug 30;1:690769. doi: 10.3389/fbinf.2021.690769 (PMC9581054; doi:10.3389/fbinf.2021.690769)
Supplement: Supplementary file 5 [file Table1.XLSX]

## Sheet: (A) Y2H-SI_PPI_interfaces
Ensembl_1	Ensembl_2	Protein_1	Protein_2	Complex_ID	Template_file_ID	Alignment_file_ID	Interfaces	Chain_pairs
ENSG00000001167	ENSG00000066136	P23511	Q13952	P23511=Q13952	4awl-A-C	P23511=Q13952_4awl-A-C	263,267,268,271,275,278,279,282,288,295+56,98,109,110,111,112,113,115,116,117	P23511=Q13952_A+P23511=Q13952_B
ENSG00000001167	ENSG00000120837	P23511	P25208	P23511=P25208	4awl-A-B	P23511=P25208_4awl-A-B	268,270,271,274,275,278,282,290,292,294,295,296,299,300+50,51,52,53,54,55,57,58,84,87,88,92,95,96,99,100,103,124,125,126,127	P23511=P25208_A+P23511=P25208_B
ENSG00000002330	ENSG00000129473	Q92934	Q92843	Q92843=Q92934	1g5j-A-B	Q92843=Q92934_1g5j-A-B	96,98,100,101,102,103,104,105,106,107,108,110,111,112,113,114,115,117,118,119,120,121,122,123,124,125,126+49,50,52,53,56,57,59,60,61,64,67,68,69,71,77,78,79,81,82,85,86,88,89,92,93,94,95,97,98,102,106,113,150,151,155,156,158,159,163	Q92843=Q92934_B+Q92843=Q92934_A
ENSG00000002330	ENSG00000171552	Q92934	Q07817	Q07817=Q92934	1g5j-A-B	Q07817=Q92934_1g5j-A-B	98,99,100,101,103,104,105,106,107,108,110,111,112,114,115,117,118,119,120,121,122,124,125,126,127+93,94,96,97,100,101,104,105,108,111,112,113,115,121,122,123,125,126,129,130,132,136,138,139,141,146,150,194,195,199,200,202,203	Q07817=Q92934_B+Q07817=Q92934_A
ENSG00000002822	ENSG00000164109	Q9Y6D9	Q13257	Q13257=Q9Y6D9	1go4-B-E	Q13257=Q9Y6D9_1go4-B-E	530,531,533,534,535,537,542,543,544,558,584,585,586,588,590,595+9,41,44,45,46,57,92,174,176,177,179,201,202,205	Q13257=Q9Y6D9_B+Q13257=Q9Y6D9_A
ENSG00000003987	ENSG00000104643	Q9Y216	Q96QG7	Q9Y216=Q96QG7	5gnh-A-B	Q9Y216=Q96QG7_5gnh-A-B	297,299,300,301,302,304,305,306,310,311,314,492,493,494,501+288,289,290,294,295,296,297,300,306,309,310,488,489,495,499	Q9Y216=Q96QG7_A+Q9Y216=Q96QG7_B
ENSG00000004487	ENSG00000117625	O60341	Q9P2K3	O60341=Q9P2K3	4czz-A-B	O60341=Q9P2K3_4czz-A-B	170,171,172,173,176,179,219,223,239,381,384,385,387,388,390,391,392,395,396,398,401,414,415,417,418,419,420,421,422,424,425,427,428,431,432,434,435,438,441,442,445,446,448,449,452,453,455,456,459,462,474,475,477,478,479,481,482,483,484,485,486,487,488,491,494,495,501,505,508,512,518,557,559,560,561,562+199,201,203,204,205,206,207,208,212,213,214,215,216,217,218,219,220,221,222,223,224,225,227,228…	O60341=Q9P2K3_A+O60341=Q9P2K3_B
ENSG00000005075	ENSG00000171453	P52435	O15160	O15160=P52435	3j0k-C-K	O15160=P52435_3j0k-C-K	6,7,9,10,11,39,40,41,44,45,48,49,94,97,98,100,101,104,105,110,111,113,114,116,117+40,46,47,48,49,50,51,52,53,55,56,57,58,61,63,65,68,69,71,72,75,76,78,79,83,125,218,220,221	O15160=P52435_B+O15160=P52435_A
ENSG00000005102	ENSG00000037965	P50221	P31273	P50221=P31273	2h1k-A-B	P50221=P31273_2h1k-A-B	191,192,193,194,195,196,197,199,223,226,227+158,159,161,162,165,166,169,200,203,204,207,212	P50221=P31273_A+P50221=P31273_B
ENSG00000005249	ENSG00000072062	P31323	P17612	P31323=P17612	3j4q-B-D	P31323=P17612_3j4q-B-D	109,110,111,112,113,114,115,116,117,118,119,120,122,153,154,223,224,227,228,253,256,257,260,261,264,282,283,286,287,290,291,379,380,381,382,383,384,385,386,387+84,85,88,128,130,131,134,167,169,171,188,193,194,195,197,198,199,200,201,202,203,204,205,206,210,211,212,213,214,215,216,231,237,244,245,248,249,252,277,278,279,280,283,284,285,286,326,327,328	P31323=P17612_A+P31323=P17612_B
ENSG00000006194	ENSG00000171222	O14978	P57086	O14978=P57086	1y7q-A-B	O14978=P57086_1y7q-A-B	44,45,47,48,49,55,58,59,62,63,66,67,69,70,72,76,77,80,81,84,85,86,88,89,91,92,93,94,109,110,113,116,117,120+111,112,113,114,115,116,122,123,125,126,129,130,133,134,136,137,138,139,144,147,148,149,150,151,152,155,156,158,159,160	O14978=P57086_A+O14978=P57086_B
ENSG00000006194	ENSG00000182318	O14978	P10073	O14978=P10073	5v3j-E-F	O14978=P10073_5v3j-E-F	523,634,635,657+284,292,364,378	O14978=P10073_A+O14978=P10073_B
ENSG00000006194	ENSG00000197279	O14978	P49910	O14978=P49910	2i13-A-B	O14978=P49910_2i13-A-B	356,460,461,462,463,474,477+399,400,401,402,403,412,485	O14978=P49910_A+O14978=P49910_B
ENSG00000006453	ENSG00000175866	Q9UHR4	Q9UQB8	Q9UHR4=Q9UQB8	1y2o-A-B	Q9UHR4=Q9UQB8_1y2o-A-B	3,4,5,7,8,11,15,22,23,26,27,29,30,33,34,36,37,40,41,43,44,47,48,50,51,52,53,54,55,57,58,61,62,65,66,67,68,70,71,74,75,78,82,85,96,100,175,178,179,180,183,186,187,189,190,191,193,194,196,197,198,200,201,203,204,205,207,208,210,211,212,214,215,218,222,225,226,228,229,231,232,233,234,235,236,239,242,243,245,246,247+2,5,6,9,12,16,23,24,27,30,31,34,35,37,38,40,41,42,44,45,48,49,51,52,53,55,56,59,62,63…	Q9UHR4=Q9UQB8_A+Q9UHR4=Q9UQB8_B
ENSG00000006611	ENSG00000175311	Q9Y6N9	Q8N8V4	Q9Y6N9=Q8N8V4	5f3x-A-B	Q9Y6N9=Q8N8V4_5f3x-A-B	96,97,98,99,100,101,102,103,104,106,107,108,115,116,136,140,141,144,145,146,147,148,149,151,152,153,154,155,156,171,172,173,174,175,176,180,188+344,345,347,349,350,351,353,354,355,356,401,402,405,406,408,409,410,411,412,413,414,415,416,417	Q9Y6N9=Q8N8V4_A+Q9Y6N9=Q8N8V4_B
ENSG00000006634	ENSG00000097046	Q9UBU7	O00311	O00311=Q9UBU7	4f99-A-B	O00311=Q9UBU7_4f99-A-B	228,229,245,246,247,248,249,250,255,268,269,270,271,272,273,274,275,276,277,288,295,296,297,298,303,306,309,310,315,318,319,320,321,323,324,326,327,328,330,331,333,334,335,336,337,338,339,340,341,342+23,25,26,27,28,30,36,37,38,39,40,53,56,57,58,63,64,65,66,69,77,78,79,80,81,85,87,93,94,95,96,97,98,99,100,101,102,105,106,109,120,121,122,123,124,125,127,128,130,133,141,142,143,144,146,147,176,177,1…	O00311=Q9UBU7_B+O00311=Q9UBU7_A
ENSG00000007255	ENSG00000054116	O75865	O43617	O43617=O75865	2j3t-A-B	O43617=O75865_2j3t-A-B	1,2,3,4,5,6,7,9,10,12,13,14,17,18,21,23,36,40,43,44,47,48,51,77,122,126+14,15,16,17,18,19,21,22,23,25,26,28,29,30,32,33,43,46,47,50,51,54,55,58,62,84,85,86,87,88,114,115,130	O43617=O75865_B+O43617=O75865_A
ENSG00000007372	ENSG00000037965	P26367	P31273	P31273=P26367	3a01-A-B	P31273=P26367_3a01-A-B	234,236,252,255+129,131,206	P31273=P26367_B+P31273=P26367_A
ENSG00000007372	ENSG00000105991	P26367	P49639	P49639=P26367	3a01-A-F	P49639=P26367_3a01-A-F	226,261,268,269,270,271,272+214,215,216,217,219,220,224,225,226,227,233	P49639=P26367_B+P49639=P26367_A
ENSG00000007372	ENSG00000180806	P26367	P31274	P26367=P31274	2h1k-A-B	P26367=P31274_2h1k-A-B	230,231,232,233,234,235,236,262,265,266,268,269,270+200,201,202,204,205,208,209,212,243,246,247	P26367=P31274_A+P26367=P31274_B
ENSG00000007866	ENSG00000102243	Q99594	Q99990	Q99990=Q99594	5z2q-A-D	Q99990=Q99594_5z2q-D-A	278,334,337,338,341,342,343,344,345,346,347,348,349,363,365,366,368,369,370,373,374,377,378,381,383,385,386,389,390,393,394+9,24,25,26,27,28,29,30,31,32,33,37,38,40,41,42,44,45,47,48,49,52,53,54,55	Q99990=Q99594_B+Q99990=Q99594_A
ENSG00000007866	ENSG00000144560	Q99594	Q14135	Q99594=Q14135	4ln0-A-C	Q99594=Q14135_4ln0-A-C	326,341,342,343,344,345,346,347,348,350,351,352,353,354,355,358,368+207,208,211,214,225,229,230,231,232,233,234,235	Q99594=Q14135_A+Q99594=Q14135_B
ENSG00000007866	ENSG00000206538	Q99594	A8MV65	A8MV65=Q99594	5z2q-A-D	A8MV65=Q99594_5z2q-D-A	334,337,338,340,341,342,343,344,345,346,347,348,349,350,365,366,368,369,370,373,374,377,378,381,386,389,390,391,393,394+85,86,87,88,89,90,91,92,93,94,98,99,101,102,103,105,106,108,109,110	A8MV65=Q99594_B+A8MV65=Q99594_A
ENSG00000008018	ENSG00000129084	P20618	P25786	P20618=P25786	5gjq-G-!f	P20618=P25786_5gjq-!f-G	91,94,95,97,98,101,102,104,105,106,108+61,65,66,67,68,89,93,96,97,98,100	P20618=P25786_A+P20618=P25786_B
ENSG00000008018	ENSG00000159377	P20618	P28070	P20618=P28070	5gjq-!f-!g	P20618=P28070_5gjq-!f-!g	28,29,30,31,32,33,34,36,57,59,62,63,64,65,66,85,86,87,88,90,91,94,105,106,107,108,109,127,130,131,132+11,12,13,14,15,17,18,20,34,35,47,48,138,139,142,145,148,150,152,169,171,172,173,174,175,176,177,178,179,188,189,196,200	P20618=P28070_A+P20618=P28070_B
ENSG00000008256	ENSG00000142675	O43739	Q969H4	O43739=Q969H4	1fhw-A-B	O43739=Q969H4_1fhw-A-B	293,295,308,310,312,313,335,338,341,343,349,350,351,352,353,355,385,387,388,392+400,435,445,446,447,450,451,452,454,455,476,477,478,479,480,481,483,484,485,486,487,488	O43739=Q969H4_A+O43739=Q969H4_B
ENSG00000009844	ENSG00000255112	Q9NP79	Q7LBR1	Q9NP79=Q7LBR1	4txq-A-C	Q9NP79=Q7LBR1_4txq-A-C	36,40,43,44,47,51,52,57,60,61,64,65,67,68,71,83,130,131+183,184,185,188,191,192,194,195,196	Q9NP79=Q7LBR1_A+Q9NP79=Q7LBR1_B
ENSG00000010803	ENSG00000163935	Q96GD3	Q9UHJ3	Q96GD3=Q9UHJ3	3oq5-A-C	Q96GD3=Q9UHJ3_3oq5-A-C	96,241,242,243,244,245,246,247,248,249,250,251,252,253,254+167,169,170,171,172,173,175,176,177,178,179,180,181,182,196,197,214,215,216,217,220,221,222,223,226,227,228,229,230,231,232,233,235,238,239,240,241,242,243,244,247,254,276,301,303,304	Q96GD3=Q9UHJ3_A+Q96GD3=Q9UHJ3_B
ENSG00000010803	ENSG00000198879	Q96GD3	Q5VUG0	Q96GD3=Q5VUG0	3oq5-A-C	Q96GD3=Q5VUG0_3oq5-A-C	84,96,98,102,242,243,244,245,246,247,248,249,250,251,252,253,254+160,162,169,172,306,307,308,309,310,311,313,314,315,316,317,318,319,335,354,355,356,357,360,362,363,369,370,371,372,373,378,379,380,381,382,407,412,434,437,453	Q96GD3=Q5VUG0_A+Q96GD3=Q5VUG0_B
ENSG00000011590	ENSG00000100105	Q9Y2Y4	Q9HBE1	Q9HBE1=Q9Y2Y4	2i13-A-B	Q9HBE1=Q9Y2Y4_2i13-A-B	426,427,428,429,430,431,440,443+411,412,413,414,428	Q9HBE1=Q9Y2Y4_B+Q9HBE1=Q9Y2Y4_A
ENSG00000011590	ENSG00000105576	Q9Y2Y4	O14787	O14787=Q9Y2Y4	3w5k-A-B	O14787=Q9Y2Y4_3w5k-A-B	366,367,369,370,373,377,378,383,384,385,386,387,389,393,401,408,413,414,417,418,419,421,422,425,427,428,431,432,433,434,435,436,443,444,464,466,468,469,470+43,44,45,47,68,157,158,201,202,205,235,238,239,242,243,273,276,283,285,288,289,312,317,321,368,557,571,601,602,605,607,608,611,612,615,652,653,655,656,657,660,667,680,682,724	O14787=Q9Y2Y4_B+O14787=Q9Y2Y4_A
ENSG00000012504	ENSG00000143171	Q96RI1	P48443	Q96RI1=P48443	6a5y-A-D	Q96RI1=P48443_6a5y-A-D	378,381,385,408,415,419,422,423,426,430,434,441,442,444,445,446,448,449,450,451,452,453,455,456,459+352,353,357,378,379,380,382,391,394,395,398,399,402,406,413,416,417,418,420,421,422,423,424,425,427,428,431,432,435	Q96RI1=P48443_A+Q96RI1=P48443_B
ENSG00000012504	ENSG00000204231	Q96RI1	P28702	Q96RI1=P28702	6a5z-A-D	Q96RI1=P28702_6a5z-A-D	385,407,408,410,415,416,419,422,423,426,430,441,442,444,445,446,448,449,450,451,452,453,455,456,459,460+419,422,423,427,430,448,450,461,464,465,468,469,472,483,484,486,487,488,490,491,492,493,494,495,497,498,501,502,505	Q96RI1=P28702_A+Q96RI1=P28702_B
ENSG00000012822	ENSG00000139112	Q9P1Z2	Q9H0R8	Q9P1Z2=Q9H0R8	3vvw-A-B	Q9P1Z2=Q9H0R8_3vvw-A-B	93,94,95,96,117,119,121,124,125,126,127,128,129,130,131+13,16,20,21,24,25,28,45,46,47,48,49,50,51,52,63,67	Q9P1Z2=Q9H0R8_A+Q9P1Z2=Q9H0R8_B
ENSG00000013275	ENSG00000087191	P43686	P62195	P62195=P43686	4cr2-J-K	P62195=P43686_4cr2-J-K	32,33,35,41,43,44,47,48,50,51,54,55,57,58,60,61,62,64,65,68,69,71,72,75,76,78,79,80,82,83,93,96,97,99,100,102,108,109,110,111,112,114,115,116,117,135,136,137,138,175,178,179,180,183,187,190,191,193,194,195,196,197,199,205,206,207,240,273,274,275,276,277,279,280,281,282,283,286,289,312,314,315,316,317,318,319,320,322,323,324,329,330,335+15,20,22,27,28,31,32,34,35,38,39,41,42,45,46,48,49,52,53,55,5…	P62195=P43686_B+P62195=P43686_A
ENSG00000013275	ENSG00000101843	P43686	O75832	P43686=O75832	5vhi-D-G	P43686=O75832_5vhi-D-G	171,172,335,337,338,339,342,353,356,357,358,359,361,362,364,365,366,368,369,390,391,392,393,395,397+1,4,5,15,38,39,41,46,49,70,71,74,79,103,105,107,111,112,115,138,144,145,147,148,149,169,170,171,173,178,179,181,182,183,203,204,213	P43686=O75832_A+P43686=O75832_B
ENSG00000013441	ENSG00000136450	P49759	Q07955	P49759=Q07955	3beg-A-B	P49759=Q07955_3beg-A-B	142,144,146,149,152,169,170,171,249,252,253,256,257,258,291,314,345,371,374,375,376,377,378,379,382,383,385,389,390,393,394,423,425,426,427,429,434,437,438,439+130,131,134,135,139,142,143,154,170,184,198,201,204,205,206,207,208,209,210,211,212,213,214,227,232	P49759=Q07955_A+P49759=Q07955_B
ENSG00000013441	ENSG00000176444	P49759	P49760	P49759=P49760	6khd-A-B	P49759=P49760_6khd-A-B	195,196,197,198,199,335,337,338,339,340,343,382,404,405,407,408,409,410+173,196,198,200,337,341,355,384,385,406,407,408,409,410,411,412	P49759=P49760_A+P49759=P49760_B
ENSG00000015153	ENSG00000121481	Q8IY57	Q99496	Q99496=Q8IY57	3ixs-A-B	Q99496=Q8IY57_3ixs-A-B	101,102,103,104,105,107,108,110,114,116,117,118,119,120,123,124,125,126,127,128,129,130,131,132+223,224,225,227,228,229,245,247,248,249,250,251,253,254,255,257,258,259,261,262,265,266,269,288,321,322,323,324	Q99496=Q8IY57_B+Q99496=Q8IY57_A
ENSG00000015153	ENSG00000204227	Q8IY57	Q06587	Q06587=Q8IY57	3ixs-A-B	Q06587=Q8IY57_3ixs-A-B	92,93,94,95,96,97,98,99,100,102,103,104,105,107,108,110,114,116,117,118,119,120,121,122,123,124,125,126,127,128,129,130,132+251,252,253,254,255,256,257,258,260,261,262,263,264,265,281,283,284,285,286,287,288,289,290,293,294,295,297,298,301,302,305,322,323,325,326,327,328,329,330,331,332,358,382,385,391,392,393,394	Q06587=Q8IY57_B+Q06587=Q8IY57_A
ENSG00000016082	ENSG00000198728	P61371	Q86U70	P61371=Q86U70	2ypa-C-D	P61371=Q86U70_2ypa-C-D	25,26,27,28,29,30,31,32,33,34,43,52,57,58,59,60,61,68,71,72,75,77,78,79,86,87,88,89,90,91,92,93,94,96,99,102,105,114,115,116,117,118,119,120,121,122,123+336,337,338,339,340,341,342,343,344,345,346,347,348,350,351,353,354,355,356,357,358,359,360,361,362,363,364,366	P61371=Q86U70_A+P61371=Q86U70_B
ENSG00000018408	ENSG00000074219	Q9GZV5	Q15562	Q15562=Q9GZV5	3kys-A-B	Q15562=Q9GZV5_3kys-A-B	14,15,16,17,18,19,20,21,24,27,28,29,30,31,32,34,35,36,41,42,43,44,46,47,48,49,51,52,53,54,55,56,57,60,61+208,209,212,267,268,269,273,274,276,277,299,301,303,349,350,352,353,354,355,356,357,358,359,360,361,377,378,380,382,385,386,389,390,393,398,401,402,404,405,406,427,429,432,438,439,440,442	Q15562=Q9GZV5_B+Q15562=Q9GZV5_A
ENSG00000018408	ENSG00000187079	Q9GZV5	P28347	P28347=Q9GZV5	3kys-A-B	P28347=Q9GZV5_3kys-A-B	12,13,14,15,16,17,18,19,20,21,24,27,28,29,30,31,32,34,35,36,41,42,43,44,46,47,48,49,51,52,53,54,55,56,57,58,59+255,256,257,261,262,264,265,287,288,289,291,328,329,331,332,333,334,335,336,337,338,339,340,354,356,357,359,361,364,365,368,369,372,377,380,381,383,384,385,394,406,408,409,410,411,412,414,417,418,419,421	P28347=Q9GZV5_B+P28347=Q9GZV5_A
ENSG00000018408	ENSG00000197905	Q9GZV5	Q15561	Q15561=Q9GZV5	3kys-A-B	Q15561=Q9GZV5_3kys-A-B	12,13,14,15,16,17,18,19,20,21,24,27,28,29,30,31,32,34,35,36,41,42,43,44,46,47,48,49,51,52,53,54,55,56,57,58,59+182,183,184,185,186,187,188,190,263,264,265,269,270,272,273,295,297,299,336,337,340,341,342,343,344,345,346,347,348,362,363,364,365,367,368,369,372,373,376,377,380,385,387,388,389,390,391,392,393,414,415,416,418,419,420,422,425,426,427,429	Q15561=Q9GZV5_B+Q15561=Q9GZV5_A
ENSG00000019549	ENSG00000065029	O43623	P36508	O43623=P36508	2i13-A-B	O43623=P36508_2i13-A-B	163,175,182,183,184,185,186,188,197,200,201+252,254,255,256,257,258,259,260,272,273	O43623=P36508_A+O43623=P36508_B
ENSG00000020633	ENSG00000067955	Q13761	Q13951	Q13761=Q13951	3wts-A-B	Q13761=Q13951_3wts-A-B	70,71,72,73,98,99,108,110,111,112,113,114,116,117,118,119,120,151,153,155,157,158,159,160,161,162,163,164,165,167+1,2,3,4,5,11,15,17,28,29,30,33,34,40,54,56,58,59,60,61,62,63,64,65,67,71,100,101,102,103,104,105,131	Q13761=Q13951_A+Q13761=Q13951_B
ENSG00000023892	ENSG00000128805	Q9H4E7	Q7Z5H3	Q9H4E7=Q7Z5H3	1zm0-A-B	Q9H4E7=Q7Z5H3_1zm0-A-B	206,207,209,211,213,263,264,265,266,267,268,269,270,271,272,275,297,300,301,304,305,308,309,311,312,313,314,315,318,319+34,83,84,85,86,87,88,89,90,91,92,93,94,95,110,114,130,134,137,138,141,142,143,144,145,146,147,153,154,155,157,158,160	Q9H4E7=Q7Z5H3_A+Q9H4E7=Q7Z5H3_B
ENSG00000025434	ENSG00000143171	Q13133	P48443	P48443=Q13133	4nqa-A-B	P48443=Q13133_4nqa-A-B	86,90,92,108,111,121,125,126,128,129,130,131,151,152,155,156,159,164,165,166,167,168,169,170,171,172,173,174,176,177,180,194,195,196,197,202,203,204,205,206,207,208,210,211,334,338,362,367,368,370,379,382,386,387,390,394,395,398,399,401,402,404,405,406,408,409,411,412,413,415,416,419,420,423,447+145,165,168,169,170,171,172,173,174,176,186,187,189,190,207,209,210,211,212,213,214,215,216,217,218,21…	P48443=Q13133_B+P48443=Q13133_A
ENSG00000025434	ENSG00000204231	Q13133	P28702	P28702=Q13133	4nqa-A-B	P28702=Q13133_4nqa-A-B	90,92,108,121,125,126,128,129,130,131,151,152,155,156,159,165,166,170,171,172,173,196,197,203,348,367,368,370,375,379,382,383,386,390,394,398,399,401,402,404,405,406,408,409,411,412,413,415,416,419,423+242,252,253,255,256,283,284,285,288,290,291,292,293,294,295,296,297,298,300,302,303,359,419,422,423,427,444,450,461,464,465,466,468,469,472,476,477,486,487,488,490,491,492,493,494,495,497,498,501,5…	P28702=Q13133_B+P28702=Q13133_A
ENSG00000025800	ENSG00000093000	O60684	Q9UKX7	O60684=Q9UKX7	3tj3-A-C	O60684=Q9UKX7_3tj3-A-C	232,235,236,239,241,242,271,274,278,308,309,312,313,316,320,322,323,324,325,326,329,349,351,358,361,362,365,366,392,393,395,396,397,400,404,430,431,432,433,434,436,438,463,468,471,472,476,477,480,481,482,483,484,485,486,487,488,491,495,498,499,502,503,504,505+2,3,4,5,6,7,8,9,10,11,12,13,15,16,22,23,24,25,26,27,28,29,30,35,38,39,40,41,42,43,44,45,46,47,48,49	O60684=Q9UKX7_A+O60684=Q9UKX7_B
ENSG00000025800	ENSG00000196313	O60684	Q96HA1	O60684=Q96HA1	4yi0-A-C	O60684=Q96HA1_4yi0-C-A	105,106,107,108,109,110,111,114,143,147,150,151,153,154,155,156,160,186,189,192,193,194,196,197,229,232,235,236,239,271,274,278,281,282,283,284,287,308,312,316,319,320,322,323,324,351,355,358,361,362,365,393,397,400,403,404,407,408,443,489+316,317,318,319,320,321,322,323,326,329,330,332,334,335,336,337,338,339,340,341,342,343,344,345,346	O60684=Q96HA1_A+O60684=Q96HA1_B
ENSG00000026025	ENSG00000104722	P08670	P07197	P08670=P07197	1gk4-A-B	P08670=P07197_1gk4-A-B	329,330,332,333,334,336,337,340,341,343,344,347,351,354,355,358,359,361,362,365,366,368,369,372,375,376,379,382,383,386,387,389,390,393,394,396,397,400,401,404+330,331,334,335,337,338,339,341,342,344,345,348,349,352,356,359,360,362,363,366,367,369,370,373,374,377,380,383,384,387,388,390,391,394,395,397,398,401,402,404,405	P08670=P07197_A+P08670=P07197_B
ENSG00000026025	ENSG00000131095	P08670	P14136	P08670=P14136	1gk4-A-B	P08670=P14136_1gk4-A-B	330,333,334,336,337,340,341,343,344,347,348,351,354,355,358,359,361,362,365,366,369,372,373,375,376,379,382,383,386,387,389,390,393,394,396,397,400,401,403,404+295,296,299,300,302,303,306,307,309,310,313,314,317,320,321,324,325,327,328,331,332,334,335,338,339,341,342,345,348,349,352,353,355,356,359,360,362,363,366,367,369,370	P08670=P14136_A+P08670=P14136_B
ENSG00000026025	ENSG00000135406	P08670	P41219	P08670=P41219	1gk4-A-B	P08670=P41219_1gk4-A-B	329,330,333,334,336,337,340,341,343,344,347,351,354,355,358,359,362,365,366,368,369,372,375,376,379,382,383,386,387,389,390,393,394,396,397,400,401,403,404+325,326,329,330,332,333,334,336,337,339,340,343,344,347,350,351,354,355,358,361,362,364,365,368,369,371,372,375,378,379,382,383,385,386,389,390,392,393,396,397,399,400	P08670=P41219_A+P08670=P41219_B
ENSG00000026025	ENSG00000170454	P08670	O95678	P08670=O95678	6jfv-B-D	P08670=O95678_6jfv-B-D	367,370,374,381,388+407,414,418,421,422,425	P08670=O95678_A+P08670=O95678_B
ENSG00000026025	ENSG00000171431	P08670	P35900	P35900=P08670	3tnu-A-B	P35900=P08670_3tnu-A-B	315,316,319,320,322,323,326,327,329,330,333,334,336,337,340,341,343,344,347,348,351,352,354,355,358,361,362,365,366,368,369,372,373,375,376,379,380,382,383,386,387,389,390,393,394,396,397,400,401,403,404+289,290,292,293,296,297,299,300,303,304,306,307,310,311,313,314,317,318,320,321,322,325,328,329,331,332,335,336,338,339,342,343,345,346,349,350,352,353,356,357,359,360,363,364,366,367,370,371,373…	P35900=P08670_B+P35900=P08670_A
ENSG00000026025	ENSG00000175084	P08670	P17661	P08670=P17661	3uf1-A-B	P08670=P17661_3uf1-A-B	147,150,151,153,154,157,158,160,161,164,165,167,168,170,171,172,174,175,178,179,181,182,185,186,188,189,191,192,193,195,196,199,200,202,203,206,207,209,210,213,214,216,217,220,221,223,224,227,228,230,231,234,235,238,241,242,245,248+150,151,152,155,158,159,162,163,165,166,169,170,172,173,176,177,179,180,183,184,186,187,190,191,193,194,197,198,200,201,203,204,205,207,208,211,212,214,215,217,218,221…	P08670=P17661_A+P08670=P17661_B
ENSG00000028528	ENSG00000129515	Q13596	Q9UNH7	Q13596=Q9UNH7	5tgh-A-C	Q13596=Q9UNH7_5tgh-A-C	154,155,156,157,158,159,160,161,162,186,188,189,191,192,195,199,220,221,224,227+42,43,44,45,46,48,69,70,71,74,78,82,95,96,97,98,99,104,108,109,112,136,139,140,141,143,144	Q13596=Q9UNH7_A+Q13596=Q9UNH7_B
ENSG00000028528	ENSG00000172803	Q13596	Q86XE0	Q13596=Q86XE0	5tgh-A-C	Q13596=Q86XE0_5tgh-A-C	153,154,155,156,157,158,159,160,161,162,166,168,186,188,189,191,195,196,199,214,220,221,224+37,38,39,40,42,63,64,65,68,72,90,91,92,93,94,95,98,99,102,103,106,130,133,134,137,138,169,173	Q13596=Q86XE0_A+Q13596=Q86XE0_B
ENSG00000028839	ENSG00000165417	P62380	P52655	P62380=P52655	1nvp-A-C	P62380=P52655_1nvp-A-C	37,48,50,51,52,55+344,346,347,376	P62380=P52655_A+P62380=P52655_B
ENSG00000029153	ENSG00000116016	Q8WYA1	Q99814	Q8WYA1=Q99814	4zp4-A-B	Q8WYA1=Q99814_4zp4-A-B	112,113,119,123,126,127,129,130,133,134,146,147,150,151,154,156,157,158,160,163,164,165,166,167,168,172,173,174,175,176,177,178,179,180,181,182,183,184,185,186,188,189,190,191,194,196,206,208,209,219,234,235,237,238,241,242,246,247,278,279,280,281,283,285,296,297,298,299,300,301,302,303,304,305,306,307,308,309,310,312,313,315,317,318,319,321,338,347,348,349,351,353,354,355,356,357,366,367,368,372…	Q8WYA1=Q99814_A+Q8WYA1=Q99814_B
ENSG00000029153	ENSG00000134852	Q8WYA1	O15516	Q8WYA1=O15516	4f3l-A-B	Q8WYA1=O15516_4f3l-B-A	122,123,126,127,129,130,133,134,135,145,147,150,151,153,154,156,157,158,160,161,163,164,167,170,171,172,173,174,176,177,179,180,181,182,183,184,185,186,187,188,189,190,191,192,193,194,196,206,207,208,209,210,213,219,241,242,245,246,247,248,272,273,274,275,276,277,278,279,280,281,283,315,317,318,319,321,322,323,324,345,347,348,349,351,353,359,364,365,366,367,369,372,374,383,385,386,387,390,429,452…	Q8WYA1=O15516_A+Q8WYA1=O15516_B
ENSG00000029153	ENSG00000170485	Q8WYA1	Q99743	Q8WYA1=Q99743	4f3l-A-B	Q8WYA1=Q99743_4f3l-B-A	109,119,122,123,126,127,129,130,133,134,145,147,150,151,153,154,156,157,158,160,161,162,163,166,170,171,172,173,174,175,176,177,178,179,180,181,182,183,184,185,186,187,188,189,190,191,192,193,194,196,206,207,208,209,210,213,219,241,242,244,245,246,271,272,273,274,275,276,277,278,279,280,281,283,315,317,318,319,321,322,323,324,345,347,348,349,351,353,359,363,364,365,366,367,369,372,374,383,386,387…	Q8WYA1=Q99743_A+Q8WYA1=Q99743_B
ENSG00000029725	ENSG00000167578	Q15276	P61018	P61018=Q15276	1tu3-A-F	P61018=Q15276_1tu3-A-F	815,818,822,825,826,829,830,833,836,837,839,843+1,2,29,30,43,44,45,46,47,58,62,72,73,76,77	P61018=Q15276_B+P61018=Q15276_A
ENSG00000029725	ENSG00000168118	Q15276	P20338	P20338=Q15276	1tu3-A-F	P20338=Q15276_1tu3-A-F	822,823,826,829,830,833,836,837,858,859,860,861,862+8,9,10,11,34,35,48,49,50,51,52,67,78,81,82,84	P20338=Q15276_B+P20338=Q15276_A
ENSG00000030110	ENSG00000129473	Q16611	Q92843	Q92843=Q16611	5fmk-A-B	Q92843=Q16611_5fmk-A-B	65,68,69,70,71,72,74,75,76,77,78,79,80,81,82,83,84,85,86,87,88,89+49,52,53,56,57,60,61,64,67,68,69,78,81,82,85,86,92,93,94,95,97,98,102,137,146,149,150,151,155,156,157,159	Q92843=Q16611_B+Q92843=Q16611_A
ENSG00000030110	ENSG00000140379	Q16611	Q16548	Q16611=Q16548	4lvt-A-B	Q16611=Q16548_4lvt-A-B	13,14,25,27,29,30,31,34,35,36,37,38,39,42,43,61,65,102,103,104,105,106,107,111,128,131,132,134,135,136,138,139,140,141,142,143,145,146,147,148,149,150,151,152,154,155,156,157,158,159,162,163,167,168,169,171,172,176,177+45,51,52,53,54,55,56,57,58,59,60,61,62,63,64,65,66,106,107,108,109,110	Q16611=Q16548_A+Q16611=Q16548_B
ENSG00000030110	ENSG00000143384	Q16611	Q07820	Q16611=Q07820	2xa0-A-B	Q16611=Q07820_2xa0-A-B	101,105,106,107,108,109,110,112,113,157+240,241,242,243,244,245,247,248,251	Q16611=Q07820_A+Q16611=Q07820_B
ENSG00000030110	ENSG00000171552	Q16611	Q07817	Q07817=Q16611	5fmk-A-B	Q07817=Q16611_5fmk-A-B	69,70,71,72,74,75,76,77,78,79,80,81,82,83,84,85,86,87,88,89+93,96,97,100,101,104,105,108,111,112,113,122,123,125,126,129,130,132,133,136,137,138,139,141,142,145,146,150,181,185,189,190,191,193,194,195,199,200,203	Q07817=Q16611_B+Q07817=Q16611_A
ENSG00000034693	ENSG00000162735	P56589	P40855	P56589=P40855	3ajb-A-B	P56589=P40855_3ajb-A-B	78,90,93,94,100,101,104,107,196,197,298,321,323,324,326,327,328,330,331,334,335+14,17,18,19,21,22,23,24,25,26,28,29,30,31,32,33,34,41	P56589=P40855_A+P56589=P40855_B
ENSG00000034713	ENSG00000106052	P60520	Q86VP1	Q86VP1=P60520	3vvw-A-B	Q86VP1=P60520_3vvw-A-B	3,20,21,24,25,28,46,47,48,49,50,51,52,55,59,63,67+121,132,133,135,136,137,138,139,140,141,142,143,144,145	Q86VP1=P60520_B+Q86VP1=P60520_A
ENSG00000034713	ENSG00000136436	P60520	Q13137	Q13137=P60520	3vvw-A-B	Q13137=P60520_3vvw-A-B	13,17,20,24,25,28,46,47,48,49,50,51,52,55,63,67+31,104,128,129,130,131,132,133,134,135,136,137,138	Q13137=P60520_B+Q13137=P60520_A
ENSG00000034713	ENSG00000168397	P60520	Q9Y4P1	Q9Y4P1=P60520	2z0e-A-B	Q9Y4P1=P60520_2z0e-A-B	36,37,40,58,61,62,65,72,73,74,75,76,77,79,82,83,85,86,87,88,110,111,112,113,114,115,116,117+54,71,72,74,75,135,137,141,142,143,144,145,146,147,150,154,170,171,172,173,227,228,229,230,231,232,239,257,258,259,260,261,262,263,280,314,316,317,318,346,347,350,356,358	Q9Y4P1=P60520_B+Q9Y4P1=P60520_A
ENSG00000035115	ENSG00000109686	Q96HL8	Q5HYK7	Q96HL8=Q5HYK7	2a08-A-B	Q96HL8=Q5HYK7_2a08-A-B	297,298,299,300,301,313,314,315,316,322,323,324,326,331,332,333+738,739,765,781,782,783,784,785,786,787,788,789	Q96HL8=Q5HYK7_A+Q96HL8=Q5HYK7_B
ENSG00000036257	ENSG00000064726	Q13618	Q9H0C5	Q9H0C5=Q13618	4hxi-A-B	Q9H0C5=Q13618_4hxi-A-B	11,13,14,15,16,17,18,19,20,21,22,23,24,44,49,50,51,52,53,54,55,57,58,59,62,65,66,68,118,121,122,124,125,128,129,130,133+77,102,103,106,107,111,112,113,119,120,121,122,123,149,150,151,152,153,154,155,156,157,158,159,160,161,163,164,165,166,167,168,169,171,172,189,190,191,192,193,194,195,196,197,198,199,200,201,202,204,205,220,222	Q9H0C5=Q13618_B+Q9H0C5=Q13618_A
ENSG00000036257	ENSG00000079999	Q13618	Q14145	Q14145=Q13618	5nlb-A-B	Q14145=Q13618_5nlb-A-B	5,44,49,50,51,52,53,54,55,57,58,59,62,66,68,118,121,122,124,125,128,129,133+105,106,109,110,112,113,114,115,116,117,118,124,125,126,127,149,157,160,161,162,163,165,193,194,195,196,197	Q14145=Q13618_B+Q14145=Q13618_A
ENSG00000036257	ENSG00000117153	Q13618	Q53G59	Q53G59=Q13618	4hxi-A-B	Q53G59=Q13618_4hxi-A-B	4,5,6,8,10,15,16,17,18,19,20,21,22,23,49,50,51,52,53,54,55,58,59,62,65,66,68,114,118,121,124,125,128,129,133+56,57,60,61,64,65,66,67,68,75,76,77,87,90,94,95,96,98,99,100,102,103,104,105,106,107,108,109,110,111,112,113,114,116,117,118,119,120,121,122,123,124,125,126,128,129,141,143,144,145,146,148,149,152,181	Q53G59=Q13618_B+Q53G59=Q13618_A
ENSG00000036257	ENSG00000132640	Q13618	Q9Y2F9	Q9Y2F9=Q13618	4eoz-A-B	Q9Y2F9=Q13618_4eoz-A-B	49,50,51,52,53,54,55,58,59,62,121,124,125,128+147,148,151,152,156,157,158,159,164,165,166,167,168,195,197,198,201,202,203,204	Q9Y2F9=Q13618_B+Q9Y2F9=Q13618_A
ENSG00000036257	ENSG00000133243	Q13618	Q9BX70	Q9BX70=Q13618	4hxi-A-B	Q9BX70=Q13618_4hxi-A-B	16,17,18,19,20,21,22,23,24,25,27,28,44,49,50,51,52,53,54,55,57,58,59,62,63,65,66,68,118,121,122,124,125,128,129,130,133+144,145,148,149,153,154,155,161,162,163,164,165,191,192,193,194,195,196,197,198,199,201,202,203,205,206,207,209,210,213,224,225,228,231,232,233,234,235,236,237,238,239,240,241,262,264,295,297	Q9BX70=Q13618_B+Q9BX70=Q13618_A
ENSG00000036257	ENSG00000146021	Q13618	Q9UH77	Q9UH77=Q13618	4hxi-A-B	Q9UH77=Q13618_4hxi-A-B	8,10,13,14,15,16,17,18,19,20,21,22,23,25,26,28,29,32,35,36,39,43,44,46,47,48,49,50,51,52,53,54,55,56,57,58,59,62,63,65,66,68,106,110,114,118,121,122,124,125,128,129,133,179,180,181,185+73,74,77,78,82,83,84,85,91,92,93,94,95,113,114,115,116,117,119,120,121,122,123,124,125,128,129,131,133,136,138,139,140,141,142,143,144,145,146,154,155,158,159,160,161,162,163,164,165,167,170,193,194,227,228,229,230…	Q9UH77=Q13618_B+Q9UH77=Q13618_A
ENSG00000036257	ENSG00000184887	Q13618	Q96KE9	Q96KE9=Q13618	4hxi-A-B	Q96KE9=Q13618_4hxi-A-B	8,9,10,17,18,19,20,21,22,23,24,25,49,50,51,52,53,54,55,57,58,59,62,65,66,67,68,114,118,121,122,124,125,128,129,130,133,134+110,111,114,115,119,120,121,122,127,128,129,130,131,156,157,158,160,161,162,164,165,167,169,170,172,173,176,177,179,190,193,194,195,196,197,198,199,200,201,202,203,228,229	Q96KE9=Q13618_B+Q96KE9=Q13618_A
ENSG00000037897	ENSG00000160193	Q9UBP6	P57081	P57081=Q9UBP6	2vdu-B-E	P57081=Q9UBP6_2vdu-B-E	37,39,40,41,42,140,142,143,144,146,151,173,178,179,182,183,186,213,214,215,216,261,264,265,266,267,268+125,139,140,142,143,144,145,146,156,157,159,165,166,167,168,170,173,177,178,179,180,181,182,183,185,186,187,188,219,223	P57081=Q9UBP6_B+P57081=Q9UBP6_A
ENSG00000037965	ENSG00000105717	P31273	Q9BYU1	P31273=Q9BYU1	1b8i-A-B	P31273=Q9BYU1_1b8i-A-B	139,141,142,143,144,152,153,155,206+229,233,234,235,236,237,255,265,266,268,269,272	P31273=Q9BYU1_A+P31273=Q9BYU1_B
ENSG00000037965	ENSG00000106511	P31273	P50222	P31273=P50222	2h1k-A-B	P31273=P50222_2h1k-A-B	169,170,171,172,173,201,204,205,207,208,209,211,214,215,216,217,218+64,65,66,67,68,69,195,196,197,199,200,203,204,207,238,241,242,245	P31273=P50222_A+P31273=P50222_B
ENSG00000037965	ENSG00000106689	P31273	P50458	P31273=P50458	3a01-A-B	P31273=P50458_3a01-A-B	206,207+308	P31273=P50458_A+P31273=P50458_B
ENSG00000037965	ENSG00000107187	P31273	Q9UBR4	P31273=Q9UBR4	3a01-A-B	P31273=Q9UBR4_3a01-A-B	129,130,202,206+181,184,197,198,199	P31273=Q9UBR4_A+P31273=Q9UBR4_B
ENSG00000037965	ENSG00000122145	P31273	Q9Y458	P31273=Q9Y458	5flv-A-I	P31273=Q9Y458_5flv-A-I	173,175,176,177,181,208,209,210,211+104,107,158,159,266,269,280,283	P31273=Q9Y458_A+P31273=Q9Y458_B
ENSG00000037965	ENSG00000128652	P31273	P31249	P31273=P31249	5jlw-A-D	P31273=P31249_5jlw-A-D	158,159,163,166,167,169,170,178,181+204,208,211,212,214,215,216,223,226,230	P31273=P31249_A+P31273=P31249_B
ENSG00000037965	ENSG00000143178	P31273	O60806	P31273=O60806	5flv-A-I	P31273=O60806_5flv-A-I	171,173,175,177,178,181,194,198,201+56,201,205,208,223,225,226,227	P31273=O60806_A+P31273=O60806_B
ENSG00000037965	ENSG00000151650	P31273	O95231	P31273=O95231	2h1k-A-B	P31273=O95231_2h1k-A-B	169,170,171,172,173,174,175,176,201,202,204,205,208,209,214+97,99,100,101,103,104,107,108,111,142,145,146,149	P31273=O95231_A+P31273=O95231_B
ENSG00000037965	ENSG00000163666	P31273	Q9UBX0	P31273=Q9UBX0	3a01-A-B	P31273=Q9UBX0_3a01-A-B	131,202,206+132,150,151,153	P31273=Q9UBX0_A+P31273=Q9UBX0_B
ENSG00000037965	ENSG00000185630	P31273	P40424	P31273=P40424	1b8i-A-B	P31273=P40424_1b8i-A-B	139,141,142,151,152,153,155,206+252,256,257,258,259,260,278,288,289,291,292,293	P31273=P40424_A+P31273=P40424_B
ENSG00000037965	ENSG00000204304	P31273	P40425	P31273=P40425	1b8i-A-B	P31273=P40425_1b8i-A-B	139,141,142,144,152,153,155,156,206+263,267,268,270,271,289,293,299,300,302,303,304	P31273=P40425_A+P31273=P40425_B
ENSG00000041353	ENSG00000089169	O00194	Q9Y2J0	O00194=Q9Y2J0	1zbd-A-B	O00194=Q9Y2J0_1zbd-A-B	6,7,8,9,11,42,43,44,45,46,48,63,64,65,66,71,73,79,80,81,82,83,84,86,87,88,90,91,92,93,111,112,113,114,115,116,118,119,120,122,123,124,125,126,152,153,154,155,156,157,158,180,181,184,185,188,189,190,191,192,193,200,203,204,205,207+43,45,46,48,49,50,51,52,54,57,58,61,64,65,68,69,71,72,75,76,78,79,116,131,133,134,135,137,147,151,152,154,156,157,158,159,162,164,165,166,195,196,197,198,199,200,201,202…	O00194=Q9Y2J0_A+O00194=Q9Y2J0_B
ENSG00000041353	ENSG00000115648	O00194	Q9BV36	O00194=Q9BV36	2zet-A-C	O00194=Q9BV36_2zet-A-C	3,6,7,8,9,10,11,42,44,45,46,47,48,55,56,57,58,59,62,63,64,66,69,71,73,80,81,83,84,87,88,90,91,92,93,118,119,120,121,122,123,124,184,185,186,188,189,191,194,195,204,205,207+5,6,7,9,10,11,14,17,18,21,22,24,25,28,29,31,32,35,57,58,61,82,83,94,95,96,97,98,99,100,108,111,112,114,115,116,118,120,121,122,124,125,128,129,130,131,132,133,134,136,137	O00194=Q9BV36_A+O00194=Q9BV36_B
ENSG00000041353	ENSG00000147041	O00194	Q8TDW5	O00194=Q8TDW5	2zet-A-C	O00194=Q8TDW5_2zet-A-C	1,2,3,4,6,7,8,9,11,42,43,44,45,46,47,48,49,50,55,56,61,62,63,64,66,69,71,72,73,80,81,83,84,87,88,90,91,92,93,118,119,120,121,122,123,124,181,184,185,186,188,190,197,200,201,205+4,8,10,12,13,14,17,21,24,27,28,31,32,34,35,37,38,51,57,58,94,95,96,97,98,99,100,110,111,113,114,115,119,120,121,123,124,127,128,130,131,132,133,134,135,136,137,139,140,141	O00194=Q8TDW5_A+O00194=Q8TDW5_B
ENSG00000041353	ENSG00000170011	O00194	Q8NFW9	O00194=Q8NFW9	2zet-A-C	O00194=Q8NFW9_2zet-A-C	2,3,4,5,6,7,8,9,11,42,43,44,45,46,48,55,56,57,58,59,60,62,63,64,66,69,71,73,80,81,83,84,87,88,90,91,92,93,118,119,120,121,122,123,124,184,185,186,188,189,190,191,206+5,6,7,9,10,11,14,17,18,21,22,24,25,28,29,31,32,35,38,57,94,95,96,97,98,99,100,108,111,112,114,115,116,118,119,120,121,122,124,125,128,129,131,132,133,134,136,137	O00194=Q8NFW9_A+O00194=Q8NFW9_B
ENSG00000041353	ENSG00000181031	O00194	Q9UNE2	O00194=Q9UNE2	1zbd-A-B	O00194=Q9UNE2_1zbd-A-B	6,7,8,9,42,43,44,45,46,48,58,71,73,80,81,84,87,88,90,91,92,93,122,125,126,181,184,185,188,189,190,192,193,194,200,201+46,47,48,49,51,54,55,58,59,61,62,65,69,72,113,114,130,131,132,135,137,145,146,149,150,154,155,156,157,162,164	O00194=Q9UNE2_A+O00194=Q9UNE2_B
ENSG00000041357	ENSG00000101182	P25789	O14818	P25789=O14818	1iru-C-D	P25789=O14818_1iru-C-D	1,2,3,6,8,10,11,12,13,14,15,16,17,18,108,112,115,116,119,122,123,124,125,126,143,146,148,153,154,155,156,157,158,159,160,161,162,172,175,176,179,181+3,5,7,18,21,22,24,25,27,28,51,52,53,54,55,57,58,76,77,78,79,81,82,85,118,123,124,125,126,127,128	P25789=O14818_A+P25789=O14818_B
ENSG00000047230	ENSG00000171793	Q9NRF8	P17812	Q9NRF8=P17812	5u03-A-B	Q9NRF8=P17812_5u03-A-B	1,2,3,4,5,6,7,10,11,12,37,125,126,129,130,139,140,141,142,143,145,147,150,152,153,159,162,163,164,166,167,169,170,171,174,175,176,177,179,186,187,189,191,193,195,196,197,198,199,200,201,202,203,204,205,208,209,210,211,212,214,217,233,234,235,272,569,570,571,572,573,574,575+10,11,12,13,150,152,153,182,186,188,193,195,196,199,202,217,246,310,312,573,574,575,576,577,578,579,580,581,582,583,584,585,5…	Q9NRF8=P17812_A+Q9NRF8=P17812_B
ENSG00000047634	ENSG00000198879	Q9UN30	Q5VUG0	Q9UN30=Q5VUG0	1pk3-A-B	Q9UN30=Q5VUG0_1pk3-A-B	284,285,286,287,288,290,291,294,295,296,297,298,299,303,304,308+837,860,861,864,870,871,872,873,875,876,879,890,891,892	Q9UN30=Q5VUG0_A+Q9UN30=Q5VUG0_B
ENSG00000048540	ENSG00000089159	Q8TAP4	P49023	Q8TAP4=P49023	6cme-A-B	Q8TAP4=P49023_6cme-A-B	119,120,121,131,132,136,138,140,141,142,143,144+453,473,474,475,477,478,479,480,481,482,491,492,512,513,514,515,517,536,537,538,540	Q8TAP4=P49023_A+Q8TAP4=P49023_B
ENSG00000048540	ENSG00000110031	Q8TAP4	O60711	O60711=Q8TAP4	6cme-A-B	O60711=Q8TAP4_6cme-A-B	121,122+322,325	O60711=Q8TAP4_B+O60711=Q8TAP4_A
ENSG00000048540	ENSG00000162458	Q8TAP4	Q8WUP2	Q8WUP2=Q8TAP4	2dfy-C-X	Q8WUP2=Q8TAP4_2dfy-X-C	13,14,15,16,17,19,31,41,42,58,59,60,62,70,71+182,183,184,185,186,187,200,202,212,213,227,228,229,231,239,248,249	Q8WUP2=Q8TAP4_B+Q8WUP2=Q8TAP4_A
ENSG00000048540	ENSG00000169744	Q8TAP4	O43679	Q8TAP4=O43679	2ypa-C-D	Q8TAP4=O43679_2ypa-C-D	19,20,21,22,23,24,25,26,27,28,29,35,38,47,48,52,53,54,55,56,57,64,67,68,71,72,73,74,75,84,85,86,87,88,89,90,91,92,94,97,100,103,112,113,114,115,116,117,118,119,120,121,128,143,144,145+293,296,298,299,300,301,302,303,304,305,306,307,308,309,310,311,312,313,314,316,317,318,319,320,321,322,323,324,325,326,327,328,329,330,331	Q8TAP4=O43679_A+Q8TAP4=O43679_B
ENSG00000048540	ENSG00000169756	Q8TAP4	P48059	P48059=Q8TAP4	6cme-A-B	P48059=Q8TAP4_6cme-A-B	3,32,94,95,120,121,122,123+305,308,309,310,312,313,325	P48059=Q8TAP4_B+P48059=Q8TAP4_A
ENSG00000048540	ENSG00000198728	Q8TAP4	Q86U70	Q8TAP4=Q86U70	2ypa-C-D	Q8TAP4=Q86U70_2ypa-C-D	19,20,21,22,23,24,25,26,27,28,29,35,38,47,48,52,53,54,55,56,57,64,67,68,73,74,75,76,84,85,86,87,88,89,90,91,92,94,97,100,103,112,113,114,115,116,117,118,119,120,121,131+335,336,337,338,339,340,341,342,343,344,345,346,347,348,350,351,352,354,355,356,357,358,359,360,361,362,363,364,365,367,368,369,370	Q8TAP4=Q86U70_A+Q8TAP4=Q86U70_B
ENSG00000049245	ENSG00000099940	Q15836	O95721	Q15836=O95721	4wy4-A-C	Q15836=O95721_4wy4-A-C	35,39,46,53,60,71+81,84,85,88,98,105,112	Q15836=O95721_A+Q15836=O95721_B
ENSG00000049245	ENSG00000103496	Q15836	Q12846	Q15836=Q12846	6ip1-A-B	Q15836=Q12846_6ip1-A-B	9,10,11,12,15,16,18,19,22,25,26,29,32,33,36,37,39,40,43,44,46,47,50,51,53,54,57,58,60,61,64,67+206,209,210,212,213,216,217,219,220,223,224,227,230,231,234,237,240,241,244,247,248,251,252,254,255,256,257	Q15836=Q12846_A+Q15836=Q12846_B
ENSG00000049245	ENSG00000106089	Q15836	Q16623	Q15836=Q16623	1sfc-A-B	Q15836=Q16623_1sfc-A-B	2,3,12,15,16,18,19,22,23,25,26,29,30,32,33,36,37,39,40,43,44,46,47,50,51,53,54,57,58,60,61,64,65,67,68,71,72,75+194,197,198,201,202,204,205,208,209,211,212,215,216,219,222,223,225,226,227,229,230,232,233,236,237,239,240,243,244,246,247,250,251,253,254,257,258	Q15836=Q16623_A+Q15836=Q16623_B
ENSG00000049245	ENSG00000111450	Q15836	P32856	Q15836=P32856	6ip1-A-B	Q15836=P32856_6ip1-A-B	10,11,12,15,16,18,19,22,25,26,29,32,36,37,39,40,43,44,46,47,50,51,53,54,57,58,60,61,64,67,68,69+197,200,201,203,204,207,208,210,211,214,215,218,221,222,225,228,229,231,232,235,236,238,239,242,243,245,246,249,250,254,255,256	Q15836=P32856_A+Q15836=P32856_B
ENSG00000050730	ENSG00000145901	Q96KP6	Q15025	Q96KP6=Q15025	6n5m-B-D	Q96KP6=Q15025_6n5m-B-D	188,190,193,194,196,197,200,201,203,204,207,208,210,211,213,214,215,217,218,220,221,222,224,225,228,229,231,232,235,236,238,239,242,243,245,246,249,250+451,452,455,456,458,459,462,463,465,466,469,470,472,473,476,477,479,480,482,483,484,486,487,490,491,493,494,497,498,500,501,504,505,507,508,511	Q96KP6=Q15025_A+Q96KP6=Q15025_B
ENSG00000050748	ENSG00000111266	P45984	Q9BY84	P45984=Q9BY84	4yr8-A-B	P45984=Q9BY84_4yr8-A-B	179,180,181,186,189,196,197,198,199,228,229,230,231,234,253,255,256,258,259,262,263+172,215,216,218,246,248,267,268,271,275,279,280,281,282,283,284,285,286,288,289,290,292,293,296	P45984=Q9BY84_A+P45984=Q9BY84_B
ENSG00000050748	ENSG00000120875	P45984	Q13115	P45984=Q13115	4yr8-A-B	P45984=Q13115_4yr8-A-B	177,178,180,181,182,184,185,189,196,197,198,199,228,229,230,231,234,253,255,256,258,259,260,262,263+191,209,231,248,250,251,252,281,282,284,303,304,307,311,315,316,317,318,319,320,321,322,324,325,326,328	P45984=Q13115_A+P45984=Q13115_B
ENSG00000050748	ENSG00000143507	P45984	Q9Y6W6	P45984=Q9Y6W6	4yr8-A-B	P45984=Q9Y6W6_4yr8-A-B	177,178,179,180,181,182,183,189,197,198,199,228,229,230,231,253,255,256,258,259,262,263+333,334,335,357,376,377,379,380,409,410,431,432,435,439,443,444,445,446,447,448,449,450,452,453,454,456	P45984=Q9Y6W6_A+P45984=Q9Y6W6_B
ENSG00000051128	ENSG00000106689	Q9NSC5	P50458	Q9NSC5=P50458	2xqn-M-T	Q9NSC5=P50458_2xqn-M-T	13,15,17,25,26,27,29,33,34,74,76,77,79,93,94,95,96+104,107,116,117,118,119,120,134,144,147,159,160,161,162,164	Q9NSC5=P50458_A+Q9NSC5=P50458_B
ENSG00000051128	ENSG00000152413	Q9NSC5	Q86YM7	Q9NSC5=Q86YM7	5zz9-A-B	Q9NSC5=Q86YM7_5zz9-A-B	7,9,41,43,44,45,46,47,48,105,108,109,112,115,116,117,118,119,120,121,122,123,124,125,126,131+1,3,5,33,37,39,42,44,46,48,50,52,53,54,55,58,59,60,62,64,65,66,78,79,80,81,82,104,107	Q9NSC5=Q86YM7_A+Q9NSC5=Q86YM7_B
ENSG00000051620	ENSG00000249915	Q9Y5Z4	O75340	Q9Y5Z4=O75340	5gqq-A-C	Q9Y5Z4=O75340_5gqq-A-C	11,12,13,14,15,16,21,22,23,24,25,39,41,43,48,51,52,53,54,55,56,58,60,61,62,63,64,65,66,68,69,85,86,87,88,89,90,91,95,97,98,99,100,101,102,105,106,107,108,109,110,152,155,156,159,163,169,170,171,172,173,174,177,178,179,182,183,185,186,187,188,191,193,194+1,2,3,4,6,7,8,9,10,11,12,13,14,15,16,17,18,19,31,34,37,48,51,52,53,54,55,56,57,58,59,85,88,89,92,96,100,140,141,143,148	Q9Y5Z4=O75340_A+Q9Y5Z4=O75340_B
ENSG00000053371	ENSG00000162482	O43488	O95154	O43488=O95154	1gve-A-B	O43488=O95154_1gve-A-B	175,176,179,180,183,184,186,187,206,209,210,211,213,214,217,218,347,348,351,352,356,357,358+122,146,147,148,151,152,155,156,159,178,181,182,183,185,186,189,190,320,323,324,328,329,330	O43488=O95154_A+O43488=O95154_B
ENSG00000054116	ENSG00000170043	O43617	Q9Y5R8	O43617=Q9Y5R8	2j3t-A-C	O43617=Q9Y5R8_2j3t-A-C	54,56,57,58,60,61,62,64,65,66,67,141,142,143,173,174,175,176,177,178,179,180+11,12,13,39,43,46,47,50,51,56,57,58,74,75,76,77,78,79,80,98,101,102,105,106,109,110,111,112,113,115,116,117	O43617=Q9Y5R8_A+O43617=Q9Y5R8_B
ENSG00000054116	ENSG00000181029	O43617	Q8IUR0	O43617=Q8IUR0	2j3w-D-F	O43617=Q8IUR0_2j3w-D-F	11,12,13,14,15,16,17,18,19,21,22,23,25,26,28,29,30,32,33,34,43,46,47,50,51,54,55,58,62,85,86,87,88,111,130+22,23,24,25,26,27,28,29,31,32,33,34,35,36,38,39,43,53,57,60,61,64,65,68,72,96,97,126,127,129,142	O43617=Q8IUR0_A+O43617=Q8IUR0_B
ENSG00000054116	ENSG00000196459	O43617	P0DI81	P0DI81=O43617	2j3w-A-D	P0DI81=O43617_2j3w-A-D	32,33,34,35+132,136	P0DI81=O43617_B+P0DI81=O43617_A
ENSG00000054116	ENSG00000256060	O43617	P0DI82	P0DI82=O43617	2j3w-A-D	P0DI82=O43617_2j3w-A-D	32,33,34,35+132,136	P0DI82=O43617_B+P0DI82=O43617_A
ENSG00000056558	ENSG00000127191	Q13077	Q12933	Q13077=Q12933	1ca9-A-B	Q13077=Q12933_1ca9-A-B	228,232,235,236,239,242,243,246,247,249,250,252,253,256,257,260,300,301,332,333,335,336+314,317,318,321,322,324,325,328,331,332,335,338,339,342,343,345,346,348,349,350,351,353,354,355,357,435,437,487,491	Q13077=Q12933_A+Q13077=Q12933_B
ENSG00000056558	ENSG00000175104	Q13077	Q9Y4K3	Q13077=Q9Y4K3	5e1t-A-B	Q13077=Q9Y4K3_5e1t-A-B	225,228,229,232,235,236,239,242,246,249,250,252,253,256,257,260,265,271,273,276,277,279,280,281,291,296,297,298,299,300,301,302,303,304,305,306,307,309,311,312,322,324,325,326,327,328,329,330,331,332,333,334,335,336,337,339,341,343,344,345,346,347,348,349,373,374,387,388,390,391,393,394,401,406,408,409,410,411,412,413+129,130,131,132,133,134,135,136,137,138,139,140,141,142,143,144,145,306,307,309…	Q13077=Q9Y4K3_A+Q13077=Q9Y4K3_B
ENSG00000057663	ENSG00000205356	Q9H1Y0	Q7Z6L1	Q9H1Y0=Q7Z6L1	4tq1-A-B	Q9H1Y0=Q7Z6L1_4tq1-A-B	2,3,4,6,7,10,11,14,15,16,17,18,35,36,37,38,39,40,41,48,51,96,97,158,159,160,161,241,242,243,244,245,246,248,249,250,253,254+575,577,578,579,581,582,583,585,586,589,590,592,593,594,597,598,600,601,602,603,604,605,606,607,608	Q9H1Y0=Q7Z6L1_A+Q9H1Y0=Q7Z6L1_B
ENSG00000058404	ENSG00000070808	Q13554	Q9UQM7	Q13554=Q9UQM7	2bdw-A-B	Q13554=Q9UQM7_2bdw-A-B	17,18,20,29,30,39,92,94,147,289,292,293,296,297,299,300,303,304,306,307,310,311,313,314+15,16,17,18,19,28,29,38,91,93,146,292,295,296,298,299,302,303,305,306,309,310,313,314,317	Q13554=Q9UQM7_A+Q13554=Q9UQM7_B
ENSG00000058404	ENSG00000145349	Q13554	Q13557	Q13554=Q13557	2bdw-A-B	Q13554=Q13557_2bdw-A-B	18,19,20,29,30,39,92,94,100,147,293,296,297,299,300,303,304,306,307,310,311,313,314+16,17,18,19,20,22,29,30,39,94,147,293,296,297,299,300,303,304,306,307,310,311,314	Q13554=Q13557_A+Q13554=Q13557_B
ENSG00000058404	ENSG00000148660	Q13554	Q13555	Q13554=Q13555	2bdw-A-B	Q13554=Q13555_2bdw-A-B	17,18,19,20,29,30,39,92,94,146,147,293,296,297,299,300,303,304,306,307,310,311,313,314+16,17,18,20,29,30,39,92,94,147,293,296,297,299,300,303,304,306,307,310,311,314,316	Q13554=Q13555_A+Q13554=Q13555_B
ENSG00000061455	ENSG00000100105	Q9NQX0	Q9HBE1	Q9NQX0=Q9HBE1	2i13-A-B	Q9NQX0=Q9HBE1_2i13-A-B	489,499,500,501,502,507,516,517+382,383,384,385,386,391,395,398	Q9NQX0=Q9HBE1_A+Q9NQX0=Q9HBE1_B
ENSG00000063244	ENSG00000160201	P26368	Q01081	Q01081=P26368	1jmt-A-B	Q01081=P26368_1jmt-A-B	90,91,92,93,94,95,96,99,102,103,104,105,107,108,111+37,48,77,80,81,84,85,88,89,92,130,131,132,133,134,135,136,137,138,139,140,141	Q01081=P26368_B+Q01081=P26368_A
ENSG00000063244	ENSG00000162613	P26368	Q96AE4	P26368=Q96AE4	2kxh-A-B	P26368=Q96AE4_2kxh-A-B	217,218,269,270,271,273,274,275,277,278,280,281,282,315,318,319,320,322,323,324,325,326,329+24,25,27,30,31,33,34,35,37,38,41,42,44,45,46,57,59,63	P26368=Q96AE4_A+P26368=Q96AE4_B
ENSG00000063244	ENSG00000168066	P26368	Q15637	Q15637=P26368	2m0g-A-B	Q15637=P26368_2m0g-A-B	371,372,373,381,382,387,396,397,398,400,401,404,405,431,446,449,450,451,452,453,454,455,456,458,459,460,461,462,475+13,14,15,16,19,20,21,22,23,24,25,26,36,37,38,39,40,41,42,46,49,50,53,56,57,60,63,64,69,70,71,72,79	Q15637=P26368_B+Q15637=P26368_A
ENSG00000063244	ENSG00000169800	P26368	Q15415	P26368=Q15415	1cvj-A-B	P26368=Q15415_1cvj-A-B	158,159,160,161,162,163,164,166,167,171,173,191,193,194,196+20,21,22,25,36,37,38,41,42,43,44,45,46	P26368=Q15415_A+P26368=Q15415_B
ENSG00000063244	ENSG00000179950	P26368	Q9UHX1	P26368=Q9UHX1	3vaf-A-B	P26368=Q9UHX1_3vaf-A-B	139,140,141,142,143,153,154,155,156,157,158,159,160,161,164,165,166,167,168,169,189,192,193,194,195,196,198,199,200,217,218,219,220,221,222,223,224,225+114,115,116,117,118,122,215,218,219,220,221,222,223,224,256,259,302,303,304,305,306,307,308,309,310,311,314	P26368=Q9UHX1_A+P26368=Q9UHX1_B
ENSG00000063244	ENSG00000275895	P26368	P0DN76	P0DN76=P26368	1jmt-A-B	P0DN76=P26368_1jmt-A-B	90,91,92,93,94,95,96,99,102,103,104,105,107,108,111+37,48,77,80,81,84,85,88,89,92,130,131,132,133,134,135,136,137,138,139,140,141	P0DN76=P26368_B+P0DN76=P26368_A
ENSG00000063515	ENSG00000175329	O15499	Q2M1V0	O15499=Q2M1V0	3a01-B-F	O15499=Q2M1V0_3a01-B-F	149,150,178,181,182,183,184+102,103,104,105,106	O15499=Q2M1V0_A+O15499=Q2M1V0_B
ENSG00000063587	ENSG00000152475	Q9NSD4	Q96EG3	Q9NSD4=Q96EG3	5v3j-E-F	Q9NSD4=Q96EG3_5v3j-E-F	173,174,240,244,348,351,352,353+256,394,395,396,403,413,415,519,523	Q9NSD4=Q96EG3_A+Q9NSD4=Q96EG3_B
ENSG00000063587	ENSG00000179930	Q9NSD4	Q5T619	Q9NSD4=Q5T619	5v3j-E-F	Q9NSD4=Q5T619_5v3j-E-F	136,237,244,348,353,372+323,326,423,424,442,443,444,551	Q9NSD4=Q5T619_A+Q9NSD4=Q5T619_B
ENSG00000063587	ENSG00000180884	Q9NSD4	Q3KQV3	Q9NSD4=Q3KQV3	5v3j-E-F	Q9NSD4=Q3KQV3_5v3j-E-F	157,164,258,353+354,454,473,474,475,486	Q9NSD4=Q3KQV3_A+Q9NSD4=Q3KQV3_B
ENSG00000063587	ENSG00000181894	Q9NSD4	Q86UD4	Q9NSD4=Q86UD4	5v3j-E-F	Q9NSD4=Q86UD4_5v3j-E-F	244,258,348,349,353,368,371+299,303,306,402,420,423,425,437	Q9NSD4=Q86UD4_A+Q9NSD4=Q86UD4_B
ENSG00000063978	ENSG00000103275	P78317	P63279	P78317=P63279	4ap4-A-E	P78317=P63279_4ap4-A-E	122,123,124,133,134,135,136,137,145,147,161,162,166,169,170,172,173,174,175,177+1,2,3,7,8,11,12,18,19,69,70,100,101,102,104,105,106,108	P78317=P63279_A+P78317=P63279_B
ENSG00000063978	ENSG00000112343	P78317	O00635	P78317=O00635	6s53-G-H	P78317=O00635_6s53-H-G	126,127,128,129,139,144,145,146,147,148,149,150,151,154,155,157,186,187,188,189,190+13,28,29,30,31,32,33,34,54,57,69,70,71,72,73,74,75,76,77,79	P78317=O00635_A+P78317=O00635_B
ENSG00000063978	ENSG00000116030	P78317	P63165	P63165=P78317	2mp2-A-C	P63165=P78317_2mp2-A-C	50,52,53,54,55,56,57,58,59,60,61,62,63,64,65,66+19,21,32,33,34,35,36,37,38,39,41,42,43,45,46,50,51,53,54,55,73,74,100,101	P63165=P78317_B+P63165=P78317_A
ENSG00000064655	ENSG00000126778	O00167	Q15475	Q15475=O00167	4egc-A-B	Q15475=O00167_4egc-A-B	269,495,496,497,498,507,514,515,516,517,518,519,525,528,531,532,535,536,537,538+4,5,7,9,12,13,16,17,19,20,21,23,24,26,29,33,36	Q15475=O00167_B+Q15475=O00167_A
ENSG00000064999	ENSG00000164512	Q92625	Q3KP44	Q92625=Q3KP44	5lel-A-D	Q92625=Q3KP44_5lel-A-D	229,232,233,236,264,268+176,177,179,180,184,217,221,222,254	Q92625=Q3KP44_A+Q92625=Q3KP44_B
ENSG00000065029	ENSG00000143442	P36508	Q7Z3K3	P36508=Q7Z3K3	5yef-A-B	P36508=Q7Z3K3_5yef-A-B	230,246,249,250,252,253,258,259,260,261+548,549,550,551,553,613,614,616,618	P36508=Q7Z3K3_A+P36508=Q7Z3K3_B
ENSG00000065029	ENSG00000161405	P36508	Q9UKT9	P36508=Q9UKT9	2i13-A-B	P36508=Q9UKT9_2i13-A-B	2,150,151,152,153,154,156,157,158,163,165,166,167,169,252,253,254,255,256,259,260,261,262,263,265,272,273+128,171,173,174,175,176,177,186,190,200,206,207,209,227,228,230,231,232,233,234,236,237	P36508=Q9UKT9_A+P36508=Q9UKT9_B
ENSG00000065029	ENSG00000163884	P36508	Q9UIH9	P36508=Q9UIH9	6b0o-A-D	P36508=Q9UIH9_6b0o-A-D	198,199,200,213,216,219,220,222+354,355,356,369,372,373,375,376,377,378,379,380	P36508=Q9UIH9_A+P36508=Q9UIH9_B
ENSG00000065029	ENSG00000167625	P36508	Q8TF50	P36508=Q8TF50	5v3j-E-F	P36508=Q8TF50_5v3j-E-F	115,118,119,120,121,198,200,202,204,318,319+236,237,238,239,348,484,496,498,588,589,592	P36508=Q8TF50_A+P36508=Q8TF50_B
ENSG00000065029	ENSG00000183309	P36508	O75123	P36508=O75123	2i13-A-B	P36508=O75123_2i13-A-B	243,247,253,254,255,256,269,272+206,207,208,209,210,219,222,223	P36508=O75123_A+P36508=O75123_B
ENSG00000065029	ENSG00000197050	P36508	Q8TAQ5	P36508=Q8TAQ5	2i13-A-B	P36508=Q8TAQ5_2i13-A-B	183,252,253,254,255,256,258,269,272,273+584,586,587,588,589,590,591,599,602	P36508=Q8TAQ5_A+P36508=Q8TAQ5_B
ENSG00000065135	ENSG00000121957	P08754	P81274	P08754=P81274	4g5s-A-E	P08754=P81274_4g5s-A-E	39,40,41,42,43,46,47,68,69,72,75,76,79,80,83,147,148,149,178,179,180,181,200,201,202,203,205,209,210,211,212,213,215,216,239,242,245,248,249,252,253,256,258,259+597,598,600,601,602,603,604,605,607,608,609,610,611,612,613,614,615,616,617,618,624,625,626,628,630	P08754=P81274_A+P08754=P81274_B
ENSG00000065135	ENSG00000169220	P08754	O43566	P08754=O43566	2ihb-A-B	P08754=O43566_2ihb-A-B	21,29,68,71,72,75,90,115,116,145,147,179,180,181,182,183,184,185,204,206,207,209,210,213,233,234,235,236,237,238+44,46,47,48,49,87,88,89,90,92,93,128,129,130,131,132,133,134,135,136,137,138,139,140,141,142,145,146,147,148,149,165,167,168,169,170,173,176,187,188,189,190	P08754=O43566_A+P08754=O43566_B
ENSG00000065427	ENSG00000106305	Q15046	Q13155	Q15046=Q13155	4dpg-A-I	Q15046=Q13155_4dpg-A-I	100,101,102,103,104,107,110,111,150,241,245,248,249,252,253,256,257,259,260,261,262,263,264,265,313,314,342,343,344,345,349,352,353,356,359,360,363,364,369+1,2,4,5,6,7,9,10,14,15,16,17,18,19,20,21,23,24,25,27,28,29,30,31	Q15046=Q13155_A+Q15046=Q13155_B
ENSG00000066136	ENSG00000117505	Q13952	Q01658	Q01658=Q13952	1n1j-A-B	Q01658=Q13952_1n1j-A-B	36,39,40,41,42,43,44,47,48,49,50,51,52,54,55,57,58,60,61,62,63,64,65,67,68,69,71,72,73,74,75,76,77,78,79,80,81,82,85,89,94,95,96,97,98,99,101,102,105,110,113,114,117,118+5,9,11,12,13,14,17,18,20,21,22,25,26,27,29,30,31,32,34,35,37,38,39,41,42,43,44,45,46,47,48,49,50,51,52,55,64,65,66,67,68,71,72,79,80,82,83,86,87,89,90,91,93,94,95,96,97,98,99	Q01658=Q13952_B+Q01658=Q13952_A
ENSG00000066136	ENSG00000120837	Q13952	P25208	P25208=Q13952	1n1j-A-B	P25208=Q13952_1n1j-A-B	37,38,39,40,41,42,43,44,47,48,50,51,52,54,55,58,60,61,62,64,65,67,68,69,71,72,73,74,75,76,77,78,79,80,81,82,85,89,94,95,96,97,98,101,105,110,113,114,117,118+55,57,58,59,60,63,64,66,67,68,71,72,73,75,76,77,78,79,81,82,84,85,86,88,89,90,91,92,93,94,96,97,98,99,102,111,112,113,114,115,116,118,119,122,126,127,129,130,133,134,136,137,138,140,141,142	P25208=Q13952_B+P25208=Q13952_A
ENSG00000066557	ENSG00000119661	Q9H9A6	Q4LDG9	Q9H9A6=Q4LDG9	6hkw-D-E	Q9H9A6=Q4LDG9_6hkw-D-E	79,82,105,128,129,152+42,44,68,70,93	Q9H9A6=Q4LDG9_A+Q9H9A6=Q4LDG9_B
ENSG00000067560	ENSG00000116584	P61586	Q92974	P61586=Q92974	4d0n-A-B	P61586=Q92974_4d0n-A-B	1,5,7,27,33,34,35,36,37,38,39,40,41,42,43,45,54,58,59,60,61,62,63,65,66,67,68,69,72,73,75,76+215,235,238,239,242,245,246,249,342,345,346,349,353,356,366,367,368,370,371,376,377,382,385,386,388,389,391,392,393,395,396,397,400,423,426,427,429,430,433,434,437	P61586=Q92974_A+P61586=Q92974_B
ENSG00000067955	ENSG00000159216	Q13951	Q01196	Q01196=Q13951	3wts-A-B	Q01196=Q13951_3wts-A-B	1,2,3,4,5,11,17,28,29,30,33,34,40,54,56,58,59,60,61,62,63,64,65,67,71,100,101,102,103,104,105,131+66,67,68,69,94,95,96,104,106,107,108,109,110,112,113,114,115,116,147,149,151,153,154,155,156,157,158,159,160,161,163	Q01196=Q13951_B+Q01196=Q13951_A
ENSG00000068028	ENSG00000104375	Q9NS23	Q13188	Q13188=Q9NS23	4lgd-B-E	Q13188=Q9NS23_4lgd-B-E	265,266,267,268,269,270,271,272,289,290,291,292,293,294,295,296,297,299,300,301,302,303,304,307,308,310,311,314+16,19,20,60,64,65,66,68,69,71,72,75,85,86,87,88,89,90,95,174,175,334,335,336,337,338,339,340,341	Q13188=Q9NS23_B+Q13188=Q9NS23_A
ENSG00000068971	ENSG00000105568	Q15173	P30153	P30153=Q15173	2iae-A-B	P30153=Q15173_2iae-A-B	140,141,142,143,193,196,203,233,234,237,240,241,244,245,246,276,280,321,322+61,62,100,101,102,103,105,140,141,177,178,179,180,183,216,217,219,255,256,257,258,295,297	P30153=Q15173_B+P30153=Q15173_A
ENSG00000068976	ENSG00000100504	P11217	P06737	P11217=P06737	1gpa-A-B	P11217=P06737_1gpa-A-B	1,2,3,4,5,6,7,8,9,10,11,12,13,14,15,16,19,20,29,31,32,33,34,36,37,38,39,40,41,42,43,44,45,46,47,49,51,52,61,62,65,68,69,73,115,116,117,118,164,178,180,185,186,192,194,195,196,251,254,267,268,270,271,274,278,840,841,842+8,9,10,11,12,13,14,15,16,19,29,30,31,32,33,34,36,37,38,39,40,41,42,43,44,45,48,49,51,52,53,56,61,62,63,65,68,69,73,94,95,96,97,100,109,110,113,115,116,117,118,119,120,121,122,123,1…	P11217=P06737_A+P11217=P06737_B
ENSG00000068976	ENSG00000100994	P11217	P11216	P11217=P11216	1abb-A-B	P11217=P11216_1abb-A-B	4,6,7,8,9,10,11,12,13,14,15,16,19,29,30,31,32,33,34,35,36,37,38,39,40,41,42,43,44,45,46,51,52,61,62,65,68,69,73,114,115,116,117,118,164,178,179,180,185,186,192,194,195,196,197,251,253,254,264,267,268,270,271,274,278,840,841,842+10,11,12,13,14,15,16,19,29,30,31,32,33,34,35,36,37,38,39,40,41,42,43,44,45,51,52,53,56,61,62,65,68,69,73,110,112,113,114,115,116,117,118,119,120,121,123,164,185,186,192,19…	P11217=P11216_A+P11217=P11216_B
ENSG00000069011	ENSG00000105991	P78337	P49639	P78337=P49639	2h1k-A-B	P78337=P49639_2h1k-A-B	109,110,111,112,113,114,115,116,121,144,145,148,167,168,169,172+213,214,216,237,238,239,241,242,243,245,246,249,252,280,283,284,287,289	P78337=P49639_A+P78337=P49639_B
ENSG00000069011	ENSG00000120149	P78337	P35548	P35548=P78337	3a01-E-F	P35548=P78337_3a01-E-F	129,130,131,132,134+196,199,200,201,204	P35548=P78337_B+P35548=P78337_A
ENSG00000069011	ENSG00000122145	P78337	Q9Y458	Q9Y458=P78337	4s0h-A-B	Q9Y458=P78337_4s0h-A-B	105,112,140,143,145,146,147,148,149,150,151,152,153,154,155,157,214,216,217,218,219,220,221+6,7,8,9,10,11,12,94,95,96,97,98,99,101,102,103,105,106,107,108,109,110,111,112,120,121,122,123,124,125,126,127,144,148,152,161,180,191,193,195,197,198,219,222,224,251,252,253,254,255,256,257,267,271,274,275,277	Q9Y458=P78337_B+Q9Y458=P78337_A
ENSG00000069011	ENSG00000143178	P78337	O60806	O60806=P78337	4s0h-A-B	O60806=P78337_4s0h-A-B	109,112,140,145,146,147,148,149,150,151,152,153,154,155+45,46,47,48,50,51,52,54,55,56,57,58,59,60,61,70,71,72,73,74,75,76,91,93,126,127,137,139,141,142,143,145,164,167,186,187,188,189,190,191,192,206,209,211	O60806=P78337_B+O60806=P78337_A
ENSG00000069329	ENSG00000111237	Q96QK1	Q9UBQ0	Q9UBQ0=Q96QK1	2r17-A-C	Q9UBQ0=Q96QK1_2r17-A-C	469,471,472,473,474,475,476,477,478,479,480,488,489,492,493,495,496,499,527,530,531,534,537,538,541,579,582,583,586,589,590,593,626,629,630,632,633,634,636,637,672,675,679,722,725,726,729,732,733,768,769,772,773,775,776+4,6,12,13,14,15,16,18,23,25,26,27,28,29,30,31,32,33,34,42,43,44,45,47,48,49,50,51,52,53,54,55,56,60,62,63,65,71,88,89,91,92,93,95,97,98,101,103,104,105,107,124,125,127,139,141,142…	Q9UBQ0=Q96QK1_B+Q9UBQ0=Q96QK1_A
ENSG00000069329	ENSG00000122958	Q96QK1	O75436	Q96QK1=O75436	5f0j-A-B	Q96QK1=O75436_5f0j-A-B	54,95,96,99,100,101,102,103,104,105,107,111,132,135,136,138,139,140,141,142,145,189,192,196+190,232,233,234,235,236,237,238,239,240,241,244,245,246,247,249,251,253,254,255,313,323	Q96QK1=O75436_A+Q96QK1=O75436_B
ENSG00000069329	ENSG00000151502	Q96QK1	Q4G0F5	Q96QK1=Q4G0F5	5f0j-A-B	Q96QK1=Q4G0F5_5f0j-A-B	54,56,95,96,99,100,101,102,103,104,105,107,111,132,135,136,138,139,140,141,142,145,189,192,196+192,203,230,231,232,233,234,235,236,237,238,239,242,243,244,245,247,249,251,252,253	Q96QK1=Q4G0F5_A+Q96QK1=Q4G0F5_B
ENSG00000069493	ENSG00000134545	Q9UHP7	P26715	Q9UHP7=P26715	6e7d-A-Q	Q9UHP7=P26715_6e7d-A-Q	130,159,160,161,162,165,167,168,169,172,173,174,175,177,178,179,180+135,137,138,139,172,201,202,203,204,207,212,213,218,219,220,222,223,224,225,226	Q9UHP7=P26715_A+Q9UHP7=P26715_B
ENSG00000069493	ENSG00000188393	Q9UHP7	Q6UVW9	Q9UHP7=Q6UVW9	4wco-A-B	Q9UHP7=Q6UVW9_4wco-A-B	70,71,72,73,74,75,79,80,81,89,91,121,124,125+55,56,57,58,59,60,61,62,63,64,72,73,104,107,108,109,112,114,164	Q9UHP7=Q6UVW9_A+Q9UHP7=Q6UVW9_B
ENSG00000069956	ENSG00000089022	Q16659	Q8IW41	Q8IW41=Q16659	4nif-A-B	Q8IW41=Q16659_4nif-A-B	1,2,3,4,5,6,7,8,9,10,11,12,28,29,30,31,32,33,75,76,112,113,117,118,120,121,124,127,128,131,132,134,135,138,162,163,164,165,166,191,192,195,229,235,236,248,318,319,320,321,324+57,58,60,64,72,73,74,75,95,110,128,129,130,131,132,133,134,135,136,137,138,140,146,147,149,154,155,163,164,165,166,167,176,177,178,179,191,192,193,194,196,197,200,201,212,214,215,216,217,218,219,220,221,222,223,224,225,226,2…	Q8IW41=Q16659_B+Q8IW41=Q16659_A
ENSG00000069974	ENSG00000102362	P51159	Q96C24	P51159=Q96C24	1zbd-A-B	P51159=Q96C24_1zbd-A-B	5,6,7,8,9,42,43,44,45,46,66,71,73,80,81,88,90,91,92,93,122,125,126,181,184,185,188,189,190,191,192+10,11,14,17,18,21,22,24,25,28,32,35,81,95,97,99,101,109,110,113,114,116,118,119,120,121,122,126	P51159=Q96C24_A+P51159=Q96C24_B
ENSG00000069974	ENSG00000142765	P51159	Q8IYJ3	P51159=Q8IYJ3	3bc1-A-B	P51159=Q8IYJ3_3bc1-A-B	3,4,6,7,8,9,11,42,43,44,45,46,48,69,71,73,80,81,84,88,90,91,92,93,122,181,184,185,188,189+41,44,45,48,49,51,52,55,56,58,59,62,65,75,78,79,83,84	P51159=Q8IYJ3_A+P51159=Q8IYJ3_B
ENSG00000069974	ENSG00000147041	P51159	Q8TDW5	P51159=Q8TDW5	2zet-A-C	P51159=Q8TDW5_2zet-A-C	1,2,3,4,6,7,8,9,11,42,43,44,45,46,48,50,55,56,62,63,64,66,69,71,73,80,81,83,84,90,91,92,93,118,119,120,121,122,123,124,184,185,186,188,189,191,221+8,9,10,12,13,17,20,21,24,25,27,28,30,31,32,34,35,38,58,59,82,94,95,96,97,98,99,100,110,111,113,114,115,119,120,121,123,124,127,128,130,131,132,133,134,135,136,137,138,139,140,141	P51159=Q8TDW5_A+P51159=Q8TDW5_B
ENSG00000069974	ENSG00000164674	P51159	Q4VX76	P51159=Q4VX76	2zet-A-C	P51159=Q4VX76_2zet-A-C	4,5,6,7,8,9,11,42,44,45,46,47,48,53,55,56,57,58,61,62,63,64,66,71,73,80,81,83,84,87,88,90,91,92,93,118,119,120,121,122,123,124,182,184,185,186,188+5,6,7,10,11,14,17,18,21,24,25,28,29,31,32,35,93,94,95,96,97,98,107,110,111,112,113,114,115,117,119,120,121,123,124,127,128,130,131,132,133,135,136	P51159=Q4VX76_A+P51159=Q4VX76_B
ENSG00000069974	ENSG00000170011	P51159	Q8NFW9	P51159=Q8NFW9	2zet-A-C	P51159=Q8NFW9_2zet-A-C	4,6,7,8,9,10,11,42,44,45,46,48,55,56,57,58,61,62,63,64,66,69,71,73,80,81,83,84,87,88,90,91,92,93,118,119,120,121,122,123,124,181,184,185,186,188,189,190+5,6,7,9,10,11,14,17,18,21,22,24,25,28,29,32,35,94,95,96,97,98,99,100,108,111,112,114,115,116,118,120,121,122,124,125,128,129,131,132,133,134,136,137	P51159=Q8NFW9_A+P51159=Q8NFW9_B
ENSG00000070423	ENSG00000072401	Q9BV68	P51668	P51668=Q9BV68	2lxp-A-C	P51668=Q9BV68_2lxp-A-C	230,231,232,233,234,258,259,262,263,267,268,270+1,4,5,59,61,62,63,88,91,92,93,94,95,96,97	P51668=Q9BV68_B+P51668=Q9BV68_A
ENSG00000070423	ENSG00000078967	Q9BV68	Q9Y2X8	Q9Y2X8=Q9BV68	2lxp-A-C	Q9Y2X8=Q9BV68_2lxp-A-C	230,231,233,234,255,258,259,262,263,266,267,268,270+4,5,8,59,61,62,63,87,88,91,92,93,94,95,96,97	Q9Y2X8=Q9BV68_B+Q9Y2X8=Q9BV68_A
ENSG00000070423	ENSG00000109332	Q9BV68	P61077	P61077=Q9BV68	2lxp-A-C	P61077=Q9BV68_2lxp-A-C	230,231,232,233,234,236,255,258,259,262,263,266,267,268,270+4,5,8,61,62,63,91,92,93,94,95,96	P61077=Q9BV68_B+P61077=Q9BV68_A
ENSG00000070423	ENSG00000131508	Q9BV68	P62837	P62837=Q9BV68	2lxp-A-C	P62837=Q9BV68_2lxp-A-C	230,231,232,233,234,255,258,259,262,267,268,270+1,4,5,8,9,61,62,63,91,92,93,94,95,96,97	P62837=Q9BV68_B+P62837=Q9BV68_A
ENSG00000070423	ENSG00000170035	Q9BV68	Q969T4	Q969T4=Q9BV68	5zbu-A-B	Q969T4=Q9BV68_5zbu-B-A	227,230,231,232,233,234,255,258,259,262,266,267,268,270+64,65,68,69,72,121,122,123,151,152,153,154,155,156,158	Q969T4=Q9BV68_B+Q969T4=Q9BV68_A
ENSG00000070423	ENSG00000182247	Q9BV68	Q96LR5	Q96LR5=Q9BV68	5zbu-A-B	Q96LR5=Q9BV68_5zbu-B-A	230,231,232,233,234,255,258,259,263,267,268,270,281,282,284,285,286+42,43,45,47,58,59,62,63,66,115,116,145,146,147,148,149,150,151,152	Q96LR5=Q9BV68_B+Q96LR5=Q9BV68_A
ENSG00000070476	ENSG00000143442	Q2QGD7	Q7Z3K3	Q2QGD7=Q7Z3K3	5yel-A-B	Q2QGD7=Q7Z3K3_5yel-A-B	294,295,296,331,332,333,334,344,352,374,375,377,378,394+557,558,559,570,592,593,594,609,614,678,679,680,681,682,692,694	Q2QGD7=Q7Z3K3_A+Q2QGD7=Q7Z3K3_B
ENSG00000070770	ENSG00000204435	P19784	P67870	P19784=P67870	1jwh-A-C	P19784=P67870_1jwh-A-C	42,43,44,45,48,50,51,53,55,73,106+34,37,91,126,166,169,170	P19784=P67870_A+P19784=P67870_B
ENSG00000070808	ENSG00000145349	Q9UQM7	Q13557	Q9UQM7=Q13557	2bdw-A-B	Q9UQM7=Q13557_2bdw-A-B	17,18,19,28,29,38,91,93,99,105,106,146,147,292,295,296,298,299,302,303,305,306,309,310,312,313+1,2,3,15,16,17,18,19,20,29,30,39,94,147,293,296,297,299,300,303,304,306,307,310,311,313,314	Q9UQM7=Q13557_A+Q9UQM7=Q13557_B
ENSG00000070808	ENSG00000148660	Q9UQM7	Q13555	Q9UQM7=Q13555	2bdw-A-B	Q9UQM7=Q13555_2bdw-A-B	16,17,18,19,28,29,38,91,93,146,292,295,296,298,299,302,303,305,306,309,310,312,313+16,17,18,20,29,30,39,92,94,147,293,296,297,299,300,303,304,306,307,310,311,313,314	Q9UQM7=Q13555_A+Q9UQM7=Q13555_B
ENSG00000070831	ENSG00000101349	P60953	Q9P286	Q9P286=P60953	5upl-A-B	Q9P286=P60953_5upl-A-B	26,27,28,30,31,51,153,160,166,171,174,177,178,179+416,417,418,419,420,422,425,486,603,615,617,649,650,652,653	Q9P286=P60953_B+Q9P286=P60953_A
ENSG00000070831	ENSG00000124171	P60953	Q9BYG5	P60953=Q9BYG5	1nf3-A-C	P60953=Q9BYG5_1nf3-A-C	23,24,25,36,37,38,39,40,41,42,43,44,45,46,47,48,56,64,66,67,70,74,166,170,173,174+131,132,133,134,135,136,137,138,139,140,141,142,143,144,145,148,149,152,153,154,156,204,205,206,207,208	P60953=Q9BYG5_A+P60953=Q9BYG5_B
ENSG00000070831	ENSG00000180370	P60953	Q13177	Q13177=P60953	5upl-A-B	Q13177=P60953_5upl-A-B	153,167,170,171,174,175,177,178,179,180+401,403,417,449,450	Q13177=P60953_B+Q13177=P60953_A
ENSG00000071051	ENSG00000074966	O43639	P42681	O43639=P42681	1k9a-A-B	O43639=P42681_1k9a-A-B	331,333,338,339,341,344,345,346,347,348,365,366,367,369+119,125,126,128,133,136,293,295,324,330,344,345,399,400,401,402	O43639=P42681_A+O43639=P42681_B
ENSG00000071051	ENSG00000105251	O43639	Q96IW2	O43639=Q96IW2	5cdw-A-B	O43639=Q96IW2_5cdw-A-B	272,273,275,304,305,360,361+258,259,316,317,318,319,326,327,328,329	O43639=Q96IW2_A+O43639=Q96IW2_B
ENSG00000071051	ENSG00000106069	O43639	P52757	O43639=P52757	5cdw-A-E	O43639=P52757_5cdw-A-E	281,282,283,284,285,286,308,310,320,322,335,339,341,342,343,344,345,346,347,348,349,350,351,352,355,356,359,360,364,365,366,367,368,369,370,371+80,82,94,96,105,107,110,111,112,113,114,115,117,118,119,120,121,123,124,125,126,127,128,129,131	O43639=P52757_A+O43639=P52757_B
ENSG00000071051	ENSG00000128656	O43639	P15882	O43639=P15882	5cdw-A-E	O43639=P15882_5cdw-A-E	279,280,281,282,283,285,308,310,320,335,339,341,342,343,344,345,346,347,348,349,350,351,352,355,356,359,360,364,365,366,367,368,369,370,371,372,373,374,375,376+49,50,68,70,72,77,78,79,86,93,94,95,96,97,98,99,101,102,103,104,105,106,107,108,109,110,111,112,113,114,116,117,119,120,121,122	O43639=P15882_A+O43639=P15882_B
ENSG00000071051	ENSG00000138443	O43639	Q9NYB9	O43639=Q9NYB9	4e6r-A-B	O43639=Q9NYB9_4e6r-A-B	127,142,150,155,159+467,468,482,495	O43639=Q9NYB9_A+O43639=Q9NYB9_B
ENSG00000071051	ENSG00000213672	O43639	Q9NZQ3	O43639=Q9NZQ3	1g83-A-B	O43639=Q9NZQ3_1g83-A-B	338,339,340,342,346,347,348+6,8,32,33,34,49,50,51,52	O43639=Q9NZQ3_A+O43639=Q9NZQ3_B
ENSG00000071242	ENSG00000100030	Q15349	P28482	Q15349=P28482	4nif-A-B	Q15349=P28482_4nif-A-B	458,562,563,564,565,566,577,578,579,580,581,582,584,585,588,655,656,657,709,710,711,712,713,714,716,717,718,719,720,722,723+13,15,16,17,30,33,34,35,36,37,38,55,57,61,64,81,82,109,115,119,121,125,128,129,131,132,135,158,159,160,161,162,187,191,231,232,315,316,317,318,321	Q15349=P28482_A+Q15349=P28482_B
ENSG00000071462	ENSG00000173113	O43709	Q9UI30	Q9UI30=O43709	6g4w-!q-!r	Q9UI30=O43709_6g4w-!r-!q	1,2,3,4,5,14,54,55,56,77,79,88,89,92,97,99,100,101,102,103,104,107,108,109,110,111,112,114,115,116,117,134,216+1,2,4,5,6,7,8,9,10,12,14,21,35,36,41,44,48,50,89,111,112,113,114,115,116,117,119,121	Q9UI30=O43709_B+Q9UI30=O43709_A
ENSG00000071539	ENSG00000124688	Q15645	Q15013	Q15645=Q15013	6f0x-D-P	Q15645=Q15013_6f0x-D-P	27,29,32,33,34,35,101,102,103,104,105,107,109,111,113,114,115,116,117,124,126,205,206,207,208,235,238,239,241,242,244,245+44,46,49,155,156,157,158,159,160,162,204,205,207,209,219,227,228,229,230,231,232,233,237,258,259,261,263,264,268	Q15645=Q15013_A+Q15645=Q15013_B
ENSG00000071564	ENSG00000113196	P15923	O96004	O96004=P15923	2ypa-A-B	O96004=P15923_2ypa-A-B	564,565,567,568,569,572,575,579,588,589,592,593,595,596,598,599,600,602,603,605,606,609,615,616,618+106,109,110,113,114,116,117,120,133,136,137,139,140,142,143,144,146,147,149,150,155,157	O96004=P15923_B+O96004=P15923_A
ENSG00000071564	ENSG00000117318	P15923	Q02535	P15923=Q02535	6mgn-A-B	P15923=Q02535_6mgn-A-B	558,559,560,561,562,564,565,568,569,571,572,575,579,588,589,592,593,595,596,598,599,600,602,603,605,606,609+41,42,43,44,47,48,50,51,54,67,70,71,72,73,74,75,76,77,78,79,80,81,83,84,86	P15923=Q02535_A+P15923=Q02535_B
ENSG00000071564	ENSG00000125968	P15923	P41134	P15923=P41134	6mgn-A-B	P15923=P41134_6mgn-A-B	508,510,511,512,560,561,562,564,565,568,569,571,572,575,579,588,589,592,593,595,596,598,599,600,602,603,605,606,609+23,24,25,66,67,68,69,72,73,75,76,79,91,92,95,96,98,99,101,102,103,105,106,108,109	P15923=P41134_A+P15923=P41134_B
ENSG00000071564	ENSG00000176009	P15923	Q9NQ33	Q9NQ33=P15923	2ypa-A-B	Q9NQ33=P15923_2ypa-A-B	564,565,567,568,569,571,572,575,576,579,589,592,595,596,598,599,600,602,603,605,606,609,611,612,613,614,615+107,108,111,112,114,115,118,130,131,134,135,137,138,140,141,142,144,145,147,148,149,151,152,153,154,155,156,157	Q9NQ33=P15923_B+Q9NQ33=P15923_A
ENSG00000071655	ENSG00000167491	O95983	Q86YP4	Q86YP4=O95983	2l2l-A-B	Q86YP4=O95983_2l2l-A-B	218,220,221,222,225,228,229,232,235,236,238,239,242,243,246,247,249,250,251+134,135,136,137,138,141,142,144,145,149,152,153,155,156,159,162,165,166,179	Q86YP4=O95983_B+Q86YP4=O95983_A
ENSG00000072062	ENSG00000108946	P17612	P10644	P17612=P10644	5jr7-A-B	P17612=P10644_5jr7-A-B	2,3,51,52,54,55,84,87,128,130,131,134,135,169,170,171,188,193,194,195,197,198,199,200,201,202,203,204,205,206,211,212,213,214,215,216,231,237,244,245,248,249,252,277,279,280,285,286,329,331+92,94,95,96,97,98,99,100,101,102,103,104,105,107,136,137,140,141,142,145,202,203,206,207,231,232,235,236,239,240,242,243,262,265,266,269,270,354,357,358,359,360,376,377,379	P17612=P10644_A+P17612=P10644_B
ENSG00000072062	ENSG00000188191	P17612	P31321	P17612=P31321	5jr7-A-B	P17612=P31321_5jr7-A-B	1,54,55,84,87,130,131,134,169,170,171,188,193,194,195,197,198,199,200,201,202,203,204,205,211,212,213,214,215,231,244,245,248,249,252,277,279,280,285,286,329,331+94,95,96,97,98,99,100,101,102,103,104,105,107,134,136,137,140,141,142,145,202,203,206,207,231,232,235,236,239,240,243,262,265,266,269,270,354,357,358,359,360,361	P17612=P31321_A+P17612=P31321_B
ENSG00000072110	ENSG00000164877	P12814	Q8IY33	P12814=Q8IY33	2r0o-A-B	P12814=Q8IY33_2r0o-A-B	46,47,48,49,50,51,67,76,82+12,19,20,22,24,25,28,29,32,55,89	P12814=Q8IY33_A+P12814=Q8IY33_B
ENSG00000072110	ENSG00000248746	P12814	Q08043	P12814=Q08043	1hci-A-B	P12814=Q08043_1hci-A-B	306,310,313,314,316,317,320,321,324,325,328,329,332,335,336,339,340,343,346,347,379,383,386,387,390,391,394,398,401,402,426,427,428,432,435,436,439,442,443,447,450,512,519,523,526,530,534,535,536,537,539,591,592,594,686,689,690,692,693,696,697,699,701,711,714,715,718,721,722,725,726,729,732,733,737,740+320,324,327,328,330,331,334,335,339,342,343,346,348,349,350,353,354,357,360,361,393,397,400,401…	P12814=Q08043_A+P12814=Q08043_B
ENSG00000072201	ENSG00000078967	Q8TBB1	Q9Y2X8	Q9Y2X8=Q8TBB1	5h7s-A-B	Q9Y2X8=Q8TBB1_5h7s-A-B	28,35,40,42,43,44,45,46,64,67,68,71,72,74,76,77,79+4,5,8,9,61,62,91,92,93,94,95,96,98	Q9Y2X8=Q8TBB1_B+Q9Y2X8=Q8TBB1_A
ENSG00000072201	ENSG00000172349	Q8TBB1	Q14005	Q8TBB1=Q14005	2opg-A-B	Q8TBB1=Q14005_2opg-A-B	289,290,291,292,297,298,300,302,304,307,321,358,360,361,362,364+232,236,237,238,239,245,246,247,266,279,282	Q8TBB1=Q14005_A+Q8TBB1=Q14005_B
ENSG00000072364	ENSG00000118985	Q9UHB7	O00472	Q9UHB7=O00472	5jw9-A-B	Q9UHB7=O00472_5jw9-A-B	310,311,312,313,315,316,317,319,320,322,323,324,325,327,328,329,330,331,332,333,334,335,336,337,338,340,342,343,344,345,347,348,351,353+528,541,544,545,548,552,555,556,559,562,563,565,566,569,570,572,573,576,581,586,590,593,594,597,600,606,607,608,609,611,612,614,615,618,619,621,622,624,625,626,628,629,632	Q9UHB7=O00472_A+Q9UHB7=O00472_B
ENSG00000072401	ENSG00000072609	P51668	Q96EP1	P51668=Q96EP1	4orh-B-C	P51668=Q96EP1_4orh-B-C	1,2,4,5,8,59,61,62,63,92,93,94,95,96,97+305,306,307,308,309,327,328,331,332,335,339,340,341,343	P51668=Q96EP1_A+P51668=Q96EP1_B
ENSG00000072401	ENSG00000080561	P51668	Q9UJV3	P51668=Q9UJV3	5eya-A-F	P51668=Q9UJV3_5eya-A-F	4,5,8,61,62,88,91,92,93,94,95,96,97+31,32,33,34,35,53,56,57,60,75,76,77,78,80	P51668=Q9UJV3_A+P51668=Q9UJV3_B
ENSG00000072401	ENSG00000101695	P51668	Q96EQ8	Q96EQ8=P51668	5vo0-A-B	Q96EQ8=P51668_5vo0-A-B	1,4,5,8,9,12,61,62,93,94,95,96,97+19,20,22,23,26,38,39,40,41,42,63,64,67,68,73,74,76	Q96EQ8=P51668_B+Q96EQ8=P51668_A
ENSG00000072401	ENSG00000101871	P51668	O15344	O15344=P51668	5fer-A-B	O15344=P51668_5fer-A-B	4,5,8,9,12,61,62,63,87,88,91,92,93,94,95,96,98+11,12,13,14,15,33,36,37,48,51,55,56,57,58,60	O15344=P51668_B+O15344=P51668_A
ENSG00000072401	ENSG00000101966	P51668	P98170	P98170=P51668	3eb6-A-B	P98170=P51668_3eb6-A-B	1,4,5,8,9,12,15,61,62,92,94,95,96,98+438,439,442,446,449,451,452,453,454,455,473,474,477,478,482,483,485	P98170=P51668_B+P98170=P51668_A
ENSG00000072401	ENSG00000110171	P51668	O75382	P51668=O75382	5vzw-A-F	P51668=O75382_5vzw-A-F	1,4,5,8,61,62,63,92,93,94,95,96+23,24,25,26,27,41,44,45,48,49,59,60,61,63	P51668=O75382_A+P51668=O75382_B
ENSG00000072401	ENSG00000116525	P51668	Q9BVG3	P51668=Q9BVG3	4tkp-A-B	P51668=Q9BVG3_4tkp-A-B	1,3,5,8,9,61,91,92,93,94,95,96,97,98,101+12,13,14,15,16,33,37,51,52,54	P51668=Q9BVG3_A+P51668=Q9BVG3_B
ENSG00000072401	ENSG00000121481	P51668	Q99496	P51668=Q99496	3rpg-A-C	P51668=Q99496_3rpg-A-C	4,5,8,9,12,15,16,61,62,63,88,92,93,94,95,96,97+43,46,52,53,54,55,56,75,78,79,82,84,86,87,88,89,91	P51668=Q99496_A+P51668=Q99496_B
ENSG00000072401	ENSG00000123091	P51668	Q9Y3C5	P51668=Q9Y3C5	4v3k-A-C	P51668=Q9Y3C5_4v3k-A-C	1,4,5,8,61,62,63,92,93,94,95,96,98+100,101,102,103,104,124,125,128,129,132,137,138,140	P51668=Q9Y3C5_A+P51668=Q9Y3C5_B
ENSG00000072401	ENSG00000146755	P51668	Q86XT4	P51668=Q86XT4	4tkp-A-B	P51668=Q86XT4_4tkp-A-B	4,5,8,9,16,61,92,94,95,96,97,98+8,17,18,19,20,21,54,55,57	P51668=Q86XT4_A+P51668=Q86XT4_B
ENSG00000072401	ENSG00000163481	P51668	Q96BH1	P51668=Q96BH1	5d1k-A-B	P51668=Q96BH1_5d1k-A-B	1,3,4,5,7,8,9,10,11,12,14,15,22,24,25,34,36,49,50,51,59,61,62,63,69,70,71,72,80,81,92,94,95,96,98,144,145,146,147+136,137,138,139,140,160,161,164,165,168,199,200,202,217,218,220,222,223,224,225,226,227,228,231,238,241,242,244,245,248,249,250,251,252,254	P51668=Q96BH1_A+P51668=Q96BH1_B
ENSG00000072401	ENSG00000165886	P51668	Q9HAC8	P51668=Q9HAC8	4whv-A-B	P51668=Q9HAC8_4whv-B-A	87,88,92,96,97,100,101,104,108,111,112+154,156,192,195,196,216,217,218,219,220,221,222	P51668=Q9HAC8_A+P51668=Q9HAC8_B
ENSG00000072401	ENSG00000167770	P51668	Q96FW1	P51668=Q96FW1	4ddg-A-C	P51668=Q96FW1_4ddg-A-C	1,2,5,8,9,12,19,38,39,44,45,46,47,48,49,50,60,61,62,63,66,69,70,71,72,73,74,77,78,79,80,81,82,83,84,85,90,91,92,93,94,95,96,97,98,101,110,119,120,137,138,139,141,142,143,145,146,147+11,12,13,15,16,17,18,19,20,21,22,23,24,27,28,31,35,130,131,133,134,135,136,137,138,166,169,170,173,177,205,206,209,210,211	P51668=Q96FW1_A+P51668=Q96FW1_B
ENSG00000072401	ENSG00000168894	P51668	Q9P0P0	P51668=Q9P0P0	5d0m-A-C	P51668=Q9P0P0_5d0m-A-C	5,8,9,12,59,61,62,63,92,93,94,95,96,97,98+75,77,78,79,80,81,102,105,106,109,114,115,117	P51668=Q9P0P0_A+P51668=Q9P0P0_B
ENSG00000072401	ENSG00000171206	P51668	Q9BZR9	P51668=Q9BZR9	5eya-A-F	P51668=Q9BZR9_5eya-A-F	4,5,8,9,12,61,62,92,94,95,96+16,17,18,19,20,38,41,42,45,52,53,54,56	P51668=Q9BZR9_A+P51668=Q9BZR9_B
ENSG00000072401	ENSG00000186187	P51668	Q8ND25	P51668=Q8ND25	5ywr-A-B	P51668=Q8ND25_5ywr-A-B	4,5,8,9,59,61,62,91,93,94,95,96+183,185,186,187,188,189,210,213,214,217,218,221,222,223	P51668=Q8ND25_A+P51668=Q8ND25_B
ENSG00000072401	ENSG00000204227	P51668	Q06587	P51668=Q06587	4s3o-A-B	P51668=Q06587_4s3o-A-B	5,8,9,12,15,61,62,91,92,93,94,95,96,97,98+43,49,50,51,52,53,72,75,76,81,83,84,85,86,88	P51668=Q06587_A+P51668=Q06587_B
ENSG00000072401	ENSG00000204599	P51668	Q9HCM9	Q9HCM9=P51668	6fga-A-I	Q9HCM9=P51668_6fga-A-I	112,116,128+43,71,74	Q9HCM9=P51668_B+Q9HCM9=P51668_A
ENSG00000072401	ENSG00000265491	P51668	Q9Y4L5	P51668=Q9Y4L5	4v3k-A-C	P51668=Q9Y4L5_4v3k-A-C	4,5,8,9,12,61,62,63,88,91,92,93,94,95,96,97,98+229,230,231,232,233,254,257,258,261,262,266,267,269	P51668=Q9Y4L5_A+P51668=Q9Y4L5_B
ENSG00000072609	ENSG00000131508	Q96EP1	P62837	P62837=Q96EP1	4orh-B-C	P62837=Q96EP1_4orh-B-C	305,306,307,308,309,328,331,332,335,340,341,343,363,365+4,5,8,59,61,62,63,91,92,93,94,95,96	P62837=Q96EP1_B+P62837=Q96EP1_A
ENSG00000072609	ENSG00000170035	Q96EP1	Q969T4	Q969T4=Q96EP1	4orh-B-C	Q969T4=Q96EP1_4orh-B-C	299,305,306,307,308,309,328,330,331,332,335,339,340,341,343,365,367,369+64,65,68,75,119,121,122,123,152,153,154,155,156,157	Q969T4=Q96EP1_B+Q969T4=Q96EP1_A
ENSG00000072609	ENSG00000182247	Q96EP1	Q96LR5	Q96LR5=Q96EP1	4orh-B-C	Q96LR5=Q96EP1_4orh-B-C	305,306,307,308,309,328,331,332,335,340,341,343,365,367,368,369+58,59,62,68,69,113,115,116,117,145,146,147,148,149,150	Q96LR5=Q96EP1_B+Q96LR5=Q96EP1_A
ENSG00000072832	ENSG00000092964	Q14194	Q16555	Q14194=Q16555	1kcx-A-B	Q14194=Q16555_1kcx-A-B	23,28,29,30,258,259,262,265,268,269,316,319,320,322,323,325,370,371,372,373,374,375,376,377,379,390,395,396,400,476,477,480,481,484,485,488,489+23,28,29,268,269,316,319,320,322,323,325,370,371,372,373,374,375,376,377,378,379,390,395,396,400,476,477,480,481,484,485,488,500,501,502	Q14194=Q16555_A+Q14194=Q16555_B
ENSG00000072832	ENSG00000113657	Q14194	Q14195	Q14194=Q14195	1kcx-A-B	Q14194=Q14195_1kcx-A-B	23,28,29,262,266,268,269,316,319,320,322,323,325,370,371,372,373,374,375,376,377,379,390,395,396,400,476,477,480,481,484,485,488,489+23,28,29,30,262,268,269,316,319,320,323,324,325,370,371,372,373,374,375,376,377,378,379,390,395,396,400,476,477,480,481,484,485,488,503	Q14194=Q14195_A+Q14194=Q14195_B
ENSG00000073111	ENSG00000111875	P49736	Q9Y294	P49736=Q9Y294	5bnx-C-D	P49736=Q9Y294_5bnx-C-D	60,75,111,118,126,127,128,129,130,131,132,133,136,138+45,46,47,48,49,50,51,52,53,54,85,86,87,88,94,104,105,124,125,126,150,151,152	P49736=Q9Y294_A+P49736=Q9Y294_B
ENSG00000074219	ENSG00000102243	Q15562	Q99990	Q99990=Q15562	5z2q-A-D	Q99990=Q15562_5z2q-D-A	346,349,350,352,353,354,355,356,357,358,359,378,380,381,382,385,386,389,390,393,395,397,398,401,402,405,406+17,24,25,26,27,28,29,30,31,32,33,37,38,40,41,42,44,45,47,48,49,52,53,54,55	Q99990=Q15562_B+Q99990=Q15562_A
ENSG00000074219	ENSG00000137693	Q15562	P46937	Q15562=P46937	3kys-A-B	Q15562=P46937_3kys-A-B	204,206,208,209,260,261,262,263,264,267,268,269,273,274,276,277,299,301,303,349,350,352,353,354,355,356,357,358,359,360,361,362,363,364,365,377,378,380,382,385,386,389,390,392,393,398,401,402,404,405,406,427,429,435,438,439,440,442+45,47,49,50,51,52,53,54,55,56,57,58,60,61,62,64,65,66,67,68,69,71,72,73,80,81,83,85,86,89,90,91,92,94,95,96,97,98,99,100,101,102,103,104,105,107	Q15562=P46937_A+Q15562=P46937_B
ENSG00000074219	ENSG00000144560	Q15562	Q14135	Q15562=Q14135	4ln0-A-C	Q15562=Q14135_4ln0-A-C	338,353,354,355,356,357,358,359,360,362,363,364,365,366,367,368,370+207,208,210,211,214,225,229,230,231,232,233,234,235	Q15562=Q14135_A+Q15562=Q14135_B
ENSG00000074219	ENSG00000206538	Q15562	A8MV65	A8MV65=Q15562	5z2q-A-D	A8MV65=Q15562_5z2q-D-A	349,350,353,354,355,356,357,358,359,360,361,376,377,378,380,381,382,385,386,389,390,393,395,397,398,401,402,403,405,406+85,86,87,88,89,90,91,92,93,94,98,99,101,102,103,105,106,108,109,110,115	A8MV65=Q15562_B+A8MV65=Q15562_A
ENSG00000074266	ENSG00000106462	O75530	Q15910	Q15910=O75530	4w2r-A-E	Q15910=O75530_4w2r-A-E	106,107,154,155,156,157,159,181,182,183,185,204,221,232,233,247,249,278,296,298,341,342,345,346+411,412,413,414,416,418,420,423,448,449,450,467,470,473,475,477,524,525,526,527,528	Q15910=O75530_B+Q15910=O75530_A
ENSG00000074266	ENSG00000108799	O75530	Q92800	Q92800=O75530	5hyn-A-B	Q92800=O75530_5hyn-A-B	190,232,236,237,256,257,308+625,662,680,681	Q92800=O75530_B+Q92800=O75530_A
ENSG00000074319	ENSG00000160948	Q99816	Q9UK41	Q99816=Q9UK41	2caz-A-B	Q99816=Q9UK41_2caz-A-B	335,339,342,346,349,350,356,357,359,360,363,364,367,368,370,371,372,373,374,375,376,378+36,37,39,40,41,43,44,45,47,48,51,52,55,58,60,61,62,65,69,73,76,95,98,99,100,101	Q99816=Q9UK41_A+Q99816=Q9UK41_B
ENSG00000074966	ENSG00000177885	P42681	P62993	P62993=P42681	1k9a-A-B	P62993=P42681_1k9a-A-B	125,126,127,128,292,293,294,330,400,401+106,108,119,120,121,122,123,124,125,134,137	P62993=P42681_B+P62993=P42681_A
ENSG00000075426	ENSG00000115966	P15408	P15336	P15408=P15336	5vpa-A-B	P15408=P15336_5vpa-A-B	52,54,137,141,144,145,148,149,152,153,155,156,159,160,162,163,166,167,169,170,173,174,176,177,180,181,183,184,187,190,191,192,193,194,195,196,197,198,200,201,203+320,365,369,373,376,377,380,381,383,384,387,388,390,391,394,395,397,398,401,402,404,405,408,409,411,412,417,420,421,422,423,424,425,426,427,429,433	P15408=P15336_A+P15408=P15336_B
ENSG00000075426	ENSG00000146592	P15408	Q02930	P15408=Q02930	5vpa-A-B	P15408=Q02930_5vpa-A-B	41,42,43,45,51,132,141,142,144,145,149,152,153,155,156,159,160,162,163,166,167,169,170,173,174,176,177,180,181,183,184,186,187,188,189,190+139,145,146,147,385,392,393,395,396,399,400,403,404,406,407,410,411,413,414,417,418,420,421,424,425,427,428,431,432,434,435,442,443,445	P15408=Q02930_A+P15408=Q02930_B
ENSG00000075426	ENSG00000171223	P15408	P17275	P15408=P17275	1fos-E-F	P15408=P17275_1fos-E-F	84,145,148,149,150,152,153,155,156,159,160,162,163,166,167,169,170,173,174,176,177,180,181,183,184+239,289,290,292,293,296,297,299,300,303,304,306,307,310,311,313,314,317,318,320,321,324,325,327,328	P15408=P17275_A+P15408=P17275_B
ENSG00000075426	ENSG00000177606	P15408	P05412	P15408=P05412	1fos-E-F	P15408=P05412_1fos-E-F	145,148,149,152,153,155,156,159,160,162,163,166,167,169,170,173,174,176,177,180,181,183+274,276,277,280,281,283,284,287,288,290,291,294,295,297,298,301,302,304,305,308,309,312	P15408=P05412_A+P15408=P05412_B
ENSG00000075624	ENSG00000125868	P60709	P60981	P60709=P60981	5yu8-A-H	P60709=P60981_5yu8-A-H	24,26,27,28,30,56,91,92,93,95,96,97,100,336,337+18,19,20,21,22,23,86,93,94,95,96,97,98,99,129,130,132	P60709=P60981_A+P60709=P60981_B
ENSG00000075624	ENSG00000165410	P60709	Q9Y281	P60709=Q9Y281	5yu8-A-H	P60709=Q9Y281_5yu8-A-H	3,26,27,28,30,47,48,50,56,57,91,92,93,95,96,97,100,214,336,337+18,19,20,21,22,23,24,86,93,94,95,96,97,98,99,126,129,130,132	P60709=Q9Y281_A+P60709=Q9Y281_B
ENSG00000075624	ENSG00000172757	P60709	P23528	P60709=P23528	3j0s-A-M	P60709=P23528_3j0s-A-M	23,25,133,135,139,140,143,144,145,146,147,148,167,168,291,292,326,328,330,331,332,333,334,341,342,343,345,346,349,350,351,352,354,355,375+1,2,3,4,5,6,44,45,105,107,111,112,114,115,116,118,119,121,122,125,134,136,137,138,141,142,151	P60709=P23528_A+P60709=P23528_B
ENSG00000075624	ENSG00000184009	P60709	P63261	P60709=P63261	2oan-A-B	P60709=P63261_2oan-A-B	72,73,110,111,112,113,172,173,175,177,179,187,270,284+222,224,225,227,228,229,232,314,315,319,323	P60709=P63261_A+P60709=P63261_B
ENSG00000076321	ENSG00000113916	Q9Y2M5	P41182	Q9Y2M5=P41182	4cp3-A-B	Q9Y2M5=P41182_4cp3-A-B	47,48,50,51,52,54,55,57,58,61,66,67,82,83,84,85,87,88,89,97,98,103,125,126,127,128,129,130,131,132,133,134,135,156,160,166+1,4,5,6,7,9,10,11,12,14,15,16,17,18,19,21,22,25,28,30,31,33,46,47,48,51,52,53,58,61,62,67,89,90,93	Q9Y2M5=P41182_A+Q9Y2M5=P41182_B
ENSG00000076321	ENSG00000175946	Q9Y2M5	Q2WGJ6	Q9Y2M5=Q2WGJ6	3i3n-A-B	Q9Y2M5=Q2WGJ6_3i3n-A-B	62,64,65,66,67,69,82,83,84,85,87,88,89,94,98,126,127,129+20,23,24,27,32,33,35,48,49,50,63,64	Q9Y2M5=Q2WGJ6_A+Q9Y2M5=Q2WGJ6_B
ENSG00000077092	ENSG00000143171	P10826	P48443	P48443=P10826	5uan-A-B	P48443=P10826_5uan-A-B	114,120,121,122,123,124,125,135,136,137,138,139,141,142,315,316,317,318,319,320,321,336,337,338,340,349,352,353,356,357,360,364,366,367,368,369,370,371,372,373,374,375,376,377,378,379,380,381,382,383,385,386,389,390+211,213,215,216,217,218,219,220,221,222,223,224,225,255,256,349,353,357,380,391,395,398,402,406,413,414,416,417,418,420,421,422,423,424,425,427,428,431	P48443=P10826_B+P48443=P10826_A
ENSG00000077092	ENSG00000204231	P10826	P28702	P28702=P10826	5uan-A-B	P28702=P10826_5uan-A-B	25,125,135,136,137,138,139,173,174,315,332,336,337,338,340,349,352,353,356,357,360,364,371,372,374,375,376,378,379,381,382,383,385,386,390+196,213,246,277,279,280,283,285,419,422,423,427,444,450,461,464,465,468,472,483,484,486,487,488,490,491,492,493,494,495,497,498,501,533	P28702=P10826_B+P28702=P10826_A
ENSG00000077264	ENSG00000126785	O75914	Q9H4E5	O75914=Q9H4E5	5upl-A-B	O75914=Q9H4E5_5upl-A-B	251,255,257,437,449,451,487,490,491+42,43,44,61,68,189,192,195,196,197	O75914=Q9H4E5_A+O75914=Q9H4E5_B
ENSG00000077312	ENSG00000131876	P09012	P09661	P09661=P09012	5mqf-W-X	P09661=P09012_5mqf-W-X	21,24,25,26,27,28,29,31,32,33,35,36,37,38,39,40,41,42,43,71,75,76,77,78,79+17,18,19,20,23,25,27,48,50,70,72,73,91,92,94,96,97,117,121,122,143,144,146,147,148,149,151	P09661=P09012_B+P09661=P09012_A
ENSG00000077348	ENSG00000120699	Q9NQT4	Q96B26	Q96B26=Q9NQT4	6h25-C-D	Q96B26=Q9NQT4_6h25-C-D	89,90,92,93,96,97,99,100,101,104,191,192,193,194,195,196,197,198,199,200,201,202,203,206,207,210+100,101,103,104,107,115,230,231,232,233,234,235,236,237,238,239,240,241,242,243,244,245,248,249,252	Q96B26=Q9NQT4_B+Q96B26=Q9NQT4_A
ENSG00000077348	ENSG00000171311	Q9NQT4	Q9Y3B2	Q9NQT4=Q9Y3B2	2nn6-D-I	Q9NQT4=Q9Y3B2_2nn6-D-I	113+124	Q9NQT4=Q9Y3B2_A+Q9NQT4=Q9Y3B2_B
ENSG00000077380	ENSG00000146425	Q13409	P63172	P63172=Q13409	2pg1-F-I	P63172=Q13409_2pg1-F-I	136,137,138,139,140,141,142,143,144,145,146,147,148,149,150,151+73,74,75,76,77,78,79,80,81,82,83,84,85,86,87,94,96,97,98,103,104,105	P63172=Q13409_B+P63172=Q13409_A
ENSG00000077380	ENSG00000165169	Q13409	P51808	P51808=Q13409	2pg1-F-I	P51808=Q13409_2pg1-F-I	137,138,139,140,141,142,143,144,145,146,147,148,149,150,151+75,76,77,78,79,80,81,82,83,84,85,86,87,88,95,97,98,99,104,105,106,108	P51808=Q13409_B+P51808=Q13409_A
ENSG00000077522	ENSG00000164877	P35609	Q8IY33	P35609=Q8IY33	2r0o-A-B	P35609=Q8IY33_2r0o-A-B	53,54,55,56,57,58,74,83,220,224,226+19,20,22,24,25,28,29,31,55,88,89	P35609=Q8IY33_A+P35609=Q8IY33_B
ENSG00000078043	ENSG00000116030	O75928	P63165	O75928=P63165	5jne-A-C	O75928=P63165_5jne-A-C	274,275,276,326,327,330,333,334,335,336,337,338,339,340,341,342,343,363,364,365,366,387,388,415+23,25,30,31,32,33,34,35,36,37,38,42,46,47,50,53,54,55,56,98,101	O75928=P63165_A+O75928=P63165_B
ENSG00000078061	ENSG00000126934	P10398	P36507	P10398=P36507	6nyb-A-B	P10398=P36507_6nyb-A-B	391,395,396,398,433,465,466,467,468,469,470,478,479,480,481,512,513,514,515,516,517,518,519,520,521,523,524+82,106,107,108,220,221,223,224,225,226,227,228,229,230,232,234,238,239,241,317,318,319,320,322,323,326	P10398=P36507_A+P10398=P36507_B
ENSG00000078140	ENSG00000080561	P61086	Q9UJV3	P61086=Q9UJV3	5eya-A-F	P61086=Q9UJV3_5eya-A-F	67,68,98,99,100,101,102,103+31,32,53,56,57,60,68,75,77,78,80	P61086=Q9UJV3_A+P61086=Q9UJV3_B
ENSG00000078140	ENSG00000101695	P61086	Q96EQ8	Q96EQ8=P61086	5vo0-A-B	Q96EQ8=P61086_5vo0-A-B	67,68,69,99,100,101,102,103+38,39,60,63,67,68,69,73,74	Q96EQ8=P61086_B+Q96EQ8=P61086_A
ENSG00000078140	ENSG00000101871	P61086	O15344	O15344=P61086	5fer-A-B	O15344=P61086_5fer-A-B	1,2,3,7,8,11,12,65,67,68,69,95,98,99,100,101,102,103,104,105+11,12,13,14,15,32,33,36,37,48,49,55,57,58,60	O15344=P61086_B+O15344=P61086_A
ENSG00000078140	ENSG00000103429	P61086	Q9NZS9	P61086=Q9NZS9	4orh-B-C	P61086=Q9NZS9_4orh-B-C	30,31,36,66,67,68,69,97,98,99,100,101,102,103,105+20,21,22,23,35,36,38,57,60,61,66,67,71,72,74	P61086=Q9NZS9_A+P61086=Q9NZS9_B
ENSG00000078140	ENSG00000104228	P61086	Q9UPQ4	P61086=Q9UPQ4	5eya-A-F	P61086=Q9UPQ4_5eya-A-F	65,67,68,99,100,101,102,103,104,105+22,23,25,44,47,48,51,58,59,61	P61086=Q9UPQ4_A+P61086=Q9UPQ4_B
ENSG00000078140	ENSG00000132256	P61086	Q9C035	P61086=Q9C035	4tkp-A-B	P61086=Q9C035_4tkp-A-B	67,98,99,100,101,102,103,104+16,17,48,56,57,59	P61086=Q9C035_A+P61086=Q9C035_B
ENSG00000078140	ENSG00000134758	P61086	Q8WVD3	P61086=Q8WVD3	4s3o-A-B	P61086=Q8WVD3_4s3o-A-B	1,3,7,8,11,12,15,65,67,68,69,98,99,100,101,102,103,104,105+17,19,20,21,22,23,24,26,41,42,45,46,49,53,55,56,58	P61086=Q8WVD3_A+P61086=Q8WVD3_B
ENSG00000078140	ENSG00000146755	P61086	Q86XT4	P61086=Q86XT4	4tkp-A-B	P61086=Q86XT4_4tkp-A-B	67,68,99,101,102,103,104,105+17,18,20,41,54,55,57	P61086=Q86XT4_A+P61086=Q86XT4_B
ENSG00000078140	ENSG00000204227	P61086	Q06587	P61086=Q06587	4s3o-A-B	P61086=Q06587_4s3o-A-B	1,3,7,8,11,12,15,67,68,95,98,99,100,101,102,103,104,105+43,49,50,51,52,53,71,72,75,76,80,81,85,86,88	P61086=Q06587_A+P61086=Q06587_B
ENSG00000078140	ENSG00000204599	P61086	Q9HCM9	Q9HCM9=P61086	6fga-A-I	Q9HCM9=P61086_6fga-A-I	121,123,135+43,71,74	Q9HCM9=P61086_B+Q9HCM9=P61086_A
ENSG00000078140	ENSG00000204616	P61086	Q9BZY9	Q9BZY9=P61086	6fga-A-I	Q9BZY9=P61086_6fga-A-I	48+50	Q9BZY9=P61086_B+Q9BZY9=P61086_A
ENSG00000078140	ENSG00000204713	P61086	P14373	P14373=P61086	6fga-A-I	P14373=P61086_6fga-A-I	48+48	P14373=P61086_B+P14373=P61086_A
ENSG00000078699	ENSG00000129993	O43439	O75081	O43439=O75081	5ecj-A-B	O43439=O75081_5ecj-A-B	125,128,129,132,133,134,135,136,137,166,167,168,169,171,220,221,222,225,226,227,228,229,230,232+145,146,147,148,149,150,156,183,186,187,190,191,224,225,226,227,229,274,275,276,277,278,279,280,281,282,283,284,285,287	O43439=O75081_A+O43439=O75081_B
ENSG00000078967	ENSG00000080561	Q9Y2X8	Q9UJV3	Q9Y2X8=Q9UJV3	5eya-A-F	Q9Y2X8=Q9UJV3_5eya-A-F	4,5,8,9,12,61,62,63,87,88,92,94,95,96+31,32,33,34,35,53,56,57,60,68,75,76,77,78,80	Q9Y2X8=Q9UJV3_A+Q9Y2X8=Q9UJV3_B
ENSG00000078967	ENSG00000101871	Q9Y2X8	O15344	O15344=Q9Y2X8	5fer-A-B	O15344=Q9Y2X8_5fer-A-B	1,4,5,8,9,12,15,61,62,63,88,92,93,94,95,96,97+5,11,12,13,14,15,33,36,37,48,49,55,56,57,58,60,94	O15344=Q9Y2X8_B+O15344=Q9Y2X8_A
ENSG00000078967	ENSG00000116525	Q9Y2X8	Q9BVG3	Q9Y2X8=Q9BVG3	4tkp-A-B	Q9Y2X8=Q9BVG3_4tkp-A-B	5,8,9,16,61,91,92,93,94,95,96,97,98+2,12,13,14,15,37,40,41,51,52,54	Q9Y2X8=Q9BVG3_A+Q9Y2X8=Q9BVG3_B
ENSG00000078967	ENSG00000121481	Q9Y2X8	Q99496	Q9Y2X8=Q99496	3rpg-A-C	Q9Y2X8=Q99496_3rpg-A-C	4,5,8,9,12,15,61,62,63,88,91,92,93,94,95,96,97,98+43,52,53,54,55,56,75,78,79,82,84,86,87,88,89,91	Q9Y2X8=Q99496_A+Q9Y2X8=Q99496_B
ENSG00000078967	ENSG00000123091	Q9Y2X8	Q9Y3C5	Q9Y2X8=Q9Y3C5	4v3k-A-C	Q9Y2X8=Q9Y3C5_4v3k-A-C	4,5,8,61,62,63,92,93,94,95,96,97,98+100,101,102,103,104,125,128,129,132,136,137,138,140	Q9Y2X8=Q9Y3C5_A+Q9Y2X8=Q9Y3C5_B
ENSG00000078967	ENSG00000146755	Q9Y2X8	Q86XT4	Q9Y2X8=Q86XT4	4tkp-A-B	Q9Y2X8=Q86XT4_4tkp-A-B	4,5,8,9,15,61,92,93,94,95,96,97+8,17,18,19,20,21,54,55,57	Q9Y2X8=Q86XT4_A+Q9Y2X8=Q86XT4_B
ENSG00000078967	ENSG00000158717	Q9Y2X8	Q96A37	Q96A37=Q9Y2X8	6fga-A-I	Q96A37=Q9Y2X8_6fga-A-I	128+74,75	Q96A37=Q9Y2X8_B+Q96A37=Q9Y2X8_A
ENSG00000078967	ENSG00000165886	Q9Y2X8	Q9HAC8	Q9Y2X8=Q9HAC8	4whv-A-B	Q9Y2X8=Q9HAC8_4whv-B-A	87,88,92,96,97,100,101,104,105,108,111+154,155,156,157,190,192,195,217,218,219,220,221	Q9Y2X8=Q9HAC8_A+Q9Y2X8=Q9HAC8_B
ENSG00000078967	ENSG00000167770	Q9Y2X8	Q96FW1	Q9Y2X8=Q96FW1	4ddg-A-C	Q9Y2X8=Q96FW1_4ddg-A-C	1,2,4,5,8,9,12,39,44,45,46,47,48,49,50,51,60,61,62,63,66,68,69,70,71,72,73,74,77,78,79,80,81,82,83,84,85,90,91,92,93,94,95,96,97,98,101,119,137,138,139,141,142,143,145,146,147+15,16,17,18,19,20,21,22,23,24,27,28,31,35,130,131,133,134,135,136,137,138,166,169,170,173,177,205,206,209,210,211	Q9Y2X8=Q96FW1_A+Q9Y2X8=Q96FW1_B
ENSG00000078967	ENSG00000168246	Q9Y2X8	Q8WUN7	Q9Y2X8=Q8WUN7	3zni-C-D	Q9Y2X8=Q8WUN7_3zni-C-D	16,17,20,40,41,42,88,92,96,97,98,101,104,105,107,108,109,111,112,117+157,158,159,161,193,195,197,198,199,200,219,220,221,222,224,233	Q9Y2X8=Q8WUN7_A+Q9Y2X8=Q8WUN7_B
ENSG00000078967	ENSG00000168894	Q9Y2X8	Q9P0P0	Q9Y2X8=Q9P0P0	5d0m-A-C	Q9Y2X8=Q9P0P0_5d0m-A-C	4,5,8,9,61,62,63,88,92,93,94,95,96,97,98+75,77,78,79,80,81,102,105,106,109,114,115,117	Q9Y2X8=Q9P0P0_A+Q9Y2X8=Q9P0P0_B
ENSG00000078967	ENSG00000171206	Q9Y2X8	Q9BZR9	Q9Y2X8=Q9BZR9	5eya-A-F	Q9Y2X8=Q9BZR9_5eya-A-F	1,4,5,8,9,61,62,92,94,95,96+16,17,18,19,20,38,41,42,45,51,52,53,54,56	Q9Y2X8=Q9BZR9_A+Q9Y2X8=Q9BZR9_B
ENSG00000078967	ENSG00000186187	Q9Y2X8	Q8ND25	Q9Y2X8=Q8ND25	5ywr-A-B	Q9Y2X8=Q8ND25_5ywr-A-B	4,5,8,9,61,62,91,92,93,94,95,96+183,185,186,187,188,189,210,213,214,217,218,221,222,223,225	Q9Y2X8=Q8ND25_A+Q9Y2X8=Q8ND25_B
ENSG00000078967	ENSG00000204227	Q9Y2X8	Q06587	Q9Y2X8=Q06587	4s3o-A-B	Q9Y2X8=Q06587_4s3o-A-B	5,8,9,12,61,62,63,88,92,93,94,95,96,97,98+43,47,49,50,51,52,53,72,75,76,79,80,81,84,85,86,88	Q9Y2X8=Q06587_A+Q9Y2X8=Q06587_B
ENSG00000078967	ENSG00000204599	Q9Y2X8	Q9HCM9	Q9HCM9=Q9Y2X8	6fga-A-I	Q9HCM9=Q9Y2X8_6fga-A-I	116,127,128+43,71	Q9HCM9=Q9Y2X8_B+Q9HCM9=Q9Y2X8_A
ENSG00000078967	ENSG00000265491	Q9Y2X8	Q9Y4L5	Q9Y2X8=Q9Y4L5	4v3k-A-C	Q9Y2X8=Q9Y4L5_4v3k-A-C	5,8,61,62,63,88,91,92,93,94,95,96,97,98+229,230,231,232,233,254,257,258,261,262,265,266,267,269	Q9Y2X8=Q9Y4L5_A+Q9Y2X8=Q9Y4L5_B
ENSG00000079246	ENSG00000196419	P13010	P12956	P12956=P13010	1jeq-A-B	P12956=P13010_1jeq-A-B	44,46,47,49,88,89,144,145,147,148,151,155,203,206,207,209,210,213,214,217,218,221,234,241,243,250,253,254,255,256,257,258,259,260,264,265,266,267,268,269,270,274,275,276,277,278,279,280,281,284,287,288,289,290,291,292,293,294,295,296,297,298,299,302,304,305,308,309,310,311,312,313,314,315,316,317,318,319,320,321,322,323,328,331,333,336,341,342,343,344,345,346,347,348,350,351,352,353,354,355,356,3…	P12956=P13010_B+P12956=P13010_A
ENSG00000079387	ENSG00000116030	Q9P0U3	P63165	Q9P0U3=P63165	2iy0-A-B	Q9P0U3=P63165_2iy0-A-B	440,441,449,450,453,455,456,465,466,467,468,469,472,494,495,496,499,500,508,511,512,514,515,529,531,532,533,534,552,597,599,600,601,602,603,604+15,17,29,60,61,63,65,67,68,70,72,74,75,79,86,89,91,92,93,94,95,96,97,98,99	Q9P0U3=P63165_A+Q9P0U3=P63165_B
ENSG00000079387	ENSG00000188612	Q9P0U3	P61956	Q9P0U3=P61956	2io0-A-B	Q9P0U3=P61956_2io0-A-B	440,441,448,449,450,455,456,463,464,465,466,467,468,469,472,494,495,496,499,500,511,512,514,515,529,531,532,534+23,56,59,61,62,63,64,65,66,68,76,77,85,87,88,89,90,91,92,93,94,95	Q9P0U3=P61956_A+Q9P0U3=P61956_B
ENSG00000079462	ENSG00000168092	Q15102	P68402	Q15102=P68402	1fxw-A-F	Q15102=P68402_1fxw-A-F	18,19,20,22,25,26,29,50,51,53,54,106,141,142,143,146,147,148,187,191,192,193,194,195,196,197,198+19,20,21,23,26,27,30,51,52,54,55,56,57,107,142,143,144,145,147,148,149,186,188,192,193,194,195,196	Q15102=P68402_A+Q15102=P68402_B
ENSG00000079950	ENSG00000103496	O15400	Q12846	O15400=Q12846	3hd7-B-F	O15400=Q12846_3hd7-B-F	244,247,250,251,254,255+281,282,283,284,287,288,291	O15400=Q12846_A+O15400=Q12846_B
ENSG00000079950	ENSG00000106089	O15400	Q16623	O15400=Q16623	3hd7-B-F	O15400=Q16623_3hd7-B-F	244,247,248,251,254,255,260,261+265,268,269,272,273,275,276,279	O15400=Q16623_A+O15400=Q16623_B
ENSG00000079950	ENSG00000111450	O15400	P32856	O15400=P32856	3hd7-B-F	O15400=P32856_3hd7-B-F	248,251,252,254,255+268,271,272,274,275,278,288	O15400=P32856_A+O15400=P32856_B
ENSG00000079999	ENSG00000109466	Q14145	O95198	Q14145=O95198	5wfl-A-B	Q14145=O95198_5wfl-A-B	318,319,320,321,322,323,327,346,348,349,350,351,353,399,422,469,470,471,491,516,517,540,587,610,611,614,615,617,620+291,292,293,294,295,296,297,298,299,300,301,423,446,447,448,468,470,472,473,477,479,496,518,519	Q14145=O95198_A+Q14145=O95198_B
ENSG00000079999	ENSG00000146021	Q14145	Q9UH77	Q14145=Q9UH77	6hrl-A-B	Q14145=Q9UH77_6hrl-A-B	382,415,508,525,527,528,529,530,572,574,575,576+346,347,348,368,370,371,372,416,417,584,585,586	Q14145=Q9UH77_A+Q14145=Q9UH77_B
ENSG00000080561	ENSG00000101871	Q9UJV3	O15344	Q9UJV3=O15344	5hm7-A-B	Q9UJV3=O15344_5hm7-A-B	528,530,531,532,533,535,548,550,551,552,555,557,558,559,696,697,698+494,508,511,512,513,514,515,516,523,524,526,527,528,552,565,566,567,568,644	Q9UJV3=O15344_A+Q9UJV3=O15344_B
ENSG00000080561	ENSG00000109332	Q9UJV3	P61077	P61077=Q9UJV3	5eya-A-F	P61077=Q9UJV3_5eya-A-F	31,32,33,34,35,56,57,60,75,76,77,78,80+4,5,8,9,61,62,87,88,92,93,94,95,96,97	P61077=Q9UJV3_B+P61077=Q9UJV3_A
ENSG00000080561	ENSG00000131508	Q9UJV3	P62837	P62837=Q9UJV3	5eya-A-F	P62837=Q9UJV3_5eya-A-F	31,32,33,34,35,53,56,57,60,68,75,76,77,78,80+4,5,8,9,61,62,63,88,92,93,94,95,96	P62837=Q9UJV3_B+P62837=Q9UJV3_A
ENSG00000080561	ENSG00000146063	Q9UJV3	Q8WV44	Q9UJV3=Q8WV44	5hm7-A-B	Q9UJV3=Q8WV44_5hm7-A-B	530,531,532,533,551,552,554,555,557,558,559,560,561+441,455,457,458,459,461,470,471,511,512,519,520,521,547,620,621	Q9UJV3=Q8WV44_A+Q9UJV3=Q8WV44_B
ENSG00000080561	ENSG00000170035	Q9UJV3	Q969T4	Q969T4=Q9UJV3	5eya-A-F	Q969T4=Q9UJV3_5eya-A-F	31,32,33,34,35,53,56,57,66,68,75,76,77,78,80+64,65,68,69,121,122,148,151,152,153,154,155,156,157,161	Q969T4=Q9UJV3_B+Q969T4=Q9UJV3_A
ENSG00000080561	ENSG00000182247	Q9UJV3	Q96LR5	Q96LR5=Q9UJV3	5eya-A-F	Q96LR5=Q9UJV3_5eya-A-F	17,18,31,32,33,34,35,56,57,60,75,76,77,78,80+58,59,62,63,66,73,115,116,117,142,145,146,147,148,149,150,151	Q96LR5=Q9UJV3_B+Q96LR5=Q9UJV3_A
ENSG00000080561	ENSG00000185880	Q9UJV3	Q86WT6	Q9UJV3=Q86WT6	5hm7-A-B	Q9UJV3=Q86WT6_5hm7-A-B	533,548,549,551,552,555,557,558,559,563,565,697+335,350,351,362,363,365,400,403,404,405,482,484,485,486	Q9UJV3=Q86WT6_A+Q9UJV3=Q86WT6_B
ENSG00000080561	ENSG00000186628	Q9UJV3	A1L4K1	Q9UJV3=A1L4K1	6j06-A-B	Q9UJV3=A1L4K1_6j06-A-B	452,454,455,456,457,458,459,460,461,462,463,465,530,531,532,533,534,535,537,539,541,550,551,552,553,568,569,570,581,582,583,585,587+289,293,294,295,296,297,298,299,300,301,561,562,563,564,565,566,569,571,599,601,614,615,616,617,618,619,721	Q9UJV3=A1L4K1_A+Q9UJV3=A1L4K1_B
ENSG00000080815	ENSG00000205155	P49768	Q9NZ42	P49768=Q9NZ42	5a63-B-D	P49768=Q9NZ42_5a63-B-D	180,182,183,186,187,190,191,192,193,194,195,196,197,198,200,203,204,207,208,211,215,216,217,218,219,221,225+1,2,6,14,17,18,24,25,26,27,28,29,32,36,67,71,74,75,78,79,82,91,92,93,94,95,96,97,98,99,100	P49768=Q9NZ42_A+P49768=Q9NZ42_B
ENSG00000081870	ENSG00000100360	Q9Y547	Q9BW83	Q9Y547=Q9BW83	2yc2-A-C	Q9Y547=Q9BW83_2yc2-A-C	34,36+77	Q9Y547=Q9BW83_A+Q9Y547=Q9BW83_B
ENSG00000082512	ENSG00000127191	O00463	Q12933	O00463=Q12933	1qsc-A-B	O00463=Q12933_1qsc-A-B	309,310,312,379,382,384,385,386,387,388,389,390,393,394,397,402,437,438,469,470,472,473,510+253,254,257,258,320,325,326,329,332,333,335,336,339,342,345,346,347,348,349,355,357,435,437,439,487,491	O00463=Q12933_A+O00463=Q12933_B
ENSG00000082512	ENSG00000131323	O00463	Q13114	O00463=Q13114	4gjh-A-B	O00463=Q13114_4gjh-A-B	386,390,393,394,397,437,438,469,470,472,473,510,555,556,557+399,402,403,406,407,409,410,412,413,414,417,419,421,499,501,505,550,551,555,557	O00463=Q13114_A+O00463=Q13114_B
ENSG00000082512	ENSG00000175104	O00463	Q9Y4K3	O00463=Q9Y4K3	5e1t-A-B	O00463=Q9Y4K3_5e1t-A-B	365,369,372,373,376,379,380,383,387,390,393,394,397,402,406,408,410,413,417,418,421,428,430,433,435,437,438,439,440,441,442,443,444,445,446,447,448,449,450,454,456,457,458,459,460,461,462,463,464,465,466,467,468,469,470,471,472,473,474,475,476,478,482,483,484,499,507,508,510,511,512,513,519,520,521,524,525,527,528,529,530,531,532,543,545,547,549,556,557+130,131,132,133,134,135,136,137,138,139,140…	O00463=Q9Y4K3_A+O00463=Q9Y4K3_B
ENSG00000083635	ENSG00000273611	Q9UHK0	Q15649	Q15649=Q9UHK0	5l85-A-B	Q15649=Q9UHK0_5l85-A-B	456,457,458,459,460,461,463,465,466,467,468,469,470,471,472,473,474,475,476,477,478,481,482,483+83,84,85,86,87,89,92,93,95,96,101,105,111,114,115,117,118,127,128,131,136,139,140,143,144,147,148,149,150,151,153	Q15649=Q9UHK0_B+Q15649=Q9UHK0_A
ENSG00000083838	ENSG00000121413	Q9NWS9	Q8TBC5	Q9NWS9=Q8TBC5	2fi2-A-B	Q9NWS9=Q8TBC5_2fi2-A-B	29,30,31,32,33,34,36,37,40,41,43,44,47,48,51,52,54,55,56,57,60,61,62,63,65,66,67,69,70,72,73,74,77,78,79,82,94,95,98,101,102,105,127,129,131,132,133+52,53,55,56,57,59,63,64,66,67,70,71,74,75,77,78,79,80,81,83,84,85,86,88,89,90,92,93,95,96,97,100,101,102,117,118,121,124,125,128,129,130,131,155,157,160,161,162	Q9NWS9=Q8TBC5_A+Q9NWS9=Q8TBC5_B
ENSG00000083838	ENSG00000137185	Q9NWS9	O15535	Q9NWS9=O15535	3lhr-A-B	Q9NWS9=O15535_3lhr-A-B	29,30,32,33,34,40,41,43,44,47,48,51,52,55,57,58,60,62,65,66,67,69,70,72,73,74,77,78,79,82,94,95,98,99,101,102+55,56,58,60,66,67,69,70,73,74,77,81,83,86,87,88,89,91,92,93,95,96,97,98,99,100,103,104,105,108,120,121,124,125,127,128	Q9NWS9=O15535_A+Q9NWS9=O15535_B
ENSG00000083838	ENSG00000137338	Q9NWS9	Q96JS3	Q9NWS9=Q96JS3	1y7q-A-B	Q9NWS9=Q96JS3_1y7q-A-B	29,30,31,32,33,34,38,39,40,41,43,44,45,47,48,51,52,54,55,57,62,65,66,68,69,70,71,73,74,76,77,78,79,98,101,102,104+47,48,49,50,51,52,58,61,62,65,66,69,70,72,73,74,75,80,83,84,85,86,87,88,91,92,94,95,96,116,119,120,123	Q9NWS9=Q96JS3_A+Q9NWS9=Q96JS3_B
ENSG00000083838	ENSG00000140265	Q9NWS9	Q8IWY8	Q9NWS9=Q8IWY8	1y7q-A-B	Q9NWS9=Q8IWY8_1y7q-A-B	29,30,31,32,33,34,38,40,41,43,44,47,48,51,52,54,55,57,62,65,66,68,69,70,71,73,74,76,77,78,79,94,98,101,102+21,22,23,24,25,26,32,35,36,39,40,43,44,46,47,48,49,54,57,58,60,61,62,64,65,66,68,69,70,87,90,93,94,97	Q9NWS9=Q8IWY8_A+Q9NWS9=Q8IWY8_B
ENSG00000083838	ENSG00000140987	Q9NWS9	Q9NX65	Q9NWS9=Q9NX65	1y7q-A-B	Q9NWS9=Q9NX65_1y7q-A-B	29,30,31,32,33,34,38,39,40,41,43,44,45,47,48,51,52,54,55,56,57,61,62,63,65,66,68,69,70,71,72,73,74,76,77,78,79,94,98,101,102+40,41,42,43,44,45,51,54,55,58,59,62,63,65,66,67,68,73,76,77,78,79,80,81,82,84,85,87,88,89,109,112,113,116	Q9NWS9=Q9NX65_A+Q9NWS9=Q9NX65_B
ENSG00000083838	ENSG00000154957	Q9NWS9	P17022	Q9NWS9=P17022	1y7q-A-B	Q9NWS9=P17022_1y7q-A-B	29,30,31,32,33,34,40,41,43,44,45,47,48,51,52,54,55,57,61,62,63,65,66,67,69,70,73,74,76,77,78,79,95,98,101,102+44,45,46,47,48,49,55,56,58,59,62,63,66,67,69,70,71,72,77,80,81,83,84,85,86,88,89,91,92,93,113,116,117	Q9NWS9=P17022_A+Q9NWS9=P17022_B
ENSG00000083838	ENSG00000158691	Q9NWS9	O43309	Q9NWS9=O43309	1y7q-A-B	Q9NWS9=O43309_1y7q-A-B	29,30,31,32,33,34,38,39,40,41,43,44,47,48,51,52,54,55,57,61,62,65,66,69,70,71,73,74,76,77,78,79,98,101,102+49,50,51,52,53,54,60,63,64,67,68,71,72,74,75,76,77,82,85,86,88,89,90,93,94,96,97,98,115,118,121,122,125	Q9NWS9=O43309_A+Q9NWS9=O43309_B
ENSG00000083838	ENSG00000162714	Q9NWS9	Q96IT1	Q9NWS9=Q96IT1	3lhr-A-B	Q9NWS9=Q96IT1_3lhr-A-B	29,30,31,32,33,34,35,40,41,43,44,47,48,51,54,55,57,60,61,62,65,66,67,69,70,72,73,74,77,78,79,94,95,98,99,101,102+45,46,47,48,50,56,57,59,60,63,64,67,68,70,71,73,76,77,78,79,81,82,83,85,86,89,90,93,94,95,98,110,111,114,117,118	Q9NWS9=Q96IT1_A+Q9NWS9=Q96IT1_B
ENSG00000083838	ENSG00000166529	Q9NWS9	Q9Y5A6	Q9NWS9=Q9Y5A6	1y7q-A-B	Q9NWS9=Q9Y5A6_1y7q-A-B	29,30,31,32,33,34,38,39,40,41,43,44,47,48,51,52,54,55,57,62,63,65,66,67,69,70,71,73,74,76,77,78,79,98,101,102+48,49,50,51,52,53,59,62,63,66,67,70,71,73,74,75,76,81,84,85,86,87,88,89,92,93,95,96,97,114,117,120,121,124	Q9NWS9=Q9Y5A6_A+Q9NWS9=Q9Y5A6_B
ENSG00000083838	ENSG00000167840	Q9NWS9	Q9UNY5	Q9NWS9=Q9UNY5	3lhr-A-B	Q9NWS9=Q9UNY5_3lhr-A-B	29,30,32,33,34,40,41,43,44,47,48,51,54,55,57,60,61,62,65,66,67,69,70,72,73,74,77,78,79,82,94,95,98,101,102+55,56,57,58,60,66,67,69,70,73,74,77,80,81,83,86,87,88,91,92,93,95,96,97,98,99,100,103,104,105,108,120,121,124,125,127,128,131	Q9NWS9=Q9UNY5_A+Q9NWS9=Q9UNY5_B
ENSG00000083838	ENSG00000171222	Q9NWS9	P57086	Q9NWS9=P57086	1y7q-A-B	Q9NWS9=P57086_1y7q-A-B	29,30,32,33,34,43,44,47,48,51,52,54,55,57,58,61,62,65,66,69,70,71,73,74,77,78,79,94,98,101,102,105+111,112,113,114,115,116,118,122,125,126,129,130,133,134,136,137,139,144,147,148,149,151,152,153,154,155,156,158,159,160	Q9NWS9=P57086_A+Q9NWS9=P57086_B
ENSG00000083838	ENSG00000172466	Q9NWS9	P17028	Q9NWS9=P17028	1y7q-A-B	Q9NWS9=P17028_1y7q-A-B	29,30,31,32,33,34,38,39,40,41,43,44,47,48,51,52,54,55,57,61,62,65,66,69,70,73,74,76,77,78,79,98,101,102+55,56,57,58,59,60,66,69,70,73,74,77,78,80,81,82,83,88,91,92,94,95,96,97,99,100,102,103,104,124,127,128,131	Q9NWS9=P17028_A+Q9NWS9=P17028_B
ENSG00000083838	ENSG00000173258	Q9NWS9	Q8TF39	Q9NWS9=Q8TF39	1y7q-A-B	Q9NWS9=Q8TF39_1y7q-A-B	29,30,31,32,33,34,40,41,43,44,45,47,48,51,52,54,55,57,61,62,65,66,69,70,72,73,74,76,77,78,79,98,101,102+55,56,57,58,59,60,66,69,70,73,74,77,78,79,80,81,82,83,88,91,92,95,96,97,99,100,102,103,104,120,121,124,127,128	Q9NWS9=Q8TF39_A+Q9NWS9=Q8TF39_B
ENSG00000083838	ENSG00000182318	Q9NWS9	P10073	Q9NWS9=P10073	2fi2-A-B	Q9NWS9=P10073_2fi2-A-B	29,30,32,33,34,36,37,40,41,43,44,47,48,51,52,54,55,56,57,60,61,62,63,65,66,67,69,70,72,73,74,77,78,79,82,94,95,98,99,101,102,105+52,53,54,55,56,57,59,63,64,66,67,70,71,74,75,77,78,80,83,84,85,86,88,89,90,92,93,95,96,97,100,101,102,105,117,118,121,124,125,128,131	Q9NWS9=P10073_A+Q9NWS9=P10073_B
ENSG00000083838	ENSG00000186496	Q9NWS9	Q96N95	Q9NWS9=Q96N95	1y7q-A-B	Q9NWS9=Q96N95_1y7q-A-B	29,30,31,32,33,34,38,39,40,41,43,44,45,47,48,51,52,54,55,56,57,61,62,65,66,69,70,71,72,73,74,76,77,78,79,95,98,101,102,105+55,56,57,58,59,60,62,66,67,69,70,73,74,77,78,80,81,82,83,88,91,92,93,94,95,96,99,100,102,103,104,124,127,128,131	Q9NWS9=Q96N95_A+Q9NWS9=Q96N95_B
ENSG00000083838	ENSG00000186812	Q9NWS9	Q8NF99	Q9NWS9=Q8NF99	1y7q-A-B	Q9NWS9=Q8NF99_1y7q-A-B	29,30,31,32,33,34,38,39,40,41,43,44,47,48,51,52,54,55,57,61,62,65,66,67,69,70,72,73,74,76,77,78,79,94,95,98,101,102+53,54,55,56,57,58,64,65,67,68,71,72,75,76,78,79,80,81,86,89,90,92,93,94,95,97,98,100,101,102,122,125,126,129	Q9NWS9=Q8NF99_A+Q9NWS9=Q8NF99_B
ENSG00000083838	ENSG00000186814	Q9NWS9	Q86W11	Q9NWS9=Q86W11	3lhr-A-B	Q9NWS9=Q86W11_3lhr-A-B	29,30,32,33,34,40,41,43,44,47,48,51,52,54,55,57,58,60,61,62,65,66,67,69,70,72,73,74,77,78,79,94,95,98,99,101,102+51,52,54,56,62,63,65,66,69,70,73,77,79,82,83,84,85,87,88,89,91,92,93,94,95,96,99,100,101,104,116,117,120,121,123,124	Q9NWS9=Q86W11_A+Q9NWS9=Q86W11_B
ENSG00000083838	ENSG00000187626	Q9NWS9	Q969J2	Q9NWS9=Q969J2	1y7q-A-B	Q9NWS9=Q969J2_1y7q-A-B	29,30,31,32,33,34,38,40,41,43,44,47,48,51,52,54,55,57,62,63,65,66,69,70,71,73,74,77,78,79,95,98,101,102+56,57,58,59,60,61,67,68,70,71,74,75,78,79,81,82,83,84,89,92,93,94,96,97,100,101,103,104,105,121,122,125,128,129,132	Q9NWS9=Q969J2_A+Q9NWS9=Q969J2_B
ENSG00000083838	ENSG00000187987	Q9NWS9	Q3MJ62	Q9NWS9=Q3MJ62	1y7q-A-B	Q9NWS9=Q3MJ62_1y7q-A-B	29,30,31,32,33,34,38,40,41,43,44,45,47,48,51,52,54,55,57,61,62,65,66,68,69,70,71,73,74,76,77,78,79,98,101,102+51,52,53,54,55,56,62,65,66,69,70,73,74,76,77,78,79,84,87,88,89,90,91,92,93,95,96,98,99,100,120,123,124,127	Q9NWS9=Q3MJ62_A+Q9NWS9=Q3MJ62_B
ENSG00000083838	ENSG00000196812	Q9NWS9	Q9H4T2	Q9NWS9=Q9H4T2	1y7q-A-B	Q9NWS9=Q9H4T2_1y7q-A-B	29,30,31,32,33,34,40,41,43,44,47,48,51,52,54,55,57,61,62,65,66,68,69,70,71,73,74,76,77,78,79,95,98,101,102,105+44,45,46,47,48,49,51,55,56,58,59,62,63,66,67,69,70,71,72,77,80,81,82,84,85,87,88,89,91,92,93,113,116,117	Q9NWS9=Q9H4T2_A+Q9NWS9=Q9H4T2_B
ENSG00000083838	ENSG00000197279	Q9NWS9	P49910	Q9NWS9=P49910	1y7q-A-B	Q9NWS9=P49910_1y7q-A-B	29,30,31,32,33,34,38,39,40,41,43,44,47,48,51,52,54,55,56,57,62,65,66,67,69,70,71,73,74,76,77,78,79,98,101,102+52,53,54,55,56,57,63,66,67,70,71,74,75,77,78,79,80,85,88,89,90,91,92,93,96,97,99,100,101,121,124,125,128	Q9NWS9=P49910_A+Q9NWS9=P49910_B
ENSG00000083844	ENSG00000105497	O43296	Q9Y473	O43296=Q9Y473	5v3j-E-F	O43296=Q9Y473_5v3j-E-F	454,458,459+435,534,543	O43296=Q9Y473_A+O43296=Q9Y473_B
ENSG00000083844	ENSG00000167625	O43296	Q8TF50	O43296=Q8TF50	5v3j-E-F	O43296=Q8TF50_5v3j-E-F	456,458,459,476,477,478,479+345,348,355,472,484,488	O43296=Q8TF50_A+O43296=Q8TF50_B
ENSG00000084070	ENSG00000112305	Q8WU79	Q8IYB5	Q8WU79=Q8IYB5	2iqj-A-B	Q8WU79=Q8IYB5_2iqj-A-B	56,57,58,59,60,61,121,131,134,136,137,138,140,142+46,47,69,79,81,82,84,85,88,101,127,131,132,133	Q8WU79=Q8IYB5_A+Q8WU79=Q8IYB5_B
ENSG00000084734	ENSG00000106633	Q14397	P35557	P35557=Q14397	3w0l-A-B	P35557=Q14397_3w0l-A-B	8,127,282,297,301,305,308,309,413,414,440,441,442,443,444,447,448,458,460,461,462,463,464,465,466,467,468,471+47,48,50,51,56,58,59,60,61,63,67,141,142,143,171,173,174,186,190,193,194,195,196,198,199,200,242,243,244,245,247	P35557=Q14397_B+P35557=Q14397_A
ENSG00000084764	ENSG00000101367	Q9UPY8	Q15691	Q9UPY8=Q15691	2r8u-A-B	Q9UPY8=Q15691_2r8u-A-B	14,15,16,17,18,19+17,34,36,100,101,102	Q9UPY8=Q15691_A+Q9UPY8=Q15691_B
ENSG00000084764	ENSG00000166974	Q9UPY8	Q15555	Q9UPY8=Q15555	2r8u-A-B	Q9UPY8=Q15555_2r8u-A-B	1,10,11,12,13,16,17,18,19,34,116,117,118,119+60,76,77,79,141,142,143,144,145,183,184,185,187,189,190,193	Q9UPY8=Q15555_A+Q9UPY8=Q15555_B
ENSG00000085644	ENSG00000166529	O14771	Q9Y5A6	O14771=Q9Y5A6	2i13-A-B	O14771=Q9Y5A6_2i13-A-B	371,372,373,374,385,388+387,388,389,390,391,400	O14771=Q9Y5A6_A+O14771=Q9Y5A6_B
ENSG00000085644	ENSG00000171222	O14771	P57086	O14771=P57086	1y7q-A-B	O14771=P57086_1y7q-A-B	48,49,50,51,52,53,59,62,63,66,67,70,71,73,74,75,76,80,81,82,84,85,88,89,92,93,95,96,97,98,113,117,120,121,124,125+111,112,113,114,115,116,118,120,122,123,125,126,129,130,133,134,136,137,138,139,144,147,148,149,150,151,152,153,154,155,156,158,159,160	O14771=P57086_A+O14771=P57086_B
ENSG00000086159	ENSG00000240583	Q13520	P29972	Q13520=P29972	3j41-A-B	Q13520=P29972_3j41-A-B	51,52,53,55,56,94,136,138,139,143,146,147,150,151,154,157,158,161,164,165,166,167,168,169,170,171,174,175,178,179,181,182,185,186,189,190,230,231,234,235,236,237,238,239,240,241,243,244,245,246,247,248,250,251+1,2,3,4,5,6,7,8,9,12,15,19,23,26,27,30,31,34,35,42,50,51,54,55,58,59,61,62,65,66,67,69,70,93,111,112,114,115,116,117,120,159,166,167,169,170,239,240,242,243,244	Q13520=P29972_A+Q13520=P29972_B
ENSG00000086506	ENSG00000130656	P09105	P02008	P09105=P02008	1bab-A-C	P09105=P02008_1bab-A-C	1,2,124,127,128,139,142+1,2,4,124,127,128,139,142	P09105=P02008_A+P09105=P02008_B
ENSG00000086506	ENSG00000188536	P09105	P69905	P09105=P69905	1bab-A-C	P09105=P69905_1bab-A-C	1,2,124,127,128,131,138,139,142+1,2,124,127,128,138,139,141,142	P09105=P69905_A+P09105=P69905_B
ENSG00000086506	ENSG00000196565	P09105	P69892	P09105=P69892	3fh9-A-B	P09105=P69892_3fh9-A-B	31,32,35,36,37,104,105,107,108,111,112,115,118,119,120,121,123,124,127+31,34,35,36,52,56,109,110,112,113,116,117,120,121,122,123,124,125,126,128,129,132	P09105=P69892_A+P09105=P69892_B
ENSG00000086506	ENSG00000213931	P09105	P02100	P09105=P02100	3fh9-A-B	P09105=P02100_3fh9-A-B	31,32,35,36,37,104,105,107,108,111,112,115,118,119,120,121,123,124,127+31,34,35,36,52,56,109,110,112,113,116,117,120,121,123,124,125,126,128,129,132	P09105=P02100_A+P09105=P02100_B
ENSG00000086506	ENSG00000223609	P09105	P02042	P09105=P02042	6kye-A-B	P09105=P02042_6kye-A-B	28,31,32,35,36,37,100,101,104,105,107,108,111,112,115,116,118,119,120,121,123,124,127+27,31,34,35,36,52,56,105,109,110,112,113,116,117,120,121,123,124,125,126,128,129,132	P09105=P02042_A+P09105=P02042_B
ENSG00000086506	ENSG00000244734	P09105	P68871	P09105=P68871	6kye-A-B	P09105=P68871_6kye-A-B	31,32,35,36,37,100,101,104,105,107,108,111,112,114,115,116,118,119,120,121,123,124,127+31,34,35,36,52,56,105,109,110,112,113,116,117,120,121,122,123,124,125,126,128,129,132	P09105=P68871_A+P09105=P68871_B
ENSG00000087191	ENSG00000100519	P62195	P62333	P62195=P62333	4cr2-J-L	P62195=P62333_4cr2-J-L	222+246,247,248	P62195=P62333_A+P62195=P62333_B
ENSG00000087365	ENSG00000143368	Q13435	Q15427	Q13435=Q15427	5z58-2-4	Q13435=Q15427_5z58-2-4	597,598,603,604,605,606,607,608,609,610,612,613,616,617,630,631,632,633,634,635,636,639,640,641,642,643,644,645+28,30,31,32,34,35,36,37,38,65,66,69,72,73,76,77,78,79,80,81	Q13435=Q15427_A+Q13435=Q15427_B
ENSG00000088002	ENSG00000173597	O00204	O43704	O00204=O43704	2a3r-A-B	O00204=O43704_2a3r-A-B	31,33,34,35,36,38,181,183+35,36,37,38,39,102,103,212,213,214	O00204=O43704_A+O00204=O43704_B
ENSG00000088002	ENSG00000196228	O00204	Q6IMI6	O00204=Q6IMI6	2a3r-A-B	O00204=Q6IMI6_2a3r-A-B	30,31,33,34,35,36,181,183+43,44,45,46,47,70,72,110,111,130,220,221,222	O00204=Q6IMI6_A+O00204=Q6IMI6_B
ENSG00000088038	ENSG00000111596	O75175	Q9NZN8	Q9NZN8=O75175	4c0d-B-C	Q9NZN8=O75175_4c0d-B-C	585,586,587,588,589,590,591,592,593,594,595,596,597,598,599,600,601,622,623,624,625,626,627,628,632,633,635,636,637,638,639,640,641,642,643,644,645,646,647,648,649,650,651,652,653,654,657,658,662,663,665,666,667,669,670,673,674,675,676,677,678,679,680,681,682,683,684,685,686,688,692,698,700,703,705,729,730,731,732,748,749+380,385,398,402,403,405,406,407,408,409,410,411,412,413,414,415,417,420,421…	Q9NZN8=O75175_B+Q9NZN8=O75175_A
ENSG00000088808	ENSG00000172531	Q96KQ4	P62136	P62136=Q96KQ4	6ghm-B-C	P62136=Q96KQ4_6ghm-B-C	878,882,883,884,885,886,887,888,891,894,895,898,900,903,919,920,1028,1029,1030,1031,1033,1034,1036,1037,1055,1056,1058,1059,1070,1072,1073,1074,1075+56,168,169,240,241,242,243,252,253,257,260,261,283,287,288,289,290,291,292,293,295,297,316,317,318,319,320,321,322,323,324,325	P62136=Q96KQ4_B+P62136=Q96KQ4_A
ENSG00000088876	ENSG00000127903	Q6P1L6	Q9Y2P0	Q6P1L6=Q9Y2P0	5v3j-E-F	Q6P1L6=Q9Y2P0_5v3j-E-F	384,386,387,388,402,403,494,496,497,515,516,517+234,235,238,241,245,334,358,360,369,370,458,465	Q6P1L6=Q9Y2P0_A+Q6P1L6=Q9Y2P0_B
ENSG00000088876	ENSG00000166188	Q6P1L6	Q9P2F9	Q6P1L6=Q9P2F9	5v3j-E-F	Q6P1L6=Q9P2F9_5v3j-E-F	286,304,384,388,492,494,496,497,516+271,274,277,278,346,371,373,374,375,384,387,395,502,505	Q6P1L6=Q9P2F9_A+Q6P1L6=Q9P2F9_B
ENSG00000088876	ENSG00000179930	Q6P1L6	Q5T619	Q6P1L6=Q5T619	5v3j-E-F	Q6P1L6=Q5T619_5v3j-E-F	304,492,497+323,423,425	Q6P1L6=Q5T619_A+Q6P1L6=Q5T619_B
ENSG00000088986	ENSG00000100246	P63167	O96015	P63167=O96015	1cmi-A-B	P63167=O96015_1cmi-A-B	30,31,32,33,34,37+43,44,45,46,47,48,51	P63167=O96015_A+P63167=O96015_B
ENSG00000089159	ENSG00000166407	P49023	P25800	P49023=P25800	6cme-A-B	P49023=P25800_6cme-A-B	529+133	P49023=P25800_A+P49023=P25800_B
ENSG00000089289	ENSG00000113575	P78318	P67775	P78318=P67775	4iyp-A-C	P78318=P67775_4iyp-A-C	27,33,34,90,93,98,152,153,154,155,158,159,162,163,166,206,207,210,211,213,214,217,218,220,221+25,29,33,36,37,40,41,43,44,125,126,127,130,138,139,140,141,143,144,147,148,151,152,153,154,155	P78318=P67775_A+P78318=P67775_B
ENSG00000089289	ENSG00000119414	P78318	O00743	P78318=O00743	4iyp-A-C	P78318=O00743_4iyp-A-C	27,33,34,90,93,95,98,153,155,158,159,162,163,166,206,207,209,210,213,214,217,218,221+21,25,29,32,33,35,36,39,40,118,121,122,123,126,127,130,134,135,136,137,139,140,143,144,147,148,149,150	P78318=O00743_A+P78318=O00743_B
ENSG00000089289	ENSG00000149923	P78318	P60510	P78318=P60510	4iyp-A-C	P78318=P60510_4iyp-A-C	27,33,90,93,98,153,154,155,156,158,159,162,163,166,206,207,210,213,214,216,217,218,220,221+22,26,30,33,34,36,37,38,40,118,122,123,124,127,128,135,136,137,140,141,144,145,148,149,151,152,153	P78318=P60510_A+P78318=P60510_B
ENSG00000089775	ENSG00000126804	P24278	Q9Y2K1	P24278=Q9Y2K1	3m52-A-B	P24278=Q9Y2K1_3m52-A-B	1,3,4,6,7,8,9,10,11,13,14,17,22,23,38,39,40,41,43,44,45,50,53,54+6,7,8,9,10,11,13,14,17,22,23,38,39,40,41,43,44,45,50,53,54,81,82,83,84,85,86,87,108	P24278=Q9Y2K1_A+P24278=Q9Y2K1_B
ENSG00000089775	ENSG00000181472	P24278	Q8N680	P24278=Q8N680	3m52-A-B	P24278=Q8N680_3m52-A-B	1,3,4,6,7,8,9,10,11,13,14,17,22,23,38,39,40,41,43,44,45,50,53,54+4,6,7,8,9,10,11,13,14,17,20,22,23,38,39,40,41,43,44,45,50,53,54,79,80,81,82,83,84,85	P24278=Q8N680_A+P24278=Q8N680_B
ENSG00000089818	ENSG00000100280	Q8NC96	Q10567	Q10567=Q8NC96	6owo-B-N	Q10567=Q8NC96_6owo-B-N	117,118,121,129,132,133+322,328,353,356	Q10567=Q8NC96_B+Q10567=Q8NC96_A
ENSG00000090266	ENSG00000099795	O95178	P17568	O95178=P17568	6g2j-!j-!o	O95178=P17568_6g2j-!j-!o	83,84,85,86,87,88,89,90,92,93,94,96,97,98,99+29,30,31,32,85,88,89,92,95,96,99,100,103,104,107,109	O95178=P17568_A+O95178=P17568_B
ENSG00000091140	ENSG00000110435	P09622	O00330	P09622=O00330	1zy8-A-K	P09622=O00330_1zy8-A-K	62,140,144,446,447,448,449,472,473,474,476,478,479,482,502+168,169,171,173,185,186,187,188,190,191,207,208,210,212,213,214,217	P09622=O00330_A+P09622=O00330_B
ENSG00000092010	ENSG00000100911	Q06323	Q9UL46	Q06323=Q9UL46	5mx5-A-B	Q06323=Q9UL46_5mx5-A-B	27,30,31,34,35,37,38,41,65,66,68,69,70,148,152,155,156,159,166,187,191,192,193,194,195,196,197,198,199,200,203,206,207,210,211,213,214,217,218,220,221,224,225,227,228,232,233,236+9,13,14,16,17,20,21,82,89,90,91,92,93,94,95,96,101,108,109,112,115,116,119,123,126,127,128,129,130,131,132,133,134,144,154,158,161,164,165,168,169,171,172,173,175,176,179	Q06323=Q9UL46_A+Q06323=Q9UL46_B
ENSG00000092068	ENSG00000168003	Q9UHI5	P08195	Q9UHI5=P08195	6jmq-A-B	Q9UHI5=P08195_6jmq-A-B	147,150,151,152,153,154,155,157,159,160,163,164,166,167,170,171,173,174,218,220,292,294,295,376+186,189,190,193,196,197,199,200,203,204,207,208,209,210,213,513,514,524,532,534,557,559,560	Q9UHI5=P08195_A+Q9UHI5=P08195_B
ENSG00000092094	ENSG00000196976	Q9NPF4	Q14657	Q14657=Q9NPF4	6gwj-B-K	Q14657=Q9NPF4_6gwj-B-K	47,50,51,53,54,55,57,58,61,69,84,87,88,90,91,92,94,95,98,99,100,101,315,316,318,319,320+76,77,78,80,81,82,84,85,122,125,126,129,130,132,133,134,136,137,138,139,140,141,143	Q14657=Q9NPF4_B+Q14657=Q9NPF4_A
ENSG00000092199	ENSG00000179172	P07910	O60812	P07910=O60812	1txp-A-B	P07910=O60812_1txp-A-B	193,196,198,199,200,202,203,205,206,207,208,210,211,212,213,214,215,220+178,182,183,185,186,187,189,190,193,194,196,197,200,201,204,205,207,208,209,210,211,212,213	P07910=O60812_A+P07910=O60812_B
ENSG00000092199	ENSG00000275774	P07910	B2RXH8	P07910=B2RXH8	1txp-A-B	P07910=B2RXH8_1txp-A-B	189,191,193,195,196,198,199,200,202,203,205,206,207,210,213,214,217,220,223+179,182,183,185,186,189,190,193,194,196,197,200,201,204,205,206,207,208,209,210,211	P07910=B2RXH8_A+P07910=B2RXH8_B
ENSG00000092208	ENSG00000139343	O14893	P62306	O14893=P62306	5xjl-2-F	O14893=P62306_5xjl-2-F	18,19,20,24,25,52,56,59,60,63,64,65,66,67,68,69,71,74,75,76,77,78,79,80,81+3,4,6,7,8,9,12,15,16,21,29,32,33,34,35,36,37,38,39,40,41,42,43,44,45,46,47,49,57,58,59,60,61,62,63,64,65,66,67,69	O14893=P62306_A+O14893=P62306_B
ENSG00000092208	ENSG00000172062	O14893	Q16637	O14893=Q16637	5xjl-2-M	O14893=Q16637_5xjl-2-M	95,96,98,99,102,105,106,109,113,116,117,120,123,177,178,179,180,181,183,207,209,212,213,216,217,220,221,251,256,257,258,260,261+31,32,33,35,36,38,39,40,42,43,44,45,46,47,49,50,51,52,53	O14893=Q16637_A+O14893=Q16637_B
ENSG00000092330	ENSG00000102977	Q9BSI4	Q96AP0	Q9BSI4=Q96AP0	5xyf-A-B	Q9BSI4=Q96AP0_5xyf-A-B	6,7,8,9,11,12,14,15,17,18,19,21,22,30,33,36,37,40,44,45,46,47,48,93,95,158,160,161,162,163,170,173,174,178,183,184,185,186,187,188,189+415,417,421,425,426,428,429,430,432,434,435,437,438,439,441,442,443,445,446,447,448	Q9BSI4=Q96AP0_A+Q9BSI4=Q96AP0_B
ENSG00000092531	ENSG00000135604	O00161	O75558	O00161=O75558	6mdm-H-I	O00161=O75558_6mdm-H-I	10,11,16,17,19,20,22,23,24,26,27,30,31,33,34,37,38,41,44,45,48,51,54,55,57,58,61,62,65,68,69,71,72,73,74,75,76,78,79,80,81,82,83,84,85,86,87,88,93+202,204,207,210,211,214,215,217,218,221,222,225,228,232,234,235,236,237,238,239,241,242,243,245,246,247,249,250,251,252,253,254,256,257,260,263,264,266,267,272	O00161=O75558_A+O00161=O75558_B
ENSG00000092607	ENSG00000105991	Q96SF7	P49639	Q96SF7=P49639	4s0h-A-B	Q96SF7=P49639_4s0h-A-B	201,203,204,211+249,252,284,285	Q96SF7=P49639_A+Q96SF7=P49639_B
ENSG00000092607	ENSG00000149922	Q96SF7	O95947	Q96SF7=O95947	5bqd-A-B	Q96SF7=O95947_5bqd-A-B	102,104,107,109,111,112,114,115,116,117,120,121,124,268,269,270,271,272,273,274,361,362,363,364,373+144,145,146,167,168,171,172,174,179,219,221,227,229,231,233,234,235,236,237,238,239,338,339,340,341,349	Q96SF7=O95947_A+Q96SF7=O95947_B
ENSG00000092964	ENSG00000113657	Q16555	Q14195	Q16555=Q14195	1kcx-A-B	Q16555=Q14195_1kcx-A-B	28,29,30,262,266,268,269,316,319,322,323,325,370,371,372,373,374,375,376,377,379,390,395,396,400,440,476,477,480,481,484,485,487,488,498,499,500,501,502,505+23,28,29,30,262,268,269,316,319,320,322,323,324,325,370,371,372,373,374,375,376,377,378,379,390,395,396,400,476,477,480,481,484,485,487,488,500,502,503,504,505,507	Q16555=Q14195_A+Q16555=Q14195_B
ENSG00000092964	ENSG00000157851	Q16555	Q9BPU6	Q16555=Q9BPU6	1kcx-A-B	Q16555=Q9BPU6_1kcx-A-B	23,28,29,30,265,268,269,270,271,319,323,325,370,371,372,373,374,375,376,377,378,379,390,395,396,400,476,477,480,481,484,485,488,506,507,508+16,21,22,23,255,259,261,262,263,309,312,313,316,363,364,365,366,367,368,369,370,372,383,388,389,393,469,470,473,474,477,478,481	Q16555=Q9BPU6_A+Q16555=Q9BPU6_B
ENSG00000093000	ENSG00000102753	Q9UKX7	O00505	O00505=Q9UKX7	3tj3-A-C	O00505=Q9UKX7_3tj3-A-C	2,3,4,5,6,7,8,9,10,11,12,13,15,16,22,23,24,25,26,27,28,29,30,35,38,39,40,41,42,43,44,45,46,47,48,50+186,222,225,226,229,230,231,261,264,267,268,271,272,298,299,302,303,306,312,313,314,316,319,339,341,345,348,351,352,355,356,382,383,387,390,394,420,421,422,423,424,428,451,454,455,459,463,464,465,466,467,468,469,470,471,474,478,481,482,485,486,487,488,489	O00505=Q9UKX7_B+O00505=Q9UKX7_A
ENSG00000093000	ENSG00000114030	Q9UKX7	P52294	P52294=Q9UKX7	3tj3-A-C	P52294=Q9UKX7_3tj3-A-C	2,3,4,5,6,7,8,9,10,11,12,13,15,16,19,20,22,23,24,25,26,27,28,29,30,35,38,39,40,41,42,43,44,45,46,47,48,49+198,234,237,238,241,243,273,276,279,280,284,310,311,314,315,318,322,324,325,326,327,328,331,351,353,360,363,364,365,367,394,395,397,398,399,402,406,432,433,434,435,436,438,440,465,470,473,474,478,479,482,483,484,485,486,487,488,490,493,494,497,500,501,504,505,506,507,508	P52294=Q9UKX7_B+P52294=Q9UKX7_A
ENSG00000093000	ENSG00000182481	Q9UKX7	P52292	P52292=Q9UKX7	3tj3-A-C	P52292=Q9UKX7_3tj3-A-C	1,2,3,4,5,6,7,8,9,10,11,12,13,15,16,19,20,22,23,24,25,26,27,28,29,30,35,36,38,39,40,41,42,43,44,45,46,47,48+191,231,234,235,238,239,240,270,273,276,277,280,281,283,307,308,311,312,315,319,321,322,323,324,325,328,348,350,353,354,357,360,361,362,364,391,392,395,396,399,403,429,430,431,432,433,461,465,470,471,474,475,476,477,478,479,480,481,482,485,489,492,493,495,496,497,498,499,500,501,502,504,506	P52292=Q9UKX7_B+P52292=Q9UKX7_A
ENSG00000093000	ENSG00000186432	Q9UKX7	O00629	O00629=Q9UKX7	3tj3-A-C	O00629=Q9UKX7_3tj3-A-C	2,3,4,5,6,7,8,9,10,11,12,13,15,16,17,18,22,23,24,25,26,27,28,29,30,34,35,38,39,40,41,42,43,44,45,46,47,48+186,222,225,226,229,230,231,261,264,268,272,298,299,302,303,306,312,313,314,315,316,319,339,341,345,348,351,352,355,356,382,383,386,387,390,394,420,421,422,423,424,454,455,459,463,464,465,466,467,468,469,470,471,474,478,481,482,485,486,487,488,489	O00629=Q9UKX7_B+O00629=Q9UKX7_A
ENSG00000093000	ENSG00000196911	Q9UKX7	O15131	O15131=Q9UKX7	3tj3-A-C	O15131=Q9UKX7_3tj3-A-C	2,3,4,5,6,7,8,9,10,11,12,13,15,16,19,20,21,22,23,24,25,26,27,28,29,30,35,38,39,40,41,42,43,44,45,46,47,48,49,50+196,232,235,236,239,240,241,271,274,277,278,281,282,308,309,312,313,316,320,322,323,324,325,326,329,349,351,355,358,361,362,365,366,391,392,393,395,396,397,400,404,430,431,432,433,434,438,468,469,471,472,476,477,480,481,482,483,484,485,486,488,491,495,498,499,502,503,504,505	O15131=Q9UKX7_B+O15131=Q9UKX7_A
ENSG00000094796	ENSG00000131095	Q15323	P14136	Q15323=P14136	3tnu-A-B	Q15323=P14136_3tnu-A-B	273,275,276,278,279,282,283,285,286,289,290,292,293,296,297,299,300,303,304,306,307,308,311,314,315,317,318,321,322,324,325,328,329,332,335,336,338,339,342,343,345,346,349,350,352,353,356,357,359,360+282,285,286,288,289,292,293,295,296,299,300,302,303,306,307,309,310,313,314,316,317,318,320,321,324,327,328,331,332,334,335,338,339,341,342,345,346,348,349,352,353,355,356,359,360,362,363,366,367,369…	Q15323=P14136_A+Q15323=P14136_B
ENSG00000094796	ENSG00000135406	Q15323	P41219	Q15323=P41219	3tnu-A-B	Q15323=P41219_3tnu-A-B	273,275,276,278,279,282,283,285,286,289,290,292,293,296,297,299,300,303,304,306,307,308,310,311,314,318,321,322,324,325,328,329,331,332,335,336,338,339,342,343,345,346,349,350,352,353,356,357,359,360+311,312,315,318,319,322,325,326,329,330,332,333,336,339,340,343,344,347,348,350,351,354,357,358,361,362,364,365,368,369,371,372,375,376,378,379,382,383,385,386,389,390,392,393,396,397,399,400	Q15323=P41219_A+Q15323=P41219_B
ENSG00000094796	ENSG00000135443	Q15323	P78386	Q15323=P78386	3tnu-A-B	Q15323=P78386_3tnu-A-B	271,275,276,278,279,282,283,285,286,289,290,292,293,296,297,299,300,303,306,307,310,311,314,317,318,321,322,324,325,328,329,331,332,335,336,338,339,342,343,345,346,349,350,352,353,356,357,359,360+333,339,342,343,345,346,349,350,352,353,356,357,359,360,363,364,366,367,370,371,374,375,377,378,381,382,384,385,388,389,391,392,395,396,398,399,402,403,405,406,409,410,412,413,416,417,419,420,423,424,426…	Q15323=P78386_A+Q15323=P78386_B
ENSG00000094796	ENSG00000139648	Q15323	Q3SY84	Q15323=Q3SY84	3tnu-A-B	Q15323=Q3SY84_3tnu-A-B	273,275,276,278,279,282,283,285,286,289,290,292,293,296,297,299,300,303,307,310,311,314,315,317,318,321,322,324,325,328,329,332,335,336,338,339,342,343,345,346,349,350,352,353,356,357,359,360,363+344,347,348,351,352,354,355,358,359,361,362,365,366,368,369,372,373,375,376,379,380,383,384,386,387,390,391,393,394,397,398,400,401,404,407,408,411,412,414,415,418,419,421,422,425,426,428,429,432,433,435…	Q15323=Q3SY84_A+Q15323=Q3SY84_B
ENSG00000094796	ENSG00000161850	Q15323	Q9NSB4	Q15323=Q9NSB4	3tnu-A-B	Q15323=Q9NSB4_3tnu-A-B	271,273,275,276,278,279,282,283,285,286,289,290,292,293,296,297,299,300,303,307,310,311,314,317,318,321,322,324,325,328,329,331,332,335,336,338,339,342,345,346,349,350,352,353,356,357,359,360,367,368+332,335,336,338,339,340,342,343,346,347,349,350,353,354,356,357,360,361,363,364,367,368,371,372,374,375,378,379,381,382,385,386,388,389,392,393,395,396,399,400,402,403,406,407,409,410,413,414,416,417…	Q15323=Q9NSB4_A+Q15323=Q9NSB4_B
ENSG00000094796	ENSG00000167767	Q15323	Q6KB66	Q15323=Q6KB66	3tnu-A-B	Q15323=Q6KB66_3tnu-A-B	275,276,278,279,282,283,285,286,289,290,292,293,296,297,299,300,303,306,307,310,311,314,315,317,318,321,322,324,325,328,329,332,335,336,338,339,342,343,345,346,349,350,352,353,356,357,360+298,299,302,303,305,306,309,310,312,313,316,317,319,320,323,324,326,327,330,331,334,335,337,338,341,342,344,345,348,349,351,352,354,355,356,358,359,362,363,365,366,369,370,372,373,376,377,379,380,383,384,386	Q15323=Q6KB66_A+Q15323=Q6KB66_B
ENSG00000094796	ENSG00000167768	Q15323	P04264	Q15323=P04264	3tnu-A-B	Q15323=P04264_3tnu-A-B	271,275,276,278,279,282,283,285,286,289,290,292,293,296,297,299,300,303,307,310,311,314,315,317,318,321,322,324,325,328,329,332,335,336,338,339,342,343,345,346,349,350,352,353,356,357,359,360,412+393,397,398,401,402,404,405,408,409,411,412,415,416,418,419,422,423,425,426,429,430,433,434,436,437,440,441,443,444,447,448,450,451,454,455,457,458,461,462,464,465,468,469,471,472,475,476,478,479,482,483…	Q15323=P04264_A+Q15323=P04264_B
ENSG00000094796	ENSG00000170421	Q15323	P05787	Q15323=P05787	3tnu-A-B	Q15323=P05787_3tnu-A-B	275,276,278,279,282,283,285,286,289,290,292,293,296,297,299,300,303,306,307,311,314,315,317,318,321,322,324,325,328,329,331,332,335,336,338,339,342,343,345,346,349,350,352,353,356,357,359,360+307,310,311,313,314,316,317,318,320,321,324,325,327,328,331,332,334,335,338,339,342,343,345,346,349,350,352,353,356,357,359,360,363,364,366,367,370,371,373,374,377,378,380,381,384,385,387,388,391,392,394,395	Q15323=P05787_A+Q15323=P05787_B
ENSG00000094796	ENSG00000170423	Q15323	Q8N1N4	Q15323=Q8N1N4	3tnu-A-B	Q15323=Q8N1N4_3tnu-A-B	273,275,276,278,279,282,283,285,286,289,290,292,293,296,297,299,300,303,304,306,307,310,311,314,315,317,318,321,322,324,325,328,329,331,332,335,336,338,339,342,343,345,346,349,350,352,353,356,357,359,360+328,332,335,336,339,340,342,343,346,347,349,350,353,354,356,357,360,361,363,364,365,367,368,371,372,374,375,378,379,381,382,385,386,388,389,392,393,395,396,399,400,402,403,406,407,409,410,413,414…	Q15323=Q8N1N4_A+Q15323=Q8N1N4_B
ENSG00000094796	ENSG00000170442	Q15323	O43790	Q15323=O43790	3tnu-A-B	Q15323=O43790_3tnu-A-B	275,276,278,279,282,283,285,286,289,292,293,296,297,299,300,303,306,307,310,311,314,317,318,321,322,324,325,328,329,331,332,335,336,338,339,342,343,345,346,349,350,352,353,356,357,359,360+321,322,325,326,328,329,332,335,336,339,340,342,343,346,347,349,350,353,354,355,357,358,360,361,364,365,367,368,371,372,374,375,377,378,381,382,385,386,388,389,391,392,393,395,396,399,400,402,403,406,407,409,410	Q15323=O43790_A+Q15323=O43790_B
ENSG00000094796	ENSG00000170454	Q15323	O95678	Q15323=O95678	3tnu-A-B	Q15323=O95678_3tnu-A-B	271,273,275,276,278,279,282,283,285,286,289,290,292,293,296,297,299,300,303,306,307,310,311,314,317,318,321,322,324,325,328,329,331,332,335,336,338,339,342,343,345,346,349,350,352,353,356,357,359,360+361,366,367,370,371,373,374,377,378,380,381,384,385,387,388,391,392,394,395,398,399,402,403,405,406,409,410,412,413,416,417,419,420,423,424,426,427,430,431,433,434,437,438,440,441,444,445,447,448,451…	Q15323=O95678_A+Q15323=O95678_B
ENSG00000094796	ENSG00000170465	Q15323	P48668	Q15323=P48668	3tnu-A-B	Q15323=P48668_3tnu-A-B	275,276,278,279,282,283,285,286,289,290,292,293,296,297,299,300,303,306,307,310,311,314,315,317,318,321,322,324,325,328,329,332,335,336,338,339,342,343,345,346,349,350,352,353,356,357,359,360+380,381,384,385,387,388,391,392,394,395,398,399,401,402,405,406,408,409,412,413,416,417,419,420,423,424,426,427,430,431,433,434,437,438,440,441,444,445,447,448,451,452,454,455,458,459,461,462,465,466,468,469	Q15323=P48668_A+Q15323=P48668_B
ENSG00000094796	ENSG00000170477	Q15323	P19013	Q15323=P19013	3tnu-A-B	Q15323=P19013_3tnu-A-B	275,276,278,279,282,283,285,286,289,290,292,293,296,297,299,300,303,306,307,310,311,314,317,318,321,322,324,325,328,329,331,332,335,336,338,339,342,343,345,346,349,350,352,353,356,357,359,360+368,369,372,373,375,376,379,380,382,383,386,387,389,390,393,394,396,397,400,401,404,405,407,408,411,412,414,415,418,419,421,422,425,426,428,429,432,433,435,436,439,440,442,443,446,447,449,450,453,454,456,457	Q15323=P19013_A+Q15323=P19013_B
ENSG00000094796	ENSG00000170484	Q15323	Q7RTS7	Q15323=Q7RTS7	3tnu-A-B	Q15323=Q7RTS7_3tnu-A-B	273,275,276,278,279,282,283,285,286,289,290,292,293,296,297,299,300,303,306,307,310,311,314,315,317,318,321,322,324,325,328,329,332,335,336,338,339,342,343,345,346,349,350,352,353,356,357,359,360+358,361,362,364,365,368,369,371,372,375,376,378,379,382,383,385,386,389,390,393,394,396,397,400,401,403,404,407,408,410,411,414,415,417,418,421,422,424,425,428,429,431,432,435,436,438,439,442,443,445,446	Q15323=Q7RTS7_A+Q15323=Q7RTS7_B
ENSG00000094796	ENSG00000170486	Q15323	Q14CN4	Q15323=Q14CN4	3tnu-A-B	Q15323=Q14CN4_3tnu-A-B	275,276,278,279,282,283,285,286,289,290,292,293,296,297,299,300,303,306,307,310,311,314,317,318,321,322,324,325,328,329,332,335,336,338,339,342,343,345,346,349,350,352,353,356,357,359,360+343,346,347,349,350,353,354,356,357,360,361,363,364,367,368,370,371,374,375,378,379,381,382,385,386,388,389,392,393,395,396,398,399,400,402,403,406,407,409,410,413,414,416,417,420,421,423,424,427,428,430,431	Q15323=Q14CN4_A+Q15323=Q14CN4_B
ENSG00000094796	ENSG00000170523	Q15323	P78385	Q15323=P78385	3tnu-A-B	Q15323=P78385_3tnu-A-B	275,276,278,279,282,283,285,286,289,290,292,293,296,297,299,300,303,304,306,307,310,311,314,315,317,318,321,322,324,325,328,329,331,332,335,336,338,339,342,343,345,346,349,350,352,353,356,357,359,360+326,327,330,331,333,334,337,338,340,341,344,345,347,348,351,352,354,355,358,359,362,363,365,366,369,370,372,373,376,377,379,380,383,384,386,387,390,391,393,394,397,398,400,401,404,405,407,408,411,412…	Q15323=P78385_A+Q15323=P78385_B
ENSG00000094796	ENSG00000170819	Q15323	Q13515	Q13515=Q15323	3tnu-A-B	Q13515=Q15323_3tnu-A-B	275,278,279,282,283,285,286,289,290,292,293,296,297,299,300,303,304,307,310,311,314,315,317,318,321,322,324,325,328,329,332,335,336,338,339,342,343,345,346,349,350,352,353,356,357,359,360+327,328,331,332,334,335,338,339,341,342,345,346,348,349,352,353,356,359,360,363,364,366,367,370,371,373,374,377,378,380,381,384,385,387,388,391,392,394,395,398,399,401,402,405,406,409	Q13515=Q15323_B+Q13515=Q15323_A
ENSG00000094796	ENSG00000171431	Q15323	P35900	P35900=Q15323	3tnu-A-B	P35900=Q15323_3tnu-A-B	271,272,275,276,278,279,282,283,285,286,289,290,292,293,296,297,299,300,303,304,306,307,310,311,314,315,317,318,321,322,324,325,328,329,331,332,335,336,338,339,342,343,345,346,349,350,352,353,356,357,359,360+286,289,290,292,293,296,297,299,300,303,304,306,307,310,311,313,314,317,318,320,321,322,324,325,328,329,331,332,335,336,338,339,342,343,345,346,349,350,352,353,356,357,359,360,363,364,366,367…	P35900=Q15323_B+P35900=Q15323_A
ENSG00000094796	ENSG00000172867	Q15323	P35908	Q15323=P35908	3tnu-A-B	Q15323=P35908_3tnu-A-B	263,264,265,266,267,268,269,270,271,273,275,276,278,279,282,283,285,286,289,290,292,293,296,297,299,300,303,306,307,310,311,314,315,317,318,321,322,324,325,328,329,331,332,335,336,338,339,342,343,345,346,349,350,352,353,356,357,359,360+384,385,386,387,388,389,391,393,395,396,399,400,402,403,406,407,409,410,413,414,416,417,420,421,423,424,427,428,431,432,434,435,438,439,441,442,445,446,448,449,451…	Q15323=P35908_A+Q15323=P35908_B
ENSG00000094796	ENSG00000185069	Q15323	Q01546	Q15323=Q01546	3tnu-A-B	Q15323=Q01546_3tnu-A-B	275,276,278,279,282,283,285,286,289,290,292,293,296,297,299,300,303,306,307,310,311,314,315,317,318,321,322,324,325,328,329,332,335,336,338,339,342,343,345,346,349,350,352,353,356,357,360+400,401,404,405,407,408,411,412,414,415,418,419,421,422,425,426,428,429,432,433,436,437,439,440,443,444,446,447,450,451,453,454,457,458,460,461,464,465,467,468,471,472,474,475,478,479,481,482,485,486,488,489	Q15323=Q01546_A+Q15323=Q01546_B
ENSG00000094796	ENSG00000185479	Q15323	P04259	Q15323=P04259	3tnu-A-B	Q15323=P04259_3tnu-A-B	275,276,278,279,282,283,285,286,289,290,292,293,296,297,299,300,303,306,307,310,311,314,317,318,321,322,324,325,328,329,331,332,335,336,338,339,342,343,345,346,349,350,352,353,356,357,359,360+380,381,384,385,387,388,391,392,394,395,398,399,401,402,405,406,408,409,412,413,416,417,419,420,423,424,426,427,430,431,433,434,437,438,440,441,444,445,447,448,451,452,454,455,458,459,461,462,465,466,468,469	Q15323=P04259_A+Q15323=P04259_B
ENSG00000094796	ENSG00000185640	Q15323	Q5XKE5	Q15323=Q5XKE5	3tnu-A-B	Q15323=Q5XKE5_3tnu-A-B	275,276,278,279,282,283,285,286,289,290,292,293,296,297,299,300,303,306,307,310,311,314,317,318,321,322,324,325,328,329,331,332,335,336,338,339,342,343,345,346,349,350,352,353,356,357,359,360+362,365,366,368,369,372,373,375,376,377,379,380,382,383,386,387,389,390,393,394,395,397,398,400,401,404,405,407,408,411,414,415,418,419,421,422,424,425,426,428,429,432,433,435,436,439,440,442,443,446,447,449…	Q15323=Q5XKE5_A+Q15323=Q5XKE5_B
ENSG00000094796	ENSG00000186049	Q15323	Q86Y46	Q15323=Q86Y46	3tnu-A-B	Q15323=Q86Y46_3tnu-A-B	275,276,278,279,282,283,285,286,289,290,292,293,296,297,299,300,303,306,307,310,311,314,317,318,321,322,324,325,328,329,332,335,336,338,339,342,343,345,346,349,350,352,353,356,357,359,360+349,350,353,356,357,360,361,363,364,367,368,370,371,374,375,377,378,381,382,385,386,388,389,392,393,395,396,399,400,402,403,406,407,409,410,412,413,414,416,417,420,421,423,424,427,428,430,431,434,435,437,438	Q15323=Q86Y46_A+Q15323=Q86Y46_B
ENSG00000094796	ENSG00000186081	Q15323	P13647	Q15323=P13647	3tnu-A-B	Q15323=P13647_3tnu-A-B	271,273,275,276,278,279,282,283,285,286,289,290,292,293,296,297,299,300,303,306,307,310,311,314,315,317,318,321,322,324,325,328,329,331,332,335,336,338,339,342,343,345,346,349,350,352,353,356,357,359,360+380,382,385,386,389,390,392,393,396,397,399,400,403,404,406,407,410,411,413,414,417,418,421,422,424,425,428,429,431,432,435,436,438,439,442,445,446,449,450,452,453,456,457,459,460,463,464,466,467…	Q15323=P13647_A+Q15323=P13647_B
ENSG00000094796	ENSG00000186442	Q15323	P12035	Q15323=P12035	3tnu-A-B	Q15323=P12035_3tnu-A-B	273,275,276,278,279,282,283,285,286,289,290,292,293,296,297,299,300,303,304,306,307,310,311,314,315,317,318,321,322,324,325,328,329,332,335,336,338,339,342,343,345,346,349,350,352,353,356,357,359,360+414,417,418,421,422,424,425,428,429,431,432,435,436,438,439,442,443,445,446,449,450,453,454,456,457,460,461,463,464,467,468,470,471,473,474,475,477,478,480,481,482,484,485,488,489,491,492,495,496,498…	Q15323=P12035_A+Q15323=P12035_B
ENSG00000094796	ENSG00000189182	Q15323	Q7Z794	Q15323=Q7Z794	3tnu-A-B	Q15323=Q7Z794_3tnu-A-B	275,276,278,279,282,283,285,286,289,290,292,293,296,297,299,300,303,304,306,307,310,311,314,315,317,318,321,322,324,325,328,329,331,332,335,336,338,339,342,343,345,346,349,350,352,353,356,357,359,360+381,382,385,386,388,389,392,393,395,396,399,400,402,403,406,407,409,410,413,414,417,418,420,421,424,425,427,428,431,432,434,435,438,439,441,442,445,446,448,449,452,453,455,456,459,460,462,463,466,467…	Q15323=Q7Z794_A+Q15323=Q7Z794_B
ENSG00000094796	ENSG00000205420	Q15323	P02538	Q15323=P02538	3tnu-A-B	Q15323=P02538_3tnu-A-B	275,276,278,279,282,283,285,286,289,290,292,293,296,297,299,300,303,304,307,310,311,314,317,318,321,322,324,325,328,329,332,335,336,338,339,342,343,345,346,349,350,352,353,356,357,360+380,381,384,385,387,388,391,392,394,395,398,399,401,402,405,406,408,409,412,413,415,416,417,419,420,423,424,426,427,430,431,433,434,437,438,440,441,444,445,447,448,451,452,454,455,458,459,461,462,465,466,468,469	Q15323=P02538_A+Q15323=P02538_B
ENSG00000094796	ENSG00000205426	Q15323	Q14533	Q15323=Q14533	3tnu-A-B	Q15323=Q14533_3tnu-A-B	271,273,275,276,278,279,282,283,285,286,289,290,292,293,296,297,299,300,303,304,306,307,310,311,314,315,317,318,321,322,324,325,328,329,331,332,335,336,338,339,342,343,345,346,349,350,352,353,356,357,360+316,318,322,325,326,328,329,332,333,335,336,339,340,342,343,346,347,349,350,353,354,357,358,360,361,364,365,367,368,371,372,374,375,377,378,379,381,382,385,386,388,389,391,392,393,395,396,399,400…	Q15323=Q14533_A+Q15323=Q14533_B
ENSG00000094880	ENSG00000129055	Q9UJX2	Q9BS18	Q9UJX2=Q9BS18	4ui9-C-M	Q9UJX2=Q9BS18_4ui9-C-M	97,128,131,132,135,136,313,317,320,321,324,328,329,334,337,340,341,344,346,349,353,356,359,360+8,10,11,13,14,15,18,19,20,22,23,24,25,26,27,28	Q9UJX2=Q9BS18_A+Q9UJX2=Q9BS18_B
ENSG00000094916	ENSG00000101945	P45973	O43463	P45973=O43463	3dm1-A-C	P45973=O43463_3dm1-A-C	58,59,61,62,65,66+81,82,84,85,88	P45973=O43463_A+P45973=O43463_B
ENSG00000095139	ENSG00000129083	P48444	P53618	P53618=P48444	5a1u-G-H	P53618=P48444_5a1u-G-H	1,14,15,16,17,18,19,20,21,22,23,26,27,30,44,45,46,74,75,76,77,78,81,99,100,101,103,104,106,107,108,110,111,114,115,118,119,121,122,123,124,129,132,133,134,135,136,137,138,141+14,15,16,17,18,33,35,39,43,46,47,49,50,51,52,53,71,72,73,76,77,79,80,83,84,85,86,87,113,114,115,116,119,122,123,126,127,128,129,148,149,150,151,153,154,157,160,161,164,194,196,198,219,222,223,226,239,243,267,270,271,272,273,…	P53618=P48444_B+P53618=P48444_A
ENSG00000095906	ENSG00000151413	Q9Y5Y2	Q8TB37	Q9Y5Y2=Q8TB37	3kb1-A-B	Q9Y5Y2=Q8TB37_3kb1-A-B	163,194,196,197,198,199,201,203,204,205,206,207,228,230,233,234,236,237,238+211,242,244,245,246,247,249,251,252,253,254,255,276,278,281,282,285	Q9Y5Y2=Q8TB37_A+Q9Y5Y2=Q8TB37_B
ENSG00000097021	ENSG00000172497	O00154	Q8WYK0	O00154=Q8WYK0	3b7k-A-B	O00154=Q8WYK0_3b7k-A-B	42,44,46,47,48,49,50,54,55,56,57,59,61,62,63,82,86,87,89,90,92,93,96,97,98,99,118,119,121,123,145,147,148,149,150,236,237,239,241+17,18,19,20,21,22,27,160,164,184,185,186,187,188,190,191,192,210,211,215,218,219,222,223,224,241,242,244,246,266,268,270,271,273,274,275,276,277	O00154=Q8WYK0_A+O00154=Q8WYK0_B
ENSG00000097033	ENSG00000148341	Q9Y371	Q9NR46	Q9Y371=Q9NR46	1zww-A-B	Q9Y371=Q9NR46_1zww-A-B	48,51,52,55,58,59,62,63,65,66,69,70,71,86,93,94,96,97,100,101,104,105,107,108,112,113,114,115,117,118,121,124,125,128,217,220,221,223,224,227,230,231,234,235,238,239,241,242,245,246,247,248+45,48,49,51,52,53,55,56,59,60,62,63,66,67,68,87,90,91,93,94,97,98,99,101,102,104,105,107,109,110,111,114,115,118,122,125,129,140,210,213,214,216,217,221,222,223,225,226,228,229,230,232,233,235,236,237	Q9Y371=Q9NR46_A+Q9Y371=Q9NR46_B
ENSG00000099139	ENSG00000140479	Q92824	P29122	Q92824=P29122	1p8j-A-B	Q92824=P29122_1p8j-A-B	94,96,198,248,250,252,256,259,260,261,286,287,289,290,293,294,297,298,331,464,465,466,467,469,470,471,474,496,497,498,499,511,550,551,590,592,594,596+117,230,282,284,285,286,290,293,295,296,320,321,323,324,327,328,331,332,365,498,499,501,502,503,504,505,508,528,530,531,532,533,545,585,624,625,626,627,628,630	Q92824=P29122_A+Q92824=P29122_B
ENSG00000099204	ENSG00000115641	O14639	Q14192	O14639=Q14192	2rgt-A-B	O14639=Q14192_2rgt-A-B	295,306,319,320+106,109,111,112,125	O14639=Q14192_A+O14639=Q14192_B
ENSG00000099256	ENSG00000165704	Q9NRG1	P00492	Q9NRG1=P00492	1bzy-A-B	Q9NRG1=P00492_1bzy-A-B	30,31,32,33,34,35,36,68,75,76,79,80,83,86,87,90,93,94,95,99,100,101,102,103,104,105,106,108,124,125,127,128,204,205,207,208,209,210+23,24,25,26,27,28,39,68,69,72,73,75,76,79,80,83,86,87,88,89,90,91,92,93,94,95,96,97,98,99,101,117,118,119,121,197,198,200,201,202,203	Q9NRG1=P00492_A+Q9NRG1=P00492_B
ENSG00000099284	ENSG00000233822	Q9P0M6	Q99877	Q9P0M6=Q99877	6k1i-C-D	Q9P0M6=Q99877_6k1i-C-D	15,18,19,21,22,23,24,27,28,30,31,32,36,37,38,39,40,41,42,43,44,45,47,48,49,51,52,53,54,55,56,57,58,59,60,61,62,63,65,66,68,69,74,75,76,77,78,81,90,91,93,94,95,98,100,101,102+34,36,37,38,41,42,43,44,45,46,48,49,50,52,53,54,55,56,58,59,62,63,66,67,69,70,71,72,73,74,75,76,79,82,83,87,88,89,90,91,92,95,96,99,102,103,104,105,106,107,110,111,112,113,114,115,116,118,119,121,122,125,126	Q9P0M6=Q99877_A+Q9P0M6=Q99877_B
ENSG00000099365	ENSG00000099940	P61266	O95721	O95721=P61266	6mdm-H-I	O95721=P61266_6mdm-H-I	201,204,218,229,232+206,223,230	O95721=P61266_B+O95721=P61266_A
ENSG00000099365	ENSG00000103496	P61266	Q12846	P61266=Q12846	1s94-A-B	P61266=Q12846_1s94-A-B	54,55,58,60,61,62,63,64,65,71,139,140,141,142,143,144,145,146,147,148+69,70,71,72,73,74,75,77,80,81,84,148,149,151,152,154,155,156,158,159,160,161	P61266=Q12846_A+P61266=Q12846_B
ENSG00000099365	ENSG00000111450	P61266	P32856	P61266=P32856	1s94-A-B	P61266=P32856_1s94-A-B	54,55,58,60,61,62,63,71,72,75,136,139,140,141,142,143,144,145,146,147+60,61,62,63,64,65,66,68,71,72,75,140,143,144,147,150,151,153,154,155	P61266=P32856_A+P61266=P32856_B
ENSG00000099365	ENSG00000125814	P61266	Q9H115	P61266=Q9H115	6mdm-I-K	P61266=Q9H115_6mdm-I-K	205,208,212,233,237,240,241,244,245,248,249,252,262+31,79,80,82,83,111,114,116,118,119,122,235,265,267,268,269,270,271	P61266=Q9H115_A+P61266=Q9H115_B
ENSG00000099365	ENSG00000139190	P61266	P23763	P23763=P61266	3hd7-A-B	P23763=P61266_3hd7-A-B	197,200,201,203,204,207,208,210,211,214,215,218,221,222,225,228,229,231,232,235,236,238,239,242,243,245,246,247,249,250,252,253,256,257,259,260,263,264,266,267,270,271,273,274+34,35,37,38,41,42,44,45,48,49,51,52,55,56,58,59,62,63,65,66,69,70,72,73,76,77,79,80,83,84,86,87,90,91,93,94,97,98,100,101,104,105,107,108	P23763=P61266_B+P23763=P61266_A
ENSG00000099365	ENSG00000168899	P61266	O95183	O95183=P61266	3hd7-A-B	O95183=P61266_3hd7-A-B	197,200,201,203,204,207,208,210,211,214,215,218,221,222,225,228,229,231,232,235,236,238,239,242,243,245,246,247,249,250,252,253,256,257,259,260,263,264,266,267,270,274,278,281+6,7,9,10,13,14,16,17,20,21,23,24,27,28,30,31,34,35,37,38,41,42,44,45,48,49,51,52,55,56,58,59,62,63,65,66,69,70,72,73,76,77,78,84,85	O95183=P61266_B+O95183=P61266_A
ENSG00000099365	ENSG00000220205	P61266	P63027	P63027=P61266	6ip1-A-B	P63027=P61266_6ip1-A-B	197,200,201,203,204,207,208,210,211,214,215,218,221,222,225,228,229,231,232,235,236,238,239,242,243,245,246,249,250,264+26,27,28,29,32,33,35,36,39,42,43,46,49,50,53,54,56,57,60,61,63,64,67,68,70,71,74,75,77,78,79,81,82,85,94	P63027=P61266_B+P63027=P61266_A
ENSG00000099622	ENSG00000112081	Q14011	P84103	Q14011=P84103	5tbx-A-B	Q14011=P84103_5tbx-A-B	28,31,56+32,57	Q14011=P84103_A+Q14011=P84103_B
ENSG00000099624	ENSG00000124172	P30049	P56381	P30049=P56381	2w6h-H-I	P30049=P56381_2w6h-H-I	46,64,79,80,81,82,98,99,100,101,102,103,117,118,120,123,124,125,126,129,133,147,148,151,152,154,155,156,158,159,160,163+1,3,4,5,7,8,10,12,13,14,15,16,17,18,19,20,21,22,23,24,25,26,27,28,31,34,38	P30049=P56381_A+P30049=P56381_B
ENSG00000099940	ENSG00000111450	O95721	P32856	O95721=P32856	6mdm-H-I	O95721=P32856_6mdm-H-I	209,223,243,245+208,218,232,236,237,240	O95721=P32856_A+O95721=P32856_B
ENSG00000099940	ENSG00000125814	O95721	Q9H115	O95721=Q9H115	6mdm-H-K	O95721=Q9H115_6mdm-H-K	172,174,178,179,180,181,182,183,184,185,186,187,188,189,191,198,200,203,204,207,208,211,215,218,219,222,226,229+6,7,8,9,70,73,74,78,79,80,82,83,86,110,111,112,113,114,116,119,123,196,197,200,235,236,239,268,269,270,271	O95721=Q9H115_A+O95721=Q9H115_B
ENSG00000099940	ENSG00000166900	O95721	Q13277	O95721=Q13277	6mdm-H-I	O95721=Q13277_6mdm-H-I	206,216+204,211	O95721=Q13277_A+O95721=Q13277_B
ENSG00000099940	ENSG00000168899	O95721	O95183	O95721=O95183	6mdm-H-J	O95721=O95183_6mdm-H-J	203,206,213,216,217,220,223,224,227,231,234,237,238,241,242+5,6,12,13,16,19,20,23,26,29,30,33,36,37,40,43,44	O95721=O95183_A+O95721=O95183_B
ENSG00000099956	ENSG00000139613	Q12824	Q8TAQ2	Q12824=Q8TAQ2	6lth-M-N	Q12824=Q8TAQ2_6lth-M-N	176,177,179,180,181,182,183,184,186,201,202,204,205,206,207,210,212,213,218,221,222,225,226,286,291,292,295,304,305,306,308,309,312+443,444,445,447,448,451,453,454,455,456,457,461,480,482,483,484,487,488,489,490,491,492,493,494,495,498,499	Q12824=Q8TAQ2_A+Q12824=Q8TAQ2_B
ENSG00000100030	ENSG00000162734	P28482	Q15121	P28482=Q15121	4iz5-A-G	P28482=Q15121_4iz5-A-G	61,180,181,182,185,186,191,194,198,199,200,201,202,205,233,234,257,259,260,263+14,16,19,22,29,65,68,69,70,71,72,73,74,76,77,80	P28482=Q15121_A+P28482=Q15121_B
ENSG00000100053	ENSG00000108255	P26998	P05813	P26998=P05813	1oki-A-B	P26998=P05813_1oki-A-B	79,80,81,82,83,84,85,86,87,88,89,90,91,92,93,94,95,96,134,135,137,138,140,141,146,161,163,164,165,166,167,170,192,195,196,198,199,200+86,87,88,89,90,91,92,93,94,95,97,98,99,100,101,102,103,104,105,139,143,144,145,146,147,149,150,151,171,173,174,175,176,177,180,208,211,212,214,215	P26998=P05813_A+P26998=P05813_B
ENSG00000100055	ENSG00000142675	Q9UIA0	Q969H4	Q9UIA0=Q969H4	1fhw-A-B	Q9UIA0=Q969H4_1fhw-A-B	200,203,205,206,207,208,209,210,213,214,215,216,218,304,306,307,329,332,335,337,343,344,345,346,347,379+433,435,437,439,445,446,447,450,452,454,455,456,474,477,478,479,480,481,483,484,485,578,582,583,584,586,589,592,593,594	Q9UIA0=Q969H4_A+Q9UIA0=Q969H4_B
ENSG00000100065	ENSG00000187796	Q9BWT7	Q9H257	Q9BWT7=Q9H257	6n2m-A-B	Q9BWT7=Q9H257_6n2m-A-B	102,103,105,118,129,130,132,133,134,136,137,139,140,141,143,144,148+84,85,86,88,101,103,107,112,115,116,119,120,122,123,126,127,130,137	Q9BWT7=Q9H257_A+Q9BWT7=Q9H257_B
ENSG00000100105	ENSG00000105610	Q9HBE1	Q13351	Q13351=Q9HBE1	2i13-A-B	Q13351=Q9HBE1_2i13-A-B	395,569,570,571,572,573+94,95,96,287	Q13351=Q9HBE1_B+Q13351=Q9HBE1_A
ENSG00000100105	ENSG00000147596	Q9HBE1	Q9GZV8	Q9HBE1=Q9GZV8	2i13-A-B	Q9HBE1=Q9GZV8_2i13-A-B	403,411,412,413,416,428+488,489,490,491,492,495,508	Q9HBE1=Q9GZV8_A+Q9HBE1=Q9GZV8_B
ENSG00000100105	ENSG00000152977	Q9HBE1	Q15915	Q9HBE1=Q15915	2i13-A-B	Q9HBE1=Q15915_2i13-A-B	408,411,412,413,414,416,428+299,301,302,303,304,305,306,320,323	Q9HBE1=Q15915_A+Q9HBE1=Q15915_B
ENSG00000100105	ENSG00000269699	Q9HBE1	Q9NZV7	Q9HBE1=Q9NZV7	2i13-A-B	Q9HBE1=Q9NZV7_2i13-A-B	406,408,410,411,412,413,416,428+381,383,384,385,386,387,403	Q9HBE1=Q9NZV7_A+Q9HBE1=Q9NZV7_B
ENSG00000100129	ENSG00000178982	Q9Y262	Q9UBQ5	Q9UBQ5=Q9Y262	5a5t-K-L	Q9UBQ5=Q9Y262_5a5t-K-L	244,249,250,251,254,255,258,259,263,290,291,292,293,294,295,298,325,326,327,442,445,446,449,450,453,491,492,494,495,497,498,499,502,503,504,505,506,507,508,509,514,516,519,520,521,523,527,530,531,534,537,538+16,17,18,20,21,22,44,45,48,52,55,56,57,58,80,83,84,86,87,88,89,90,91,94,107,110,111,112,113,114,115,145,148,149,150,151,152,157,160,161,183,184,186,192,195,196,198,200,201,204,206,210,213,214…	Q9UBQ5=Q9Y262_B+Q9UBQ5=Q9Y262_A
ENSG00000100146	ENSG00000106536	P56693	P78424	P78424=P56693	1o4x-A-B	P78424=P56693_1o4x-A-B	103,104,105,106,107,108,157,158,160,161,162,164,165,166,167,168,169,170,171,172,173,174+492,495,496,497,498,499,500,501,502,524,525,526,528,530,532,536,549,552,553,554,555,556,557,558,559,562,563,565	P78424=P56693_B+P78424=P56693_A
ENSG00000100167	ENSG00000180096	Q9UH03	Q8WYJ6	Q9UH03=Q8WYJ6	3t5d-A-C	Q9UH03=Q8WYJ6_3t5d-A-C	69,70,71,72,130,131,132,133,134,135,136,180,181,182,183,186,187,188,191,208,210,211,212,213,214,215,216,253,254,255,270,271,280,281,282,283,284,285,286,287,293,294+33,34,35,94,95,96,97,98,99,100,102,103,142,143,144,145,149,150,151,171,173,174,175,176,177,178,179,245,246,247,248,249,250,251,252,259	Q9UH03=Q8WYJ6_A+Q9UH03=Q8WYJ6_B
ENSG00000100201	ENSG00000110367	Q92841	P26196	Q92841=P26196	4kbf-A-B	Q92841=P26196_4kbf-A-B	168,174,175,177,180,196,199,200,203,204,206,207,209,232,235,236,239,240,364,367,368,371,372,373,374,375,376,377,378,379,381,382,384,385,386,387,388,391,515,516,517,519,520,521,522,523,524,525,526,527,529+81,82,85,86,87,88,89,90,91,92,94,96,101,121,124,125,128,129,134,293,294,295,296,297,298,299,300,302,303,304,305,307,308,309,319,440,441,443,444,473,474,475,476,483	Q92841=P26196_A+Q92841=P26196_B
ENSG00000100266	ENSG00000124507	Q9UNF0	Q9BY11	Q9UNF0=Q9BY11	3haj-A-B	Q9UNF0=Q9BY11_3haj-A-B	13,14,16,17,18,19,20,26,27,30,33,36,37,40,41,43,44,47,48,51,52,54,55,58,59,62,65,66,69,73,74,75,79,82,83,86,87,89,90,93,97,145,149,205,208,209,210,212,213,214,215,216,219,222,227,230,234,237,238,240,241,242,244,245,248,249,252,255,256,257,258,259,263,264,267,268,270,271,274,275,276,277,278,279,282,283,286,287,290,291,292,294,295,296,298,299,300,301+17,18,19,20,21,24,27,28,31,34,37,38,41,42,44,45,…	Q9UNF0=Q9BY11_A+Q9UNF0=Q9BY11_B
ENSG00000100266	ENSG00000165912	Q9UNF0	Q9UKS6	Q9UNF0=Q9UKS6	4bne-A-B	Q9UNF0=Q9UKS6_4bne-A-B	12,14,16,17,18,19,20,23,26,27,29,30,33,36,37,40,41,43,44,45,47,48,51,52,54,55,58,59,62,65,66,69,73,74,75,79,82,83,86,87,89,90,97,145,149,156,159,160,164,205,208,209,212,215,216,219,222,223,226,227,230,231,234,237,238,240,241,242,244,245,248,249,251,252,255,256,257,258,259,263,264,267,270,271,274,275,276,277,279,280,282,283,284,286,287,290,291,292,294,295,296,298,299,300,301,302,303,304,305,306,30…	Q9UNF0=Q9UKS6_A+Q9UNF0=Q9UKS6_B
ENSG00000100280	ENSG00000213983	Q10567	O75843	O75843=Q10567	4hmy-A-B	O75843=Q10567_4hmy-A-B	6,9,11,415,416,419,450,454,478,482,483,486,515,516,517,518,520,521,522,524,525,526,528,529,531,532,533,535,536,539,540,541,543,544,545,546,547,548,551,553,554,556,575,576,577,578,579+284,324,327,365,439,440,443,444,479,483,512,515,516,517,518,522,524,525,526,529,533,553,554,555,556,557,558,559,561,562,563,565,566,567,569,570,573,574,577,581,582,584,585,586	O75843=Q10567_B+O75843=Q10567_A
ENSG00000100320	ENSG00000152430	O43251	Q8N9W6	O43251=Q8N9W6	5tbx-A-B	O43251=Q8N9W6_5tbx-A-B	139,142,143,146,168+29,84	O43251=Q8N9W6_A+O43251=Q8N9W6_B
ENSG00000100351	ENSG00000104611	O75791	Q9H788	O75791=Q9H788	5x94-A-B	O75791=Q9H788_5x94-A-B	52,53,54,55,56,57,58,59,61,109,124,125,126,127+399,400,401,402,403,404,409,410,411,412,413,414,415,416,417,418,419	O75791=Q9H788_A+O75791=Q9H788_B
ENSG00000100351	ENSG00000172680	O75791	P00540	O75791=P00540	1k9a-A-B	O75791=P00540_1k9a-A-B	98,99,103,105,110,111,116,118,119,120,121,122,123,136,137,138,139,140+81,82,83,119,150,151,210,211,212,213,216,341,342,343,344,345,346	O75791=P00540_A+O75791=P00540_B
ENSG00000100387	ENSG00000108094	P62877	Q13617	Q13617=P62877	1u6g-A-B	Q13617=P62877_1u6g-A-B	17,18,19,20,21,22,23,24,25,26,27,28,29,30,31,32,33,34,35,36,37,50,62,63,64,66,67,72,73,74,75,76,81,82,85,86,89,102,104,105,106,108+433,444,472,475,504,505,506,507,508,509,510,511,512,513,514,515,516,517,518,519,520,521,522,523,529,532,533,536,537,544,549,550,551,552,553,554,555,556,557,559,560,561,562,563,564,565,566,567,568,569,574,579,582,585,586,588,589,592,622,640,667,671,674,675,678,679,681,…	Q13617=P62877_B+Q13617=P62877_A
ENSG00000100387	ENSG00000130725	P62877	P61081	P62877=P61081	4p5o-B-I	P62877=P61081_4p5o-B-I	43,44,45,46,47,54,57,58,59,61,83,86,87,93,95,96+14,28,29,30,32,33,36,37,40,86,87,88,119,120,121,122,123,124	P62877=P61081_A+P62877=P61081_B
ENSG00000100387	ENSG00000174842	P62877	Q92990	P62877=Q92990	4f52-B-E	P62877=Q92990_4f52-B-E	34,35,36,37,38,39,41,43,44,45,46,47,48,51,54,55,57,58,59,83,86,87,91,94,95,96,97,98+372,373,374,375,381,385,413,415,416,418,419,422,425,426,429,469,472,473,476,479,480,483,484,563,566,567,569,570,571,574,577,578	P62877=Q92990_A+P62877=Q92990_B
ENSG00000100479	ENSG00000177084	P56282	Q07864	P56282=Q07864	5vbn-A-B	P56282=Q07864_5vbn-A-B	92,117,118,119,120,121,122,123,124,126,127,128,130,131,134,186,190,198,199,200,203,223,333,335,370,371,372,374,375,379,382,383,384,385,456,457,460,461,462,463,465+2197,2201,2204,2207,2208,2211,2212,2214,2215,2216,2217,2219,2228,2229,2230,2231,2232,2233,2234,2235,2242,2243,2244,2248,2251,2252,2269,2272,2273,2276,2277,2280,2281,2282	P56282=Q07864_A+P56282=Q07864_B
ENSG00000100504	ENSG00000100994	P06737	P11216	P06737=P11216	1gpa-A-B	P06737=P11216_1gpa-A-B	1,2,3,4,5,6,7,8,9,10,11,12,13,14,15,16,19,20,29,30,32,33,34,35,36,37,38,39,40,41,42,43,44,45,47,52,61,62,63,65,66,68,69,73,115,116,117,118,164,178,180,185,186,192,194,195,196,197,251,256,267,268,270,271,274,278,279+9,10,11,12,13,14,15,16,19,29,30,31,32,33,34,36,37,38,39,40,41,42,43,44,45,47,49,52,53,54,56,57,61,62,63,65,66,68,69,70,73,93,94,95,96,97,98,112,113,115,116,117,118,119,120,121,122,123,…	P06737=P11216_A+P06737=P11216_B
ENSG00000100519	ENSG00000165916	P62333	P17980	P62333=P17980	4cr2-L-M	P62333=P17980_4cr2-L-M	15,18,19,22,23,25,26,29,30,32,33,36,37,40,41,42,43,44,46,47,49,50,51,52,53,54,55,56,57,58,59,60,61,72,73,74,75,76,77,78,97,98,99,100,102,109,110,111,112,114,115,116,117,118,119,120,129,130,175,176,177,178,179,181,182,185,197,199,200,201,202,204,205,206,207,208,209,210,212,213,216,233,234,236,237,242,243,249,250,253,279,280,281,283,284,319,320,321,340,341,342,344,345,347,348,349,351,352,354,355,35…	P62333=P17980_A+P62333=P17980_B
ENSG00000100554	ENSG00000128524	Q9Y5K8	Q16864	Q9Y5K8=Q16864	3j9t-M-N	Q9Y5K8=Q16864_3j9t-M-N	41,44,45,48,51,52,55,56,58,59,62,63,66,67,69,70,73,78,79,80,83,84,87,88,89,90,91,92,93,94,96,97,98,107,109,112,119,121,131,135,138,139,142,145,146,149,150,152,153,155,156,157,159,160,162,163,164,166,167,170+2,3,5,6,7,8,13,14,15,16,18,19,20,21,22,23,24,25,26,27,28,36,62,63,65,67,82,83,84,87,88,89,90,91,92,93,94,95,96,97,98,103,105,106,108,109,111,112,113,115,116,117,119	Q9Y5K8=Q16864_A+Q9Y5K8=Q16864_B
ENSG00000100567	ENSG00000100902	P25788	P60900	P60900=P25788	1iru-A-G	P60900=P25788_1iru-A-G	6,7,8,12,13,14,15,16,17,18,19,20,21,24,41,114,118,121,124,125,126,127,149,150,155,156,157,158,159,160,161,162,163,174,177,178,182,183+11,12,24,27,28,30,31,34,58,59,60,61,62,65,66,67,83,84,85,86,88,89,92,129,130,131,132,133,134,135	P60900=P25788_B+P60900=P25788_A
ENSG00000100567	ENSG00000129084	P25788	P25786	P25786=P25788	1iru-F-G	P25786=P25788_1iru-F-G	5,7,9,10,23,26,27,29,30,33,55,56,57,58,59,60,63,64,81,82,83,84,86,87,90,123,127,128,129,130,131,132,133+5,6,10,11,12,13,14,15,16,17,19,22,39,114,117,120,121,122,123,146,150,151,152,153,154,155,156,157,158,159,169,172,173,176	P25786=P25788_B+P25786=P25788_A
ENSG00000100568	ENSG00000103496	Q9UEU0	Q12846	Q12846=Q9UEU0	2nps-B-C	Q12846=Q9UEU0_2nps-B-C	138,142,145,146,148,149,150,152,153,155,156,159,160,163,166,167,170,173,174,176,177,180,181,184,186,187,188,190,191,194,195,197,198,201,202,203+207,210,213,214,217,218,220,221,224,225,227,228,231,232,234,238,241,242,245,246,248,249,252,253,255,256,259,260,262,263,266,267,272,273	Q12846=Q9UEU0_B+Q12846=Q9UEU0_A
ENSG00000100568	ENSG00000106089	Q9UEU0	Q16623	Q16623=Q9UEU0	2nps-B-C	Q16623=Q9UEU0_2nps-B-C	138,141,142,144,145,146,148,149,150,152,153,155,156,159,160,163,166,167,170,173,174,176,177,180,181,183,184,187,188,190,191,194,195,197,198,199,201,202,203+199,202,203,205,206,209,210,212,213,216,217,219,220,223,224,226,227,230,233,234,237,238,240,241,244,245,248,251,252,254,255,258,259,262,263	Q16623=Q9UEU0_B+Q16623=Q9UEU0_A
ENSG00000100568	ENSG00000111450	Q9UEU0	P32856	P32856=Q9UEU0	2nps-B-C	P32856=Q9UEU0_2nps-B-C	141,142,144,145,146,148,149,152,153,155,156,159,160,163,166,167,170,173,174,176,177,180,181,183,184,187,188,190,191,194,195,197,198,199,201,202+201,202,204,205,208,209,211,212,215,216,218,219,222,223,225,226,229,230,232,233,236,237,239,240,243,244,247,248,250,251,253,254,257,258	P32856=Q9UEU0_B+P32856=Q9UEU0_A
ENSG00000100568	ENSG00000170310	Q9UEU0	Q9UNK0	Q9UEU0=Q9UNK0	1gl2-C-D	Q9UEU0=Q9UNK0_1gl2-C-D	146,149,150,153,154,156,157,160,161,163,164,167,170,171,174,175,177,178,181,182,184,185,186,188,189,191,192,195,196+154,155,157,158,161,162,164,165,168,171,172,175,176,178,179,182,183,185,186,189,190,193,196,197,200,203,204	Q9UEU0=Q9UNK0_A+Q9UEU0=Q9UNK0_B
ENSG00000100603	ENSG00000137168	Q13573	Q9Y3C6	Q13573=Q9Y3C6	5mqf-C-V	Q13573=Q9Y3C6_5mqf-C-V	96,97,103+141,144,145,146	Q13573=Q9Y3C6_A+Q13573=Q9Y3C6_B
ENSG00000100764	ENSG00000175166	P62191	Q13200	P62191=Q13200	4cr2-I-Z	P62191=Q13200_4cr2-I-Z	53,54,55,74,75,76,77,78,79,80,83,84,87,88,91,140,142,199,203,204,207,209,210,212,213,214,216,217,218,219,316,317,341,342,343,344,345,346,347,348,349+606,609,610,613,616,669,670,673,674,676,677,680,681,682,702,704,712,736,737,738,739,740,845,846,847,848,849,850,851,852,853,854,855,860,862,871,872,881	P62191=Q13200_A+P62191=Q13200_B
ENSG00000100811	ENSG00000105750	P25490	Q03923	P25490=Q03923	2i13-A-B	P25490=Q03923_2i13-A-B	323,324,325,326,340,341,344+313,314,315,316,317,329	P25490=Q03923_A+P25490=Q03923_B
ENSG00000100842	ENSG00000138443	O43281	Q9NYB9	Q9NYB9=O43281	6a9c-A-B	Q9NYB9=O43281_6a9c-B-A	21,33,35,50,52,53,54,55,56+449,450,451,452,453,455,479,481,492,494,495,496,497	Q9NYB9=O43281_B+Q9NYB9=O43281_A
ENSG00000100842	ENSG00000154556	O43281	O94875	O94875=O43281	6a9c-A-B	O94875=O43281_6a9c-B-A	17,18,20,21,22,23,25,33,35,50,52,53,54,55+860,861,862,863,864,865,866,891,893,904,906,907	O94875=O43281_B+O94875=O43281_A
ENSG00000100842	ENSG00000156463	O43281	Q8TEC5	Q8TEC5=O43281	6a9c-A-B	Q8TEC5=O43281_6a9c-B-A	18,19,20,21,22,23,24,25,33,50,52,53,54,55+121,122,123,124,125,126,127,129,153,166,169,170,171	Q8TEC5=O43281_B+Q8TEC5=O43281_A
ENSG00000100934	ENSG00000101310	Q15436	Q15437	Q15436=Q15437	1m2o-A-C	Q15436=Q15437_1m2o-A-C	171,172,175,177,179,180,181,182,183,184,185,186,187,188,189,190,198,199,200,201,202,203,204,205,206,207,208,209,210,211,212,213,214,215,216,217,218,219,220,221,222,223,224,225,226,227,228,229,231,246,248,249,252,274,277,278+172,177,179,180,181,182,183,184,185,186,187,188,189,190,191,193,199,200,201,202,203,204,205,206,207,208,209,210,211,212,213,214,215,216,217,218,219,220,221,222,223,224,225,226…	Q15436=Q15437_A+Q15436=Q15437_B
ENSG00000100934	ENSG00000150961	Q15436	O94855	Q15436=O94855	3efo-A-B	Q15436=O94855_3efo-A-B	172,174,182,183,184,185,186,187,188,189,190,193,203,204,251,252+497,505,506,507,508,509,510,511,512,513,516,517,518,519,520,521,522,523,542,546	Q15436=O94855_A+Q15436=O94855_B
ENSG00000100949	ENSG00000137955	Q92696	P53611	Q92696=P53611	1dce-A-B	Q92696=P53611_1dce-A-B	1,2,3,4,5,6,9,11,17,19,22,25,26,28,29,36,39,58,59,61,62,63,64,67,70,71,74,107,111,115,140,141,142,143,146,147,150,175,176,178,179,181,182,185,186,225,226,230,231,233,234,263,264,265,270,293,295,296,382,383,386,415,417,418,420,421,424,428,455,457,479,480+1,2,6,34,36,37,40,41,44,90,91,92,136,138,139,140,142,144,164,165,166,168,169,176,177,178,183,184,186,187,188,189,190,193,205,206,208,209,213,214,…	Q92696=P53611_A+Q92696=P53611_B
ENSG00000101132	ENSG00000155959	Q9NQP4	P61758	P61758=Q9NQP4	6nr8-3-4	P61758=Q9NQP4_6nr8-3-4	16,17,18,28,66,68,71,72,73,74,75,76,77,86,120+40,41,42,43,45,47,87,90,91,97,101,102,103,104,105,106,112,117,160,164	P61758=Q9NQP4_B+P61758=Q9NQP4_A
ENSG00000101158	ENSG00000185049	Q8IXH7	Q9H3P2	Q9H3P2=Q8IXH7	6gml-U-W	Q9H3P2=Q8IXH7_6gml-U-W	195,196,197,198,199,201,202,203,206,209,210,212,213,214,216,217,220,232,233,234,235,236,237,239,240,243,244,246,247,248,250,251,253,254,255,256,257,258,259,260,261,263,264,267,272,273,274,275,278,279,282,283,284,285,287,288,290,294,329,331,334,335,338,363,364,365,366,367,368,382,386,405,408,409,410,411,412,415,419,420,421,422,425,449,450,453,456,457,461,462,463,464,465,468,498,499,501,502,504,505…	Q9H3P2=Q8IXH7_B+Q9H3P2=Q8IXH7_A
ENSG00000101189	ENSG00000123562	Q9NV56	Q15014	Q9NV56=Q15014	2n1d-A-B	Q9NV56=Q15014_2n1d-A-B	73,77,78,80,81,84,85,87,90,94,96,98,100,101,102,103,104,105,106,107,108,110,111,112,114,115,116+125,127,130,131,133,134,137,138,142,177,181,182,184,185,188,189,192,193,195,196,197,198,199,200,201,202,204,230,233,234,238,239,242,243,244,245,247,248,251,252	Q9NV56=Q15014_A+Q9NV56=Q15014_B
ENSG00000101189	ENSG00000185787	Q9NV56	Q9UBU8	Q9NV56=Q9UBU8	2n1d-A-B	Q9NV56=Q9UBU8_2n1d-A-B	73,77,78,80,81,84,85,87,90,94,96,98,100,101,102,103,104,105,106,107,108,110,111,112,114,115+185,201,204,205,207,208,211,251,255,256,258,259,262,263,266,267,270,271,272,273,274,275,278,304,307,308,309,312,313,315,316,317,318,319,321,322,325,326	Q9NV56=Q9UBU8_A+Q9NV56=Q9UBU8_B
ENSG00000101197	ENSG00000132906	Q96CA5	P55211	Q96CA5=P55211	1nw9-A-B	Q96CA5=P55211_1nw9-A-B	77,111,113,121,122,123,124,127,129,130,131,132,133,134,135,138,140,141,142,143,144,145,146,147,148,149,150,151,152,153,154,155,156,157,158,159,160,161,162,163,164,167,168,169,170,171,178+141,242,243,244,245,247,308,309,310,311,312,313,314,315,316,317,318,319,320,334,336,337,338,342,379,380,381,382,383,384,385,388,396,397,398,399,401,402,403,404,405,406,410	Q96CA5=P55211_A+Q96CA5=P55211_B
ENSG00000101213	ENSG00000155926	Q13882	Q13239	Q13239=Q13882	1k9a-A-B	Q13239=Q13882_1k9a-A-B	12,34,51,52,53,56,58,212,214,251,265,322,323,324+131,132,137,138,140,143,144,145,147,148,149,159,165,166,167	Q13239=Q13882_B+Q13239=Q13882_A
ENSG00000101255	ENSG00000131791	Q96RU7	O43741	O43741=Q96RU7	5iso-B-C	O43741=Q96RU7_5iso-B-C	265+180	O43741=Q96RU7_B+O43741=Q96RU7_A
ENSG00000101266	ENSG00000204435	P68400	P67870	P68400=P67870	1jwh-A-C	P68400=P67870_1jwh-A-C	41,42,43,44,47,50,52,54,72,105+34,37,91,126,166,169,170	P68400=P67870_A+P68400=P67870_B
ENSG00000101310	ENSG00000150961	Q15437	O94855	Q15437=O94855	3efo-A-B	Q15437=O94855_3efo-A-B	172,174,181,182,183,184,185,186,187,188,189,190,192,203,204,248,253,254+495,497,503,505,506,507,508,509,510,511,512,513,516,517,518,519,520,521,522,523,542,546,566	Q15437=O94855_A+Q15437=O94855_B
ENSG00000101349	ENSG00000126785	Q9P286	Q9H4E5	Q9P286=Q9H4E5	5upl-A-B	Q9P286=Q9H4E5_5upl-A-B	486,603,616,617,649,653,656,657+184,188,189,192,193,194,195,196,197,199,208,209	Q9P286=Q9H4E5_A+Q9P286=Q9H4E5_B
ENSG00000101367	ENSG00000166974	Q15691	Q15555	Q15691=Q15555	2r8u-A-B	Q15691=Q15555_2r8u-A-B	1,3,10,11,12,13,16,17,18,19,52,59,84,117,118,119,131,132,133+60,79,141,142,143,144,145,186,187,188,189,191,193,194,195,196,197,199,200,201,202,205,206,207,208,209	Q15691=Q15555_A+Q15691=Q15555_B
ENSG00000101413	ENSG00000141425	Q9NQG5	Q96P16	Q9NQG5=Q96P16	4fu3-A-B	Q9NQG5=Q96P16_4fu3-A-B	20,21,23,24,57,60,61,62,64,65,68,71,72,135,136,137,138,139,140,141,142,143,144+2,3,4,5,6,7,8,9,10,11,12,15,18,19,20,21,24,25,26,29,36,38,39,40,42,43,54,57,58,61,64,65,68,69,72	Q9NQG5=Q96P16_A+Q9NQG5=Q96P16_B
ENSG00000101421	ENSG00000254505	Q9H444	Q9BY43	Q9H444=Q9BY43	4abm-A-B	Q9H444=Q9BY43_4abm-A-B	14,15,16,17,21,22,24,25,28,29,31,32,35,36,39,71,81,82,84,85,88,89,91,92,95,96+10,22,25,26,28,29,32,33,35,36,39,43,71,74,75,78,79,81,82,85,86,88,89,92,93	Q9H444=Q9BY43_A+Q9H444=Q9BY43_B
ENSG00000101445	ENSG00000172531	Q96T49	P62136	P62136=Q96T49	1s70-A-B	P62136=Q96T49_1s70-A-B	25,26,29,30,33,34,36,37,40,41,42,44,45,46,53,54,55,56,57,61,62,63,64,65,66,67,70,71,73,74,75,78,83,86,87,99,100,132,133,134,165,166,204,206,207,208,210,211,223,224,226,228,230,232,234,235,238,239,259,261,263,264,268,272,291,292,293,294,295,296,301,303+20,21,22,23,24,70,168,169,177,178,179,181,197,198,199,200,203,216,222,223,224,225,230,231,233,234,237,238,240,241,242,243,255,257,258,259,260,261,2…	P62136=Q96T49_B+P62136=Q96T49_A
ENSG00000101460	ENSG00000168397	Q9H492	Q9Y4P1	Q9Y4P1=Q9H492	2z0e-A-B	Q9Y4P1=Q9H492_2z0e-A-B	38,41,43,64,65,68,75,76,77,78,79,80,82,85,86,87,88,89,90,91,92,112,114,115,116,117,118,119,120,121+54,71,72,74,75,135,137,141,142,143,144,145,146,150,170,171,172,173,227,228,229,230,231,232,233,239,257,258,259,260,261,262,263,314,315,316,317,346,350	Q9Y4P1=Q9H492_B+Q9Y4P1=Q9H492_A
ENSG00000101489	ENSG00000151923	Q9BZC1	Q01085	Q9BZC1=Q01085	4ed5-A-B	Q9BZC1=Q01085_4ed5-A-B	141,142,143,144,145,146,147,201,202,203,206,207,209,210+86,87,88,89,92,95,96,148,149,152,155,156	Q9BZC1=Q01085_A+Q9BZC1=Q01085_B
ENSG00000101654	ENSG00000169612	O43148	Q9BTL3	O43148=Q9BTL3	5e8j-A-C	O43148=Q9BTL3_5e8j-A-C	175,294,295,320,321,322,323,325,326,329,351,352,353,354,374,376,377,380,381,392,394,396,397,399,403,409,412,413,416,417,418,420,439,440,443,448,449,450,451,452,453,454,455,456,457,458,461,465+1,3,4,7,8,11,12,14,15,18,19,23,25,26,29,30,32,34,35,36,37,38,39,40,41,42,43,44,45	O43148=Q9BTL3_A+O43148=Q9BTL3_B
ENSG00000101695	ENSG00000156587	Q96EQ8	O14933	Q96EQ8=O14933	5vo0-A-B	Q96EQ8=O14933_5vo0-A-B	5,7,25,32,36,38,39,40,41,42,60,63,64,67,68,69,72,73,74,75,76+4,6,9,10,12,32,33,59,60,62,63,64,93,94,95,96,97,98	Q96EQ8=O14933_A+Q96EQ8=O14933_B
ENSG00000101695	ENSG00000185651	Q96EQ8	P68036	Q96EQ8=P68036	5vo0-A-B	Q96EQ8=P68036_5vo0-A-B	1,2,3,4,5,7,8,9,10,11,12,13,17,23,25,26,32,36,38,39,40,41,42,60,63,64,67,68,71,72,73,74,75,76,77+1,2,3,4,5,6,7,8,9,10,32,58,59,60,62,63,64,89,94,95,96,97,98,99,100,103	Q96EQ8=P68036_A+Q96EQ8=P68036_B
ENSG00000101844	ENSG00000139112	Q8WYN0	Q9H0R8	Q8WYN0=Q9H0R8	2z0d-A-B	Q8WYN0=Q9H0R8_2z0d-A-B	57,74,75,76,77,78,138,140,145,146,147,148,149,150,153,157,173,174,175,176,228,229,230,231,232,233,237,240,258,259,260,261,262,263,264,265,279,281,315,317,318,319,342,343,344,345,350+37,38,40,61,65,72,73,74,75,76,77,79,82,83,84,85,86,87,88,110,111,112,113,114,115,116,117	Q8WYN0=Q9H0R8_A+Q8WYN0=Q9H0R8_B
ENSG00000101856	ENSG00000164040	O00264	O15173	O00264=O15173	4x8y-A-B	O00264=O15173_4x8y-A-B	71,72,73,74,75,77,78,81,90,91,92,93,94,95,96,97,98,100,106,107,113,116,118,119,120,121,122,123,125,126,128,138,142,151,153,155,156,157,158,159,160,161,162,163,164,169,170,171,177,180,181,182+88,89,90,91,92,93,94,95,96,97,98,99,100,101,103,111,118,119,120,129,131,195,196,197	O00264=O15173_A+O00264=O15173_B
ENSG00000101871	ENSG00000109332	O15344	P61077	O15344=P61077	5fer-A-B	O15344=P61077_5fer-A-B	1,11,12,13,14,15,33,36,37,48,49,55,56,57,58,60,94,95,96+4,5,8,9,12,15,59,61,62,63,88,91,92,93,94,95,96,98	O15344=P61077_A+O15344=P61077_B
ENSG00000101871	ENSG00000131508	O15344	P62837	O15344=P62837	5fer-A-B	O15344=P62837_5fer-A-B	11,12,13,14,15,33,36,37,48,49,55,56,57,58,60+4,5,8,12,61,62,63,87,91,92,93,94,95,96	O15344=P62837_A+O15344=P62837_B
ENSG00000101871	ENSG00000156587	O15344	O14933	O15344=O14933	5fer-A-B	O15344=O14933_5fer-A-B	11,12,13,14,15,18,32,33,36,37,48,49,55,57,58,60+1,5,6,9,10,13,60,62,63,64,92,93,94,95,96,97,98,100	O15344=O14933_A+O15344=O14933_B
ENSG00000101871	ENSG00000170035	O15344	Q969T4	O15344=Q969T4	5fer-A-B	O15344=Q969T4_5fer-A-B	11,12,13,14,15,32,33,36,37,48,49,51,56,57,58,60+59,60,64,65,68,69,72,121,122,123,148,151,152,153,154,155,156,157	O15344=Q969T4_A+O15344=Q969T4_B
ENSG00000101871	ENSG00000182247	O15344	Q96LR5	O15344=Q96LR5	5fer-A-B	O15344=Q96LR5_5fer-A-B	9,11,12,13,14,15,33,36,37,46,48,49,56,57,58,60+52,53,54,55,58,59,62,63,66,115,116,117,142,146,147,148,149,150,151	O15344=Q96LR5_A+O15344=Q96LR5_B
ENSG00000101871	ENSG00000185651	O15344	P68036	O15344=P68036	5fer-A-B	O15344=P68036_5fer-A-B	11,12,13,14,15,33,36,37,48,49,55,57,58,60+5,6,9,10,60,62,63,64,92,93,94,95,96,97,98,100	O15344=P68036_A+O15344=P68036_B
ENSG00000101888	ENSG00000147206	Q9NPJ8	Q9H4D5	Q9H4D5=Q9NPJ8	4wyk-A-B	Q9H4D5=Q9NPJ8_4wyk-A-B	7,8,11,12,15,18,22,43,44,45,47,48,49,50,51,52,62,65,66,67,68,73,74,75,76,77,78,79,80,81,82,83,84,85,86,87,93,95,97,102,103,104,105,111,113,114,115,130,131,132,133,135,136,137,138,139,140,141+325,326,327,328,329,330,331,332,333,334,335,369,371,373,374,375,376,377,378,379,380,397,398,399,400,401,402,406,407,409,410,413,415,438,440,441,442,443,447,448,450,452,454,472,474,476,478,488,489,490,491,493,…	Q9H4D5=Q9NPJ8_B+Q9H4D5=Q9NPJ8_A
ENSG00000101888	ENSG00000269405	Q9NPJ8	Q9GZY0	Q9NPJ8=Q9GZY0	1jkg-A-B	Q9NPJ8=Q9GZY0_1jkg-A-B	7,8,11,12,15,18,19,29,31,33,45,46,47,48,49,50,51,52,53,62,63,64,65,66,67,68,69,71,73,74,75,76,77,78,79,80,81,82,84,85,86,87,91,93,95,97,100,102,109,111,113,115,131,132,133,134,135,136,137,138,139,140,141+370,371,372,373,374,375,376,377,378,379,380,381,382,416,418,420,421,422,423,424,425,426,427,428,445,446,447,448,449,453,454,456,457,460,462,485,487,489,490,492,494,495,497,499,501,519,521,523,525…	Q9NPJ8=Q9GZY0_A+Q9NPJ8=Q9GZY0_B
ENSG00000101911	ENSG00000141127	P11908	O60256	O60256=P11908	4lzn-A-B	O60256=P11908_4lzn-B-A	34,35,36,37,38,39,40,41,42,43,44,46,47,61,62,63,64,65,67,68,71,72,75,76,79,80,93,94,95,96,97,100,103,104,105,106,107,108,110,111,114,115,118,119,224,252,254,255+53,54,55,56,57,58,59,60,61,62,63,64,65,66,67,68,80,81,82,83,84,86,87,90,91,94,95,98,99,113,115,116,119,121,122,123,124,125,126,129,130,132,133,136,137,273,274,301,303,304	O60256=P11908_B+O60256=P11908_A
ENSG00000101911	ENSG00000161542	P11908	Q14558	Q14558=P11908	4lzn-A-B	Q14558=P11908_4lzn-B-A	35,36,37,38,39,40,41,42,43,44,46,47,48,49,61,62,63,64,65,67,68,71,72,73,75,76,79,80,93,94,95,96,97,100,103,104,105,106,107,108,110,111,114,115,118,119,224,225,252,254,255+42,43,44,45,46,47,49,50,51,52,53,54,55,68,69,70,71,72,74,75,78,79,80,82,83,86,87,101,103,104,107,109,110,111,112,113,114,117,120,121,124,125,260,261,288,290,291	Q14558=P11908_B+Q14558=P11908_A
ENSG00000101945	ENSG00000108468	O43463	P83916	O43463=P83916	3mts-B-C	O43463=P83916_3mts-B-C	44,46,47,48,65,84,85,87,88,89,91,92,94,95+22,23,24,25,26,27,43,60,62,63,65,66,67,68,69	O43463=P83916_A+O43463=P83916_B
ENSG00000101945	ENSG00000122565	O43463	Q13185	O43463=Q13185	3dm1-A-C	O43463=Q13185_3dm1-A-C	38,40,42,78,79,80,81,82,84,85,88+24,25,26,27,28,68,69,71,72	O43463=Q13185_A+O43463=Q13185_B
ENSG00000101966	ENSG00000132906	P98170	P55211	P98170=P55211	1nw9-A-B	P98170=P55211_1nw9-A-B	289,292,294,297,298,299,300,303,305,306,307,308,309,310,314,317,318,319,320,321,322,323,324,325,326,327,328,330,331,332,334,335,336,337,338,339,340,342,343,344,345,346,347+240,242,243,244,245,247,308,309,310,311,312,313,314,315,316,317,318,319,321,332,334,336,337,338,381,384,385,388,398,399,400,401,402,403,404,405,406,410	P98170=P55211_A+P98170=P55211_B
ENSG00000102048	ENSG00000196372	Q96DX5	Q8WXK3	Q96DX5=Q8WXK3	3zkj-A-D	Q96DX5=Q8WXK3_3zkj-A-D	47,48,49,50,51,54,83,180,209,210,212,213,216,242,244,247,248+25,29,30,31,32,33,34,37,64,66,192,193,195,196,227,228	Q96DX5=Q8WXK3_A+Q96DX5=Q8WXK3_B
ENSG00000102055	ENSG00000172531	O14990	P62136	P62136=O14990	2o8a-A-I	P62136=O14990_2o8a-A-I	132,133,134,136,137,140,141,142,144,145,146,147,148,149,150,151,153,154,155,157,158,161+96,124,125,128,129,130,132,133,134,149,194,195,196,197,206,211,220,221,222,223,248,249,250,251,252,256,267,272,273,275,276,305,308,309	P62136=O14990_B+P62136=O14990_A
ENSG00000102055	ENSG00000186298	O14990	P36873	P36873=O14990	2o8a-A-I	P36873=O14990_2o8a-A-I	134,137,140,141,142,144,145,146,147,148,149,150,151,153,154,155,157,158,161,166,168+96,124,125,128,129,130,132,133,134,137,147,149,150,195,197,206,220,221,222,223,248,249,250,251,252,256,267,272,273,275,276	P36873=O14990_B+P36873=O14990_A
ENSG00000102055	ENSG00000213639	O14990	P62140	P62140=O14990	2o8a-A-I	P62140=O14990_2o8a-A-I	133,134,137,138,140,141,142,144,145,146,147,148,149,150,151,153,154,155,157,161+63,95,123,124,127,128,129,131,132,133,136,145,148,149,193,194,196,205,210,219,220,221,222,247,248,249,250,251,266,271,272,274,275	P62140=O14990_B+P62140=O14990_A
ENSG00000102081	ENSG00000114416	Q06787	P51114	Q06787=P51114	4qvz-A-B	Q06787=P51114_4qvz-A-B	132,134,135,136,137,138,165,166,175,176,178,179,182,183,185,186,189,190,193,196,200+9,11,12,13,40,43,44,45,46,81,97,98,99,101,102,116,117,118,119,120,121,122,123,124	Q06787=P51114_A+Q06787=P51114_B
ENSG00000102081	ENSG00000129245	Q06787	P51116	Q06787=P51116	4qvz-A-B	Q06787=P51116_4qvz-A-B	124,127,128,132,133,134,135,136,175,176,178,179,182,183,185,186,189,190,193,196,357,358,359,360,361,362,363,367+19,21,22,23,37,53,54,55,56,91,93,107,108,109,110,111,128,129,130,131,132,133,346,347,351,352,353,354,355,356,357,358	Q06787=P51116_A+Q06787=P51116_B
ENSG00000102098	ENSG00000198879	Q9UQR0	Q5VUG0	Q9UQR0=Q5VUG0	3oq5-A-C	Q9UQR0=Q5VUG0_3oq5-A-C	22,23,24,25,26,27,28,31,33,75,101,103,259+153,154,155,156,157,158,166,409,410,411,412,485	Q9UQR0=Q5VUG0_A+Q9UQR0=Q5VUG0_B
ENSG00000102119	ENSG00000175334	P50402	O75531	O75531=P50402	2odg-A-C	O75531=P50402_2odg-A-C	22,23,24,25,30,33,34,36,37+48,51,52,55,58,61,62,65	O75531=P50402_B+O75531=P50402_A
ENSG00000102225	ENSG00000112576	Q00536	P30281	Q00536=P30281	3qhr-A-B	Q00536=P30281_3qhr-A-B	201,202,203,204,205,206,209,210,212,213,214,216,217,229,231,233,236,271,278,279,280,281,309,310,311,312,313,314,316,318,319,340,341,342,345,346,348,349,353,359,360,361,362,372,373,374,376,377,378,404,405,406,407,408,410,411,412,421,422,423,424,425,426,427,428,429,431,432,433,434,435,436,437,440+1,2,4,10,11,12,13,14,15,16,17,18,19,20,21,22,23,25,27,28,29,31,32,34,74,108,109,112,113,114,115,116,118…	Q00536=P30281_A+Q00536=P30281_B
ENSG00000102230	ENSG00000161217	Q9Y5K3	P49585	P49585=Q9Y5K3	4mvd-A-B	P49585=Q9Y5K3_4mvd-B-A	32,36,38,39,40,41,42,43,44,45,54,56,73,74,88,89,90,93,94,97,100,101,103,104,126,127,128,131,134,135,137,138,139,140,141,142,143,200,205,208,209,210,213,214,257,260,261,264,268,271,275+29,30,31,32,33,34,35,36,39,40,41,42,43,44,45,46,49,50,51,52,74,78,87,88,89,90,93,94,97,100,106,107,108,126,128,131,134,137,138,139,140,141,142,143,205,208,209,210,213,214,250,253,257,260,264,267,271	P49585=Q9Y5K3_B+P49585=Q9Y5K3_A
ENSG00000102243	ENSG00000197905	Q99990	Q15561	Q99990=Q15561	5z2q-B-C	Q99990=Q15561_5z2q-C-B	10,11,25,26,27,28,29,30,31,32,33,37,38,40,41,42,44,45,47,48,49,52,54,55+278,336,337,339,340,341,342,343,344,345,346,348,365,367,368,369,372,373,376,377,380,384,385,388,389,390,392,393	Q99990=Q15561_A+Q99990=Q15561_B
ENSG00000102317	ENSG00000112081	P98179	P84103	P98179=P84103	5tbx-A-B	P98179=P84103_5tbx-A-B	56,58,59+55,57	P98179=P84103_A+P98179=P84103_B
ENSG00000102317	ENSG00000147274	P98179	P38159	P98179=P38159	5tbx-A-B	P98179=P38159_5tbx-A-B	58+60	P98179=P38159_A+P98179=P38159_B
ENSG00000102362	ENSG00000105514	Q96C24	O95716	O95716=Q96C24	1zbd-A-B	O95716=Q96C24_1zbd-A-B	8,9,10,11,14,17,18,21,22,24,25,28,32,35,38,81,96,97,98,107,109,110,113,114,116,118,119,120,121,122+1,16,19,20,21,22,23,55,56,57,58,59,74,76,83,84,86,87,91,92,93,94,95,96,125,127,128,129,183,186,187,190,191,192,193,194,195,197	O95716=Q96C24_B+O95716=Q96C24_A
ENSG00000102572	ENSG00000135932	Q9Y6E0	Q9Y376	Q9Y376=Q9Y6E0	3zhp-B-C	Q9Y376=Q9Y6E0_3zhp-B-C	31,69,70,71,72,73,74,76,77,80,83,84,87,88,90,97,99,100,102,104,105,107,151,188,189,209,276+55,59,60,92,100,141,142,145,176,178,179,182,183,189,222,223,224,227,228,231,266,267,268,269,270,272,273,313,315,316	Q9Y376=Q9Y6E0_B+Q9Y376=Q9Y6E0_A
ENSG00000102781	ENSG00000119541	Q9BW62	O75351	Q9BW62=O75351	2qpa-A-B	Q9BW62=O75351_2qpa-A-B	221,222,225,226,229,230,232,233,235,236,237,238,241,326,365,490+122,207,208,211,313,314,315,316,317,318,343,346,349,350,352,353,356,357,377,396,397,399,400,401,404,405,406,409	Q9BW62=O75351_A+Q9BW62=O75351_B
ENSG00000102870	ENSG00000127903	Q9UEG4	Q9Y2P0	Q9UEG4=Q9Y2P0	5v3j-E-F	Q9UEG4=Q9Y2P0_5v3j-E-F	375,377,396,397,633,634,635+43,45,46,47,234,241,334,346	Q9UEG4=Q9Y2P0_A+Q9UEG4=Q9Y2P0_B
ENSG00000102870	ENSG00000183621	Q9UEG4	Q7Z4V0	Q7Z4V0=Q9UEG4	1p47-A-B	Q7Z4V0=Q9UEG4_1p47-A-B	480,497,498,499,500,502,503,504,506,507+517,518,563,574,582,583,584,585,586,587	Q7Z4V0=Q9UEG4_B+Q7Z4V0=Q9UEG4_A
ENSG00000102871	ENSG00000127191	Q15628	Q12933	Q15628=Q12933	1f3v-A-B	Q15628=Q12933_1f3v-A-B	16,18,63,65,67,68,72,76,119,120,121,122,143,144,145,146,147,149,150+400,401,403,406,445,446,447,448,449,450,452,453,454,455,456,467,468,469,470,471,474,476	Q15628=Q12933_A+Q15628=Q12933_B
ENSG00000102882	ENSG00000162734	P27361	Q15121	P27361=Q15121	4iz5-A-G	P27361=Q15121_4iz5-A-G	78,80,197,198,199,202,203,208,211,215,216,217,218,219,222,250,251,254,274,276,277,280+19,22,29,65,68,69,70,71,72,73,74,76,77,80	P27361=Q15121_A+P27361=Q15121_B
ENSG00000102931	ENSG00000138175	Q9Y2Y0	P36405	P36405=Q9Y2Y0	3doe-A-B	P36405=Q9Y2Y0_3doe-A-B	28,56,57,58,59,60,62,63,70,73,74,77,90,93,94,97,98,102,105,109,110,112,113,115,116,118,119+1,2,3,4,5,6,7,8,9,10,11,35,40,46,47,48,49,50,51,52,53,54,66,74,77,80,81	P36405=Q9Y2Y0_B+P36405=Q9Y2Y0_A
ENSG00000102931	ENSG00000213465	Q9Y2Y0	P36404	P36404=Q9Y2Y0	3doe-A-B	P36404=Q9Y2Y0_3doe-A-B	28,56,57,58,59,60,62,63,70,73,74,77,78,90,91,93,94,97,98,99,102,105,109,110,111,112,113,115,116,118,119+1,2,3,4,5,6,7,8,10,11,34,39,46,47,48,49,50,51,52,53,54,65,67,73,76,79,80	P36404=Q9Y2Y0_B+P36404=Q9Y2Y0_A
ENSG00000103035	ENSG00000115233	P51665	O00487	P51665=O00487	5gjq-U-V	P51665=O00487_5gjq-U-V	12,13,14,16,17,18,20,21,22,25,26,51,52,55,57,71,74,77,78,81,82,84,85,86,89,124,125,126,127,128,131,132,133,134,162,165,166,167,168,169,170,171,172,173,174,175,176,177,178,179,180,181,186,187,190,191,193,194,196,197,198,200,201,204,237,238,239,241,249,252,253,255,256,259,260,262,263,264,266,267,269,270,271,273,274+35,36,38,39,40,42,43,44,46,47,70,71,74,75,76,77,88,90,91,94,95,98,99,101,102,103,104…	P51665=O00487_A+P51665=O00487_B
ENSG00000103202	ENSG00000143156	O00746	Q9Y5B8	O00746=Q9Y5B8	3vvt-A-B	O00746=Q9Y5B8_3vvt-A-B	52,53,54,55,56,58,59,62,68,69,70,71,72,73,171,173,175+103,106,107,108,110,111,114,115,117,120,121,122,123,124,125,126,127,157,159	O00746=Q9Y5B8_A+O00746=Q9Y5B8_B
ENSG00000103202	ENSG00000239672	O00746	P15531	O00746=P15531	1zs6-A-B	O00746=P15531_1zs6-A-B	14,15,16,17,19,20,21,22,23,24,25,26,27,60,63,64,65,66,114,118,122,123,135,136,179,180,181,182+17,18,27,53,54,55,56,57,58,59,60,61,62,63,66,96,97,98,101,102,105,106,107,108,109,110,114,124,125,128	O00746=P15531_A+O00746=P15531_B
ENSG00000103275	ENSG00000110171	P63279	O75382	P63279=O75382	5vzw-A-F	P63279=O75382_5vzw-A-F	2,3,4,8,11,67,69,70,100,101,102,104,105,106+24,25,26,44,48,49,50,51,53,58,60,61,63	P63279=O75382_A+P63279=O75382_B
ENSG00000103275	ENSG00000112343	P63279	O00635	O00635=P63279	6fga-A-I	O00635=P63279_6fga-A-I	122,126+30,67	O00635=P63279_B+O00635=P63279_A
ENSG00000103275	ENSG00000116030	P63279	P63165	P63279=P63165	2pe6-A-B	P63279=P63165_2pe6-A-B	13,17,18,19,20,21,22,23,24,25,27,49,157,158+25,27,28,29,63,66,67,68,80,81,82,83,85,86,87,89,90,91	P63279=P63165_A+P63279=P63165_B
ENSG00000103275	ENSG00000132109	P63279	P19474	P19474=P63279	6fga-A-I	P19474=P63279_6fga-A-I	122,126,137,138,141+30,55,56,57	P19474=P63279_B+P19474=P63279_A
ENSG00000103275	ENSG00000148356	P63279	Q6UWE0	Q6UWE0=P63279	3eb6-A-B	Q6UWE0=P63279_3eb6-A-B	7,8,11,69,70,101,104,105,106,108+676,677,678,679,680,702,703,705,707,708,710,712	Q6UWE0=P63279_B+Q6UWE0=P63279_A
ENSG00000103343	ENSG00000121413	Q15697	Q8TBC5	Q15697=Q8TBC5	2fi2-A-B	Q15697=Q8TBC5_2fi2-A-B	49,50,51,52,53,54,55,56,57,60,61,63,64,67,68,71,72,74,75,76,77,78,80,81,82,83,85,86,87,89,90,92,93,94,96,97,98,99,107,108,114,115,118,119,121,122,125+52,53,55,56,57,59,63,64,66,67,70,71,74,75,77,78,80,83,84,85,86,88,89,90,92,93,95,96,97,100,101,102,105,117,118,121,124,125,128,129,130,131,132,134,135,140	Q15697=Q8TBC5_A+Q15697=Q8TBC5_B
ENSG00000103343	ENSG00000140987	Q15697	Q9NX65	Q15697=Q9NX65	1y7q-A-B	Q15697=Q9NX65_1y7q-A-B	49,50,51,52,53,54,58,60,61,63,64,67,68,71,72,74,75,77,81,82,83,85,86,87,89,90,91,93,94,96,97,98,99,114,118,121,122,125,126+40,41,42,43,44,45,47,49,50,51,52,54,55,58,59,62,63,65,66,67,68,73,76,77,79,80,81,84,85,87,88,89,109,112,113,116	Q15697=Q9NX65_A+Q15697=Q9NX65_B
ENSG00000103343	ENSG00000171222	Q15697	P57086	Q15697=P57086	1y7q-A-B	Q15697=P57086_1y7q-A-B	49,50,51,52,53,54,60,63,64,67,68,71,72,74,75,77,81,82,85,86,89,90,91,93,94,96,97,98,99,114,118,121,122,125,126+111,112,113,114,115,116,118,120,121,122,123,124,125,126,129,130,133,134,136,137,138,139,144,147,148,149,150,151,152,155,156,158,159,160	Q15697=P57086_A+Q15697=P57086_B
ENSG00000103343	ENSG00000172466	Q15697	P17028	Q15697=P17028	2i13-A-B	Q15697=P17028_2i13-A-B	351,352,353,354,355,366,369,373+304,306,307,308,309,310,319	Q15697=P17028_A+Q15697=P17028_B
ENSG00000103343	ENSG00000182318	Q15697	P10073	Q15697=P10073	2i13-A-B	Q15697=P10073_2i13-A-B	285,287,288,290,351,352,353,354,355,366+39,40,41,42,43,44,45,349,351,352,353,354,355,364	Q15697=P10073_A+Q15697=P10073_B
ENSG00000103363	ENSG00000154582	Q15370	Q15369	Q15370=Q15369	1vcb-A-B	Q15370=Q15369_1vcb-A-B	4,6,8,11,12,13,14,15,16,17,30,34,68,69,70,71,72,91,92,93,94,95,96,97,98+18,25,26,27,28,29,30,31,32,66,67,68,71,74,75,78,79,82,83,91,92,93,94,98,99,102	Q15370=Q15369_A+Q15370=Q15369_B
ENSG00000103496	ENSG00000104915	Q12846	O60499	Q12846=O60499	2nps-B-D	Q12846=O60499_2nps-B-D	210,213,217,220,224,227,245,248,252,259+166,167,170,177,180,181,184,198,209,216	Q12846=O60499_A+Q12846=O60499_B
ENSG00000103496	ENSG00000106089	Q12846	Q16623	Q12846=Q16623	1s94-A-B	Q12846=Q16623_1s94-A-B	63,64,66,67,69,70,71,72,73,77,78,80,144,147,148,149,150,151,152,153,154,156+60,61,62,63,64,65,66,67,68,72,73,75,76,141,144,148,151,152,155	Q12846=Q16623_A+Q12846=Q16623_B
ENSG00000103496	ENSG00000111450	Q12846	P32856	Q12846=P32856	1s94-A-B	Q12846=P32856_1s94-A-B	63,64,67,69,70,71,72,73,74,75,77,78,79,80,140,144,148,149,150,151,152,154+60,61,62,63,64,65,66,71,75,140,142,143,144,146,147,148,150,151,152,153	Q12846=P32856_A+Q12846=P32856_B
ENSG00000103496	ENSG00000117533	Q12846	O75379	O75379=Q12846	3hd7-A-B	O75379=Q12846_3hd7-A-B	202,206,209,210,212,213,216,217,219,220,223,224,227,230,231,234,237,238,240,241,244,245,247,248,251,252,254,255,256,258,259,261,262,263,265,266,269,270,272,273,275,276,281,282+49,50,52,53,56,57,60,61,63,64,67,68,70,71,74,75,77,78,81,82,84,85,88,89,91,92,95,96,98,99,102,103,105,106,109,110,112,113,116,117,119,120,122	O75379=Q12846_B+O75379=Q12846_A
ENSG00000103496	ENSG00000117758	Q12846	Q86Y82	Q12846=Q86Y82	3hd7-B-F	Q12846=Q86Y82_3hd7-B-F	280,288,291,294,295+256,259,260,265,266,268,269,270	Q12846=Q86Y82_A+Q12846=Q86Y82_B
ENSG00000103496	ENSG00000124222	Q12846	O14662	Q12846=O14662	3hd7-B-F	Q12846=O14662_3hd7-B-F	279,280,281,287,288,291,292,294,295+309,310,312,313,316,319	Q12846=O14662_A+Q12846=O14662_B
ENSG00000103496	ENSG00000125814	Q12846	Q9H115	Q12846=Q9H115	6mdm-I-K	Q12846=Q9H115_6mdm-I-K	217,220,221,224,242,246,249,250,251,253,254,257,258+78,79,80,82,83,111,114,116,118,119,122,268,269,270,271	Q12846=Q9H115_A+Q12846=Q9H115_B
ENSG00000103496	ENSG00000135604	Q12846	O75558	Q12846=O75558	3hd7-B-F	Q12846=O75558_3hd7-B-F	287,291,294,295+283,284,286	Q12846=O75558_A+Q12846=O75558_B
ENSG00000103496	ENSG00000135823	Q12846	O43752	Q12846=O43752	2nps-B-D	Q12846=O43752_2nps-B-D	213,217,220,224,227,241,245,248,251,266+173,176,180,183,187,190,194,204,208,215,222,225,229	Q12846=O43752_A+Q12846=O43752_B
ENSG00000103496	ENSG00000139190	Q12846	P23763	P23763=Q12846	6ip1-A-B	P23763=Q12846_6ip1-A-B	206,209,210,212,213,216,217,219,220,223,224,227,230,231,233,234,237,238,240,241,244,247,248,251,252,254,255,256+28,30,31,34,35,37,38,41,44,45,48,51,52,55,56,58,59,62,63,65,66,69,70,72,73,76,77,80,81,83,84	P23763=Q12846_B+P23763=Q12846_A
ENSG00000103496	ENSG00000166900	Q12846	Q13277	Q12846=Q13277	1s94-A-B	Q12846=Q13277_1s94-A-B	63,64,66,67,70,71,72,73,75,76,77,78,80,143,144,147,148,149,150,151,152,153,154+62,63,64,65,66,67,68,69,70,74,78,141,144,145,147,148,149,151,152	Q12846=Q13277_A+Q12846=Q13277_B
ENSG00000103496	ENSG00000168899	Q12846	O95183	O95183=Q12846	3hd7-A-B	O95183=Q12846_3hd7-A-B	206,209,210,212,213,216,219,220,223,224,227,230,231,234,237,238,240,241,244,245,247,248,251,252,254,255,256,258,259,261,262,265,266,268,269,272,273,276,279,282,283,284+6,7,9,10,13,14,16,17,20,21,23,24,27,30,31,34,35,37,38,41,42,44,45,48,49,51,52,55,56,58,59,62,63,65,66,69,70,72,73,76,78	O95183=Q12846_B+O95183=Q12846_A
ENSG00000103496	ENSG00000220205	Q12846	P63027	Q12846=P63027	6mdm-I-J	Q12846=P63027_6mdm-I-J	202,206,209,210,212,213,216,217,219,220,223,224,226,227,230,234,237,238,240,241,244,248,250,251,252,254,255,256,258,259,261,262,264,265+26,27,28,29,32,33,35,36,39,40,42,43,46,49,50,53,56,57,60,61,63,64,67,71,74,75,77,78,81,85,88,89	Q12846=P63027_A+Q12846=P63027_B
ENSG00000103569	ENSG00000135517	O43315	P30301	O43315=P30301	3d9s-A-C	O43315=P30301_3d9s-A-C	24,31,34,35,38,39,43,44,45,46,50,51,52,53,54,55,58,59,62,63,66,67,70,73,74,77,78,120,125,135,136,137,138,139,140,142,189,190,191,192,193+40,41,42,46,122,124,126,128,129,132,133,135,136,137,139,140,143,144,147,148,149,153,155,156,157,158,159,160,163,166,167,169,170,173,174,175,177,178,222,223,224,225	O43315=P30301_A+O43315=P30301_B
ENSG00000103769	ENSG00000107560	P62491	Q7L804	P62491=Q7L804	2gzd-A-C	P62491=Q7L804_2gzd-A-C	1,13,28,33,45,46,47,48,49,50,61,65,72,74,75,76,79,80,82+478,481,482,483,485,486,489,490,493,494,496,497,498	P62491=Q7L804_A+P62491=Q7L804_B
ENSG00000104064	ENSG00000154727	Q06547	Q06546	Q06546=Q06547	1awc-A-B	Q06546=Q06547_1awc-A-B	36,37,47,69,70,72,101,102,103,105,110,113,114,135,136,137,138,146+321,323,324,327,328,329,331,332,385,386,404,405,406,407,408,409,414,416,417,418,420,421,424	Q06546=Q06547_B+Q06546=Q06547_A
ENSG00000104081	ENSG00000143384	Q96LC9	Q07820	Q07820=Q96LC9	2vog-A-B	Q07820=Q96LC9_2vog-A-B	122,124,125,129,130,131,132,133,134,135,136,137,138,140,141,144,145,148,149+216,220,223,224,227,228,231,232,234,236,245,246,248,249,250,252,253,260,261,262,263,265,266,270,315,318,319	Q07820=Q96LC9_B+Q07820=Q96LC9_A
ENSG00000104140	ENSG00000137843	Q96L33	Q9NQU5	Q9NQU5=Q96L33	5upl-A-B	Q9NQU5=Q96L33_5upl-A-B	53,54,181,191,195,203,206,207,208,209,210+377,378,379,380,381,444,561,573,575,605,607,608,610,611	Q9NQU5=Q96L33_B+Q9NQU5=Q96L33_A
ENSG00000104228	ENSG00000204613	Q9UPQ4	Q9UDY6	Q9UPQ4=Q9UDY6	6j0g-A-B	Q9UPQ4=Q9UDY6_6j0g-A-B	376,393,456+327,328,330,331	Q9UPQ4=Q9UDY6_A+Q9UPQ4=Q9UDY6_B
ENSG00000104313	ENSG00000126778	Q99502	Q15475	Q15475=Q99502	4egc-A-B	Q15475=Q99502_4egc-A-B	322,323,550,551,552,561,568,570,571,572,573,579,582,585,586,589,590,591,592+4,5,7,9,12,13,16,17,19,20,21,23,24,25,26,29,33,36	Q15475=Q99502_B+Q15475=Q99502_A
ENSG00000104343	ENSG00000213186	Q96B02	Q8IWR1	Q8IWR1=Q96B02	5fer-A-B	Q8IWR1=Q96B02_5fer-A-B	7,10,11,63,65,66,67,94,97,98,100,101,102,103,104+11,12,13,14,15,33,36,37,40,44,56,57,58,60	Q8IWR1=Q96B02_B+Q8IWR1=Q96B02_A
ENSG00000104472	ENSG00000148229	Q9NRG0	Q9NRF9	Q9NRG0=Q9NRF9	2byk-A-B	Q9NRG0=Q9NRF9_2byk-A-B	34,35,36,38,39,40,41,43,44,45,47,48,49,50,51,52,53,54,55,56,57,58,61,68,69,70,71,72,73,74,77,84,85,86,87,89,90,93,94,98,100,102,103,113,117+12,15,18,19,21,22,23,24,26,27,28,29,30,32,33,34,35,36,37,39,40,41,43,44,45,47,49,62,63,64,66,69,70,73,76,77,78,81,85,88,89,92,93,108,113,114	Q9NRG0=Q9NRF9_A+Q9NRG0=Q9NRF9_B
ENSG00000104611	ENSG00000177885	Q9H788	P62993	Q9H788=P62993	2h5k-A-B	Q9H788=P62993_2h5k-A-B	338,339,340,343,344,345,347,349,361,364,366,367,368,369,370,371,372,381,383,385,387,392,394,396,399,402,403,404,405,406,407,408,409,410,411,412,413,414,415,416,417,419,420,423,424,427,428,429,430,434+60,83,85,95,97,106,108,110,113,116,117,118,119,120,121,122,123,124,125,126,127,128,129,130,131,132,135,136,139,140,141,142,144,145,146,147,148,149,150,151,152	Q9H788=P62993_A+Q9H788=P62993_B
ENSG00000104643	ENSG00000139505	Q96QG7	Q9Y217	Q96QG7=Q9Y217	5gnh-A-B	Q96QG7=Q9Y217_5gnh-A-B	285,287,288,289,290,291,294,295,296,297,300,305,306,478,488,489,491,495,499,507,509+293,295,296,297,298,299,300,301,302,303,308,309,312,478,484,487,488,489,490,491,496,500,504,513	Q96QG7=Q9Y217_A+Q96QG7=Q9Y217_B
ENSG00000104722	ENSG00000277586	P07197	P07196	P07197=P07196	1gk4-A-B	P07197=P07196_1gk4-A-B	330,331,334,335,337,338,341,342,344,345,348,352,356,359,362,363,366,367,369,370,373,376,377,380,383,384,387,388,390,391,394,395,397,398,401,402,404,405+318,319,322,323,325,326,327,329,330,333,336,337,340,343,344,347,348,350,351,354,355,357,358,361,362,364,365,368,369,371,372,375,376,378,379,382,383,385,386,389,390,392,393	P07197=P07196_A+P07197=P07196_B
ENSG00000104765	ENSG00000176171	O60238	Q12983	O60238=Q12983	2j5d-A-B	O60238=Q12983_2j5d-A-B	178,179,180,181,185,189,193,196,197,200,201,203,204,205,207,208,211+222,223,225,226,227,229,230,234,237,238,241,242,245,246,248,249,252	O60238=Q12983_A+O60238=Q12983_B
ENSG00000104863	ENSG00000150054	Q9HAP6	Q5T2T1	Q9HAP6=Q5T2T1	4e34-A-B	Q9HAP6=Q5T2T1_4e34-A-B	99,100,101,102,103,123,124,125,126,129,153,154,157,158,161+129,130,132,135,136,137,138,186,187,190,191,192,194,195,215	Q9HAP6=Q5T2T1_A+Q9HAP6=Q5T2T1_B
ENSG00000104879	ENSG00000223572	P06732	P12532	P06732=P12532	1crk-A-C	P06732=P12532_1crk-A-C	3,13,15,17,18,20,35,36,37+39,170,171,172,173,182,186,189,297,298,299,300,301,302,303	P06732=P12532_A+P06732=P12532_B
ENSG00000104915	ENSG00000106089	O60499	Q16623	Q16623=O60499	2nps-B-D	Q16623=O60499_2nps-B-D	167,170,174,177,180,181,184,188,198,202,219+202,205,209,212,216,219,233,236,237,258	Q16623=O60499_B+Q16623=O60499_A
ENSG00000104969	ENSG00000197860	O43765	Q96EQ0	O43765=Q96EQ0	2vyi-A-B	O43765=Q96EQ0_2vyi-A-B	94,97,101,104,106,108,109,112,113,116+88,91,94,95,98,100,103,106,107,110	O43765=Q96EQ0_A+O43765=Q96EQ0_B
ENSG00000105048	ENSG00000130598	P13805	P48788	P13805=P48788	6kn7-T-U	P13805=P48788_6kn7-T-U	182,185,186,187,189,190,191,192,193,195,196,199,200,203,204,205,206,207,208,209,211,215,216,217,218,219,220,222,223,224,226,227,229,230,231,233,234,235,236,237,238,239,240,241,243,244,246,247,248,250,251,254,255,257,258,260,261,262,263,264+34,37,39,40,41,44,45,48,49,50,51,52,53,54,55,56,57,58,60,61,62,63,64,65,66,67,68,69,71,72,73,75,76,77,78,79,80,81,82,83,85,86,89,90,92,93,96,97,99,100,103,104,…	P13805=P48788_A+P13805=P48788_B
ENSG00000105048	ENSG00000159173	P13805	P19237	P13805=P19237	6kn7-T-U	P13805=P19237_6kn7-T-U	181,182,185,186,189,190,191,192,193,195,196,198,199,200,201,203,204,205,206,207,216,217,218,219,220,222,223,224,226,227,229,230,231,233,234,235,236,237,238,239,240,241,242,243,244,246,247,248,250,251,254,255,257,258,261,262,263,272,273,274+33,37,40,41,44,45,48,49,50,51,52,53,54,55,56,57,58,59,61,62,63,65,66,67,68,69,70,72,73,74,76,77,78,79,80,81,82,83,84,86,87,90,91,93,94,97,98,100,101,104,105,10…	P13805=P19237_A+P13805=P19237_B
ENSG00000105122	ENSG00000108551	Q86YV0	Q9Y272	Q9Y272=Q86YV0	6ob3-A-B	Q9Y272=Q86YV0_6ob3-A-B	456,457,495,498,500,501,502,507,510,542,544,545,547,549,602,610,611,614,615,618,619,622,636,639,642,643,646,650,656,657,658,659,660+33,34,38,46,50,51,52,53,54,55,56,57,58,59,60,61,62,82,83,84,85,87,88,106,107,109,112,203,205	Q9Y272=Q86YV0_B+Q9Y272=Q86YV0_A
ENSG00000105392	ENSG00000131721	O43186	Q9BQY4	O43186=Q9BQY4	3a01-B-F	O43186=Q9BQY4_3a01-B-F	18,19,23,62,63,91,94,95,96,97+132,134,154,155,156,157,158,162	O43186=Q9BQY4_A+O43186=Q9BQY4_B
ENSG00000105392	ENSG00000149922	O43186	O95947	O43186=O95947	5flv-A-I	O43186=O95947_5flv-A-I	65,67,101+153,256,259	O43186=O95947_A+O43186=O95947_B
ENSG00000105392	ENSG00000159387	O43186	P78412	O43186=P78412	4uus-A-B	O43186=P78412_4uus-A-B	48,100,103+150,189	O43186=P78412_A+O43186=P78412_B
ENSG00000105392	ENSG00000164438	O43186	O43711	O43711=O43186	3a01-A-B	O43711=O43186_3a01-A-B	63,65,66,67,70,79,81,82,84+148,152,154,158,159,223,227	O43711=O43186_B+O43711=O43186_A
ENSG00000105398	ENSG00000173597	Q06520	O43704	Q06520=O43704	3bfx-A-B	Q06520=O43704_3bfx-A-B	33,34,35,58,91,92,93,111,112,113,115,202,203,204,205,207,210+37,38,39,63,64,123,124,125,210,212,213,214,216,217,219,220	Q06520=O43704_A+Q06520=O43704_B
ENSG00000105443	ENSG00000142675	Q99418	Q969H4	Q99418=Q969H4	1fhw-A-B	Q99418=Q969H4_1fhw-A-B	272,303,305,307,308,329,330,333,336,338,344,345,346,348,378,380,383,384+394,433,435,437,445,446,450,452,454,455,456,474,476,477,478,479,480,483,484,485,486	Q99418=Q969H4_A+Q99418=Q969H4_B
ENSG00000105514	ENSG00000127328	O95716	Q96QF0	O95716=Q96QF0	4uj4-A-B	O95716=Q96QF0_4uj4-A-B	47,48,49,50,138,139,140,141,142,143,144,145,146,147,148,152,167,168+367,368,369,370,371,372,373,376,428,431,432,435,438,439,442,444,446,447	O95716=Q96QF0_A+O95716=Q96QF0_B
ENSG00000105514	ENSG00000183155	O95716	P47224	P47224=O95716	2fu5-B-C	P47224=O95716_2fu5-B-C	5,6,8,11,13,14,15,18,19,22,35,36,42,44,46,47,48,49,50,51,52,55,56,57,58,59,60,61,62,63,70,72,74,82,84,198+13,14,16,22,23,24,25,26,27,28,32,37,48,49,70,72,73,74,75,76,77,78,79,80,81,82,83,84,86,90,93,94,95,96,97,98,99,100,101,121,122,123	P47224=O95716_B+P47224=O95716_A
ENSG00000105568	ENSG00000112640	P30153	Q14738	P30153=Q14738	2iae-A-B	P30153=Q14738_2iae-A-B	61,62,100,101,102,103,105,140,141,142,167,177,178,179,180,183,197,199,200,203,216,217,218,219,255,256,257,258,295,297+82,84,86,182,183,184,185,238,241,278,279,282,285,286,289,290,325,332,366,367	P30153=Q14738_A+P30153=Q14738_B
ENSG00000105568	ENSG00000115808	P30153	O43815	P30153=O43815	6iur-A-C	P30153=O43815_6iur-A-C	34,36,37,40,41+99,102,106,109,110,113	P30153=O43815_A+P30153=O43815_B
ENSG00000105568	ENSG00000196792	P30153	Q13033	P30153=Q13033	6iur-A-C	P30153=Q13033_6iur-A-C	34,36,37,40,41,43+115,118,119,122,125,126,129	P30153=Q13033_A+P30153=Q13033_B
ENSG00000105576	ENSG00000132341	O14787	P62826	O14787=P62826	1qbk-B-C	O14787=P62826_1qbk-B-C	17,18,20,21,22,25,29,32,59,62,63,66,67,68,70,71,73,74,77,78,108,112,115,116,159,163,237,273,276,277,310,313,314,317,330,331,332,333,334,335,337,338,356,357,359,360,362,363,364,367,368,370,371,374,375,378,578,634,636,639,677,679+12,29,44,45,46,47,49,64,72,73,74,75,76,77,78,79,80,81,82,106,110,111,113,124,125,126,127,129,132,133,134,136,139,140,141,143,144,145,146,147,148,150,153,154,155,156,157,15…	O14787=P62826_A+O14787=P62826_B
ENSG00000105642	ENSG00000143933	Q92952	P0DP24	Q92952=P0DP24	6cnm-A-E	Q92952=P0DP24_6cnm-A-E	389,391,392,393,395,396,397,398,399,400,402,403,404,406,407,410,411,424,426,427,428,431,437,438+78,80,81,82,85,86,89,90,92,93,109,110,113,114,115,116,121,124,125,128,142,145,146,147	Q92952=P0DP24_A+Q92952=P0DP24_B
ENSG00000105642	ENSG00000160014	Q92952	P0DP25	Q92952=P0DP25	6cnm-A-E	Q92952=P0DP25_6cnm-A-E	389,391,392,393,395,396,397,398,399,400,402,403,404,406,407,410,411,424,426,427,428,431,437,438+78,80,81,82,85,86,89,90,92,93,109,110,113,114,115,116,121,124,125,128,142,145,146,147	Q92952=P0DP25_A+Q92952=P0DP25_B
ENSG00000105642	ENSG00000198668	Q92952	P0DP23	Q92952=P0DP23	6cnm-A-E	Q92952=P0DP23_6cnm-A-E	389,391,392,393,395,396,397,398,399,400,402,403,404,406,407,410,411,424,426,427,428,431,437,438+78,80,81,82,85,86,89,90,92,93,109,110,113,114,115,116,121,124,125,128,142,145,146,147	Q92952=P0DP23_A+Q92952=P0DP23_B
ENSG00000105649	ENSG00000127328	P20336	Q96QF0	P20336=Q96QF0	4uj3-A-B	P20336=Q96QF0_4uj3-A-B	47,49,50,138,140,141,142,143,144,145,146,148,167+367,368,369,370,371,372,373,407,409,424,427,428,431,432,438,439,442,444,447	P20336=Q96QF0_A+P20336=Q96QF0_B
ENSG00000105649	ENSG00000167994	P20336	Q8TBN0	P20336=Q8TBN0	4li0-A-E	P20336=Q8TBN0_4li0-A-E	24,47,49,51,55,57,58,59,60,61,74,76,86,87,89,90,91,93,94+101,104,105,108,111,112,115,116,119,120,122,123,130	P20336=Q8TBN0_A+P20336=Q8TBN0_B
ENSG00000105649	ENSG00000183155	P20336	P47224	P47224=P20336	2fu5-B-C	P47224=P20336_2fu5-B-C	18,19,22,46,47,48,49,50,51,52,55,56,57,58,59,60,61,62,63,70,72,74,82+22,23,24,25,26,27,28,32,35,48,49,74,75,76,77,78,79,80,81,82,83,84,86,90,93,94,95,96,97,98,99,100,101,121,123	P47224=P20336_B+P47224=P20336_A
ENSG00000105662	ENSG00000118260	Q6UUV9	P16220	P16220=Q6UUV9	5zko-A-G	P16220=Q6UUV9_5zko-A-G	10,11,13,14,17,18,20,21,24,25,28,31,32,35,39,40,41,42,44,45+300,303,304,306,307,310,311,313,314,317,318,321,324,325,328,331,332,335,336,339,340	P16220=Q6UUV9_B+P16220=Q6UUV9_A
ENSG00000105717	ENSG00000120075	Q9BYU1	P09067	P09067=Q9BYU1	2r5y-A-B	P09067=Q9BYU1_2r5y-A-B	211,213,214,217,229,233,234,235,236,237,255,259,262,263,265,266,267,268,269,270,272,274+172,173,174,176,177,179,180,181,182,183,195,196,197,198,199,200,201,206,251,265,267,268,269	P09067=Q9BYU1_B+P09067=Q9BYU1_A
ENSG00000105717	ENSG00000134138	Q9BYU1	O14770	Q9BYU1=O14770	3k2a-A-B	Q9BYU1=O14770_3k2a-A-B	213,214,215,216,217,218,230,233,234,256,260,263,264,267,268,269,270,271,272,273,274,275,276,277,278,279,280,282+271,273,274,275,276,277,278,279,280,283,288,292,299,300,325,328,329,332,333,334,335,336,337,338,339,340,341,342,343,344,345,346,347,348	Q9BYU1=O14770_A+Q9BYU1=O14770_B
ENSG00000105717	ENSG00000160199	Q9BYU1	P55347	Q9BYU1=P55347	3k2a-A-B	Q9BYU1=P55347_3k2a-A-B	214,216,218,221,222,230,233,234,248,250,251,252,256,260,263,264,267,268,269,272,273,274,275,276,277+261,263,264,265,266,279,282,283,305,316,317,318,319,321,323,324,325,326,327,329,330,331,332	Q9BYU1=P55347_A+Q9BYU1=P55347_B
ENSG00000105717	ENSG00000165495	Q9BYU1	Q96KN3	Q9BYU1=Q96KN3	3k2a-A-B	Q9BYU1=Q96KN3_3k2a-A-B	230,231,233,234,255,259,260,263,264,267,268,269,270,271,276+311,312,333,334,337,338,345,346,347,348,349,350,351,352,353,354,356,357	Q9BYU1=Q96KN3_A+Q9BYU1=Q96KN3_B
ENSG00000105717	ENSG00000170166	Q9BYU1	P09016	P09016=Q9BYU1	2r5y-A-B	P09016=Q9BYU1_2r5y-A-B	229,230,233,234,235,236,237,238,240,243,255,258,265,268,269,270,271,272,273,274+125,126,127,128,129,130,133,134,136,137,138,139,140,145,207,210,211	P09016=Q9BYU1_B+P09016=Q9BYU1_A
ENSG00000105717	ENSG00000172789	Q9BYU1	Q00444	Q00444=Q9BYU1	2r5y-A-B	Q00444=Q9BYU1_2r5y-A-B	211,215,216,229,233,234,235,236,237,253,255,259,265,266,268,269,272,273,274,275,278,290+117,132,134,135,136,137,138,139,140,141,143,144,146,149,151,159,160,161,162,208,212,217	Q00444=Q9BYU1_B+Q00444=Q9BYU1_A
ENSG00000105717	ENSG00000173917	Q9BYU1	P14652	P14652=Q9BYU1	1b72-A-B	P14652=Q9BYU1_1b72-A-B	210,211,212,253,254,255,258+144,149,150,151,152,200,204	P14652=Q9BYU1_B+P14652=Q9BYU1_A
ENSG00000105750	ENSG00000173480	Q03923	Q8TAU3	Q03923=Q8TAU3	5v3j-E-F	Q03923=Q8TAU3_5v3j-E-F	278,280,373,377,391,481,482,485,486+308,312,384,403,411,420,424,432,434,539	Q03923=Q8TAU3_A+Q03923=Q8TAU3_B
ENSG00000105810	ENSG00000112576	Q00534	P30281	Q00534=P30281	3g33-A-D	Q00534=P30281_3g33-A-D	49,50,53,54,56,58,59,60,62,63,66,67,69,70,71,80,81,82,84,94,303,309,312,314,317,319+4,18,29,30,33,34,36,37,38,108,109,112,113,115,116,118,121,138,141,142,145,146,148,149,150,151,152,153	Q00534=P30281_A+Q00534=P30281_B
ENSG00000105810	ENSG00000118816	Q00534	Q14094	Q00534=Q14094	1w98-A-B	Q00534=Q14094_1w98-A-B	47,51,52,53,54,56,59,60,62,63,66,67,82,84,90,92,94,168,169,170,171,172,173,174,176,177+96,97,100,101,102,103,104,105,106,108,109,110,111,112,128,129,131,132,135,136,139,140,141,142,143,149,152,153,156	Q00534=Q14094_A+Q00534=Q14094_B
ENSG00000105810	ENSG00000123080	Q00534	P42773	Q00534=P42773	1g3n-A-B	Q00534=P42773_1g3n-A-B	14,15,16,17,18,19,28,29,31,35,36,37,38,39,102,103,104,107,111,153,154,155,156+10,11,14,15,35,37,39,43,44,45,46,47,48,49,50,67,68,69,71,76,79,80,81,82,84,115	Q00534=P42773_A+Q00534=P42773_B
ENSG00000105810	ENSG00000129355	Q00534	P55273	Q00534=P55273	1bi8-A-B	Q00534=P55273_1bi8-A-B	1,2,14,15,16,17,18,19,20,26,28,29,31,33,37,38,39,102,103,104,107,111,153,154,155,156,166,168+4,5,10,13,14,17,18,19,20,22,39,40,41,43,47,48,49,50,51,52,53,54,71,72,73,75,80,83,84,85,86,88,119	Q00534=P55273_A+Q00534=P55273_B
ENSG00000105810	ENSG00000147883	Q00534	P42772	Q00534=P42772	1bi7-A-B	Q00534=P42772_1bi7-A-B	14,15,16,17,18,19,28,29,31,33,34,35,36,37,38,39,100,101,102,103,104,107,110,111,149,153,154,155,166,167,168,169+19,20,23,24,25,26,29,44,46,48,52,53,54,55,56,57,58,59,60,76,78,79,81,86,89,90,91,92,94,110,112,114,125	Q00534=P42772_A+Q00534=P42772_B
ENSG00000105866	ENSG00000136451	Q02446	Q14119	Q02446=Q14119	2i13-A-B	Q02446=Q14119_2i13-A-B	645,648,649,650,651,652,661,665+228,231,232,233,235,244,247	Q02446=Q14119_A+Q02446=Q14119_B
ENSG00000105866	ENSG00000143442	Q02446	Q7Z3K3	Q02446=Q7Z3K3	5yef-A-B	Q02446=Q7Z3K3_5yef-A-B	443,445,447,448,449,450,643,644,645,646,647,648,649,650,651,668,671,672,674,682+549,551,574,578,589,590,591,592,593,597,598,599,600,601,602,603,604,605,608,609,614,616,797,800,802	Q02446=Q7Z3K3_A+Q02446=Q7Z3K3_B
ENSG00000105991	ENSG00000136944	P49639	O60663	P49639=O60663	1p7j-B-D	P49639=O60663_1p7j-B-D	226,227,228,229,230,231,232,233,234,235,238,241,242,245,271,275,279,282,283+224,226,227,229,230,231,232,233,234,235,236,237,239,251,252,255,256,258,262,263,266,267,270,273,274,275,276,277,278,279,280	P49639=O60663_A+P49639=O60663_B
ENSG00000105991	ENSG00000159387	P49639	P78412	P78412=P49639	4xrs-A-G	P78412=P49639_4xrs-A-G	232,233,234,235,267+173,202	P78412=P49639_B+P78412=P49639_A
ENSG00000105991	ENSG00000164093	P49639	Q99697	P49639=Q99697	2h1k-A-B	P49639=Q99697_2h1k-A-B	247,248,249,250,251,252,253,254,255,256,258,281,284,285,288,290,291+91,92,93,94,95,98,101,102,105,108,136,139,140,143,144	P49639=Q99697_A+P49639=Q99697_B
ENSG00000105991	ENSG00000170689	P49639	P17482	P49639=P17482	5jlw-A-D	P49639=P17482_5jlw-A-D	239,243,246,247,249,250,258,261,265+194,195,198,199,202,203,205,206,207,214,217,221	P49639=P17482_A+P49639=P17482_B
ENSG00000105991	ENSG00000175325	P49639	O75360	P49639=O75360	3a01-A-F	P49639=O75360_3a01-A-F	214,215,216,217,218,219,220,221,223,224,227+120,127,128,129,130,131,132,133,134	P49639=O75360_A+P49639=O75360_B
ENSG00000106004	ENSG00000204304	P20719	P40425	P20719=P40425	2r5y-A-B	P20719=P40425_2r5y-A-B	173,174,175,176,177,179,180,181,182,252+263,267,268,269,270,271,289,299,302,303,306	P20719=P40425_A+P20719=P40425_B
ENSG00000106052	ENSG00000119318	Q86VP1	P54727	P54727=Q86VP1	5yt6-A-B	P54727=Q86VP1_5yt6-A-B	734,735,737,739,740,741,742,743,753,754,755,756,758,759,770,773,774,777,778,781+6,8,9,10,45,47,49,50,52,76,77,78,79,80,82	P54727=Q86VP1_B+P54727=Q86VP1_A
ENSG00000106052	ENSG00000139112	Q86VP1	Q9H0R8	Q86VP1=Q9H0R8	3vvw-A-B	Q86VP1=Q9H0R8_3vvw-A-B	95,97,98,99,119,131,132,133,135,136,137,138,139,140,141,142,143,144+8,9,13,17,20,21,24,25,28,45,46,47,48,49,50,51,52,63,67	Q86VP1=Q9H0R8_A+Q86VP1=Q9H0R8_B
ENSG00000106052	ENSG00000150991	Q86VP1	P0CG48	P0CG48=Q86VP1	5yt6-A-B	P0CG48=Q86VP1_5yt6-A-B	753,755,756,758,759,770,773,774,777,778,781+82,84,85,86,118,120,122,123,124,125,144,146,147	P0CG48=Q86VP1_B+P0CG48=Q86VP1_A
ENSG00000106052	ENSG00000170315	Q86VP1	P0CG47	P0CG47=Q86VP1	5yt6-A-B	P0CG47=Q86VP1_5yt6-A-B	753,755,756,758,759,770,773,774,777,778,781+84,85,86,118,120,122,123,125,144,146,147	P0CG47=Q86VP1_B+P0CG47=Q86VP1_A
ENSG00000106052	ENSG00000197769	Q86VP1	Q9BXW4	Q86VP1=Q9BXW4	3vvw-A-B	Q86VP1=Q9BXW4_3vvw-A-B	97,98,99,121,127,129,130,131,134,135,136,137,138,139,140,141,142,143,144,145,146+1,16,17,18,21,24,29,31,32,33,36,54,55,56,57,58,59,60,61,63,64,72,76	Q86VP1=Q9BXW4_A+Q86VP1=Q9BXW4_B
ENSG00000106069	ENSG00000138606	P52757	Q7M4L6	P52757=Q7M4L6	5cdw-A-E	P52757=Q7M4L6_5cdw-A-E	78,80,82,92,94,98,107,110,112,113,114,115,116,117,118,119,120,121,122,123,124,126,127,128+323,345,347,372,373,378,379,380,381,382,384,385,387,388,389,390,391,392,395,396,401,403	P52757=Q7M4L6_A+P52757=Q7M4L6_B
ENSG00000106069	ENSG00000158092	P52757	P16333	P52757=P16333	5cdw-A-E	P52757=P16333_5cdw-A-E	78,80,82,92,94,96,98,103,105,107,109,110,112,113,114,115,116,117,118,119,120,121,122,123,124,126,127,129,132+282,302,305,307,317,332,333,336,338,339,340,341,343,345,346,347,348,349,352,353,356,357,361,362,363,365,366	P52757=P16333_A+P52757=P16333_B
ENSG00000106089	ENSG00000111450	Q16623	P32856	Q16623=P32856	1s94-A-B	Q16623=P32856_1s94-A-B	55,56,58,59,62,63,65,137,140,141,142,143,144,145,146,147,148+60,61,62,63,64,65,66,71,75,140,144,147,148,150,151	Q16623=P32856_A+Q16623=P32856_B
ENSG00000106089	ENSG00000117533	Q16623	O75379	O75379=Q16623	3hd7-A-B	O75379=Q16623_3hd7-A-B	198,201,202,204,205,208,209,211,212,215,216,218,219,222,223,226,229,230,232,233,236,237,239,240,243,244,247,248,250,251,253,254,257,258,261,264,265,267,268+49,50,52,53,56,57,60,61,63,64,67,68,70,71,74,77,78,81,82,84,85,88,89,91,92,95,96,98,99,102,103,105,106,109,110,112,113,116,117,119,120	O75379=Q16623_B+O75379=Q16623_A
ENSG00000106089	ENSG00000117758	Q16623	Q86Y82	Q16623=Q86Y82	3hd7-B-F	Q16623=Q86Y82_3hd7-B-F	272,279,280,282,283,286,287,288+256,259,260,265,266,269,271,273	Q16623=Q86Y82_A+Q16623=Q86Y82_B
ENSG00000106089	ENSG00000124222	Q16623	O14662	Q16623=O14662	3hd7-B-F	Q16623=O14662_3hd7-B-F	276,279,282,283,286,288+306,309,310,312,313,316	Q16623=O14662_A+Q16623=O14662_B
ENSG00000106089	ENSG00000125814	Q16623	Q9H115	Q16623=Q9H115	6ip1-B-E	Q16623=Q9H115_6ip1-B-E	207,210,213,217,221,224,228,232,235+118,152,155,156,157,159,160,162,195,197,198,200,201,203,205,239,268,269,270	Q16623=Q9H115_A+Q16623=Q9H115_B
ENSG00000106089	ENSG00000135604	Q16623	O75558	Q16623=O75558	3hd7-B-F	Q16623=O75558_3hd7-B-F	279,282,283,288+279,280,283,284,286,287	Q16623=O75558_A+Q16623=O75558_B
ENSG00000106089	ENSG00000135823	Q16623	O43752	Q16623=O43752	2nps-B-D	Q16623=O43752_2nps-B-D	205,209,212,216,226,233,237,244,258+173,176,180,183,186,187,201,204,208,215,225,229	Q16623=O43752_A+Q16623=O43752_B
ENSG00000106089	ENSG00000139190	Q16623	P23763	P23763=Q16623	3hd7-A-B	P23763=Q16623_3hd7-A-B	198,201,202,204,205,208,209,211,212,215,216,219,222,223,226,227,229,230,232,233,236,237,239,240,243,244,246,247,250,251,253,254,257,258,260,261,264,265,267,268,271,272,274,275+31,34,37,38,41,42,44,45,48,49,51,52,55,56,58,59,62,63,65,66,69,70,72,73,76,77,79,80,83,84,86,87,90,91,93,94,97,98,100,101,104,105,107,108	P23763=Q16623_B+P23763=Q16623_A
ENSG00000106089	ENSG00000166900	Q16623	Q13277	Q16623=Q13277	1s94-A-B	Q16623=Q13277_1s94-A-B	55,56,58,59,61,62,63,68,69,72,133,137,140,141,142,143,144,145,146,147,148,150+63,64,65,66,67,68,69,74,75,78,141,145,148,149,151,152,154,155,156	Q16623=Q13277_A+Q16623=Q13277_B
ENSG00000106089	ENSG00000168899	Q16623	O95183	O95183=Q16623	3hd7-A-B	O95183=Q16623_3hd7-A-B	198,201,202,204,205,208,209,211,212,215,216,219,222,226,229,230,232,233,234,235,236,237,239,240,243,244,246,247,248,250,251,253,254,257,258,260,261,262,264,265,267,268,271,275+4,6,7,9,10,13,14,16,17,20,21,23,24,27,30,31,34,35,37,38,41,42,44,45,48,49,51,52,55,56,58,59,62,63,65,66,69,70,72,73,76,78	O95183=Q16623_B+O95183=Q16623_A
ENSG00000106089	ENSG00000171045	Q16623	Q96NA8	Q16623=Q96NA8	3hd7-B-F	Q16623=Q96NA8_3hd7-B-F	272,275,276,279,280,282,283,286+491,492,493,494,495,499,500,501,503,504	Q16623=Q96NA8_A+Q16623=Q96NA8_B
ENSG00000106089	ENSG00000220205	Q16623	P63027	P63027=Q16623	6ip1-A-B	P63027=Q16623_6ip1-A-B	198,201,202,204,205,208,209,212,213,215,216,219,222,223,225,226,229,230,232,233,236,237,239,240,243,244,246,247,250,251,255+20,26,27,28,29,32,33,35,36,39,42,43,46,49,50,53,54,56,57,60,61,63,64,67,68,70,71,74,75,77,78,79,81,82,86	P63027=Q16623_B+P63027=Q16623_A
ENSG00000106299	ENSG00000126785	O00401	Q9H4E5	Q9H4E5=O00401	1cee-A-B	Q9H4E5=O00401_1cee-A-B	194,195,196,197,198,199,200,202,203,204,205,206,207,208,209,210,211,212,213,214,215,216,217,223,228,229,231,232,235,236,238,239,240,241,242+20,39,41,42,43,51,54,55,56,57,58,59,60,61,62,63,64,65,66,70,74,82,84,85,88,184,187,188,189,191,192,195,196,197,198,199	Q9H4E5=O00401_B+Q9H4E5=O00401_A
ENSG00000106305	ENSG00000115866	Q13155	P14868	Q13155=P14868	5y6l-D-E	Q13155=P14868_5y6l-D-E	96,114,116,117,118,119,121,123,152,153,154,155,156,157,166,178,179,186,188,190,198,199,200,201,202+337,338,339,340,341,342,343,344,345,347,349,350,353,357,358,379,382,383,384,385,393	Q13155=P14868_A+Q13155=P14868_B
ENSG00000106348	ENSG00000178035	P20839	P12268	P20839=P12268	1b3o-A-B	P20839=P12268_1b3o-A-B	147,150,151,152,153,154,155,156,157,355,477,478,481,485,486,487+6,7,8,9,12,14,15,19,21,22,25,27,485,486,487,489	P20839=P12268_A+P20839=P12268_B
ENSG00000106355	ENSG00000130332	Q9Y4Y9	Q9UK45	Q9Y4Y9=Q9UK45	6ah0-!t-!y	Q9Y4Y9=Q9UK45_6ah0-!t-!y	1,2,3,6,8,11,12,13,14,15,17,18,27,29,30,31,32,33,35,45,46,47,59,76,77,79,80,81,82,83,84+4,5,6,7,8,16,19,27,28,29,31,33,38,39,40,41,43,45,46,47,51,53,55,69,71,72,73,74,75,76,77,79,80	Q9Y4Y9=Q9UK45_A+Q9Y4Y9=Q9UK45_B
ENSG00000106355	ENSG00000139343	Q9Y4Y9	P62306	Q9Y4Y9=P62306	6ah0-!t-!x	Q9Y4Y9=P62306_6ah0-!t-!x	30,32,34,41,42,43,44,48,50,56,65,66,67,68,69,70,71,72,73,74,75,78+4,5,6,7,10,11,14,20,22,23,24,26,28,40,50,51,67,69,70,71,72,73,74,75,76	Q9Y4Y9=P62306_A+Q9Y4Y9=P62306_B
ENSG00000106355	ENSG00000164167	Q9Y4Y9	P62312	Q9Y4Y9=P62312	6ah0-!t-!x	Q9Y4Y9=P62312_6ah0-!t-!x	30,34,36,42,43,44,46,48,50,56,65,66,68,69,70,71,72,73,74,75,78+5,7,8,11,12,14,18,23,25,27,41,52,53,70,71,72,73,74,75,76,77,78	Q9Y4Y9=P62312_A+Q9Y4Y9=P62312_B
ENSG00000106355	ENSG00000170860	Q9Y4Y9	P62310	P62310=Q9Y4Y9	4m7a-C-L	P62310=Q9Y4Y9_4m7a-C-L	31,32,33+67	P62310=Q9Y4Y9_B+P62310=Q9Y4Y9_A
ENSG00000106355	ENSG00000182004	Q9Y4Y9	P62304	P62304=Q9Y4Y9	4pjo-S-!s	P62304=Q9Y4Y9_4pjo-S-!s	1,2,3,4,6,8,10,12,20+1,2,3,4,5,6,7,8,27,28	P62304=Q9Y4Y9_B+P62304=Q9Y4Y9_A
ENSG00000106511	ENSG00000120075	P50222	P09067	P50222=P09067	2h1k-A-B	P50222=P09067_2h1k-A-B	56,57,59,207,208,209,210,211,212,213,214,239,240,241,242,243+203,204,206,207,210,211,214,245,248,249,251,252,256,258	P50222=P09067_A+P50222=P09067_B
ENSG00000106511	ENSG00000159387	P50222	P78412	P78412=P50222	5eg0-A-B	P78412=P50222_5eg0-A-B	190,193+173,176	P78412=P50222_B+P78412=P50222_A
ENSG00000106536	ENSG00000143190	P78424	P14859	P78424=P14859	5wc9-A-E	P78424=P14859_5wc9-A-E	388,475,476,477,481,527,528,529,631,634,635,637,649,652,662+374,378,383,405,407,408,410,411,414,415,419,560,561,562,563	P78424=P14859_A+P78424=P14859_B
ENSG00000106588	ENSG00000129084	P25787	P25786	P25787=P25786	5gjq-C-G	P25787=P25786_5gjq-C-G	1,3,4+121,122,123	P25787=P25786_A+P25787=P25786_B
ENSG00000106689	ENSG00000198728	P50458	Q86U70	P50458=Q86U70	2ypa-C-D	P50458=Q86U70_2ypa-C-D	59,60,61,62,63,64,65,66,67,68,69,75,78,85,86,91,92,93,94,95,96,103,106,107,110,111,112,114,122,123,124,125,126,127,128,129,130,132,135,138,141,150,151,152,153,154,155,156,157,158,166+336,337,338,339,340,341,342,343,344,345,346,347,348,349,350,351,352,354,355,356,357,358,359,360,361,362,363,364,366,367,368,369	P50458=Q86U70_A+P50458=Q86U70_B
ENSG00000106852	ENSG00000183733	Q9UPM6	Q6QHK4	Q6QHK4=Q9UPM6	2ypa-A-C	Q6QHK4=Q9UPM6_2ypa-A-C	99,100,101,102,114,116,121,122,126+93,94,95,112,113,116,117,120	Q6QHK4=Q9UPM6_B+Q6QHK4=Q9UPM6_A
ENSG00000106852	ENSG00000198728	Q9UPM6	Q86U70	Q9UPM6=Q86U70	2ypa-C-D	Q9UPM6=Q86U70_2ypa-C-D	76,77,79,80,81,82,83,84,85,86,95,109,110,111,112,113,120,123,124,127,128,129,130,138,139,140,141,142,143,144,145,146,151,157,166,167,168,169,170,171,172,173,174,175,182,184+333,336,337,338,339,340,341,342,343,344,345,346,347,348,350,351,354,355,356,357,358,359,360,361,362,363,364,366,367	Q9UPM6=Q86U70_A+Q9UPM6=Q86U70_B
ENSG00000107187	ENSG00000172789	Q9UBR4	Q00444	Q9UBR4=Q00444	1p7j-B-D	Q9UBR4=Q00444_1p7j-B-D	164,165,166,168,203,204,206,207,210,211,214+175,178,210,211,212,213,222	Q9UBR4=Q00444_A+Q9UBR4=Q00444_B
ENSG00000107187	ENSG00000183733	Q9UBR4	Q6QHK4	Q6QHK4=Q9UBR4	2ypa-A-C	Q6QHK4=Q9UBR4_2ypa-A-C	60,61,62,63,64,77,80,81,84,85,159+62,91,92,93,94,95,97,112,113,116,117,120	Q6QHK4=Q9UBR4_B+Q6QHK4=Q9UBR4_A
ENSG00000107187	ENSG00000198728	Q9UBR4	Q86U70	Q9UBR4=Q86U70	2ypa-C-D	Q9UBR4=Q86U70_2ypa-C-D	40,41,42,43,44,45,46,53,65,66,67,68,69,70,71,72,79,82,83,86,88,89,97,98,99,100,101,102,103,104,105,106,107,110,113,116,125,126,127,128,129,130,131,132,133,134+335,336,337,338,339,340,341,342,343,344,345,346,347,348,349,350,351,354,355,356,357,358,359,360,361,362,363,364	Q9UBR4=Q86U70_A+Q9UBR4=Q86U70_B
ENSG00000107404	ENSG00000161202	O14640	Q92997	O14640=Q92997	3fy5-A-B	O14640=Q92997_3fy5-A-B	266,267,268,269,270,271,272,273,274,311,312,313,314,315,318,322+259,260,261,262,263,264,265,266,267,268,269,270,311,312,313,316,320	O14640=Q92997_A+O14640=Q92997_B
ENSG00000107560	ENSG00000132698	Q7L804	P57735	P57735=Q7L804	2gzd-A-C	P57735=Q7L804_2gzd-A-C	478,479,481,482,483,485,486,489,490,493,494,496,497,498,505,511,512+1,6,7,8,9,34,46,47,48,49,50,51,66,73,75,76,77,80,81,83	P57735=Q7L804_B+P57735=Q7L804_A
ENSG00000107560	ENSG00000185236	Q7L804	Q15907	Q15907=Q7L804	2gzd-A-C	Q15907=Q7L804_2gzd-A-C	478,479,481,482,483,485,486,489,490,493,494,496,497,498,499+1,4,13,33,44,45,46,47,48,49,50,61,65,72,74,75,76,79,82	Q15907=Q7L804_B+Q15907=Q7L804_A
ENSG00000107643	ENSG00000111266	P45983	Q9BY84	P45983=Q9BY84	4yr8-A-B	P45983=Q9BY84_4yr8-A-B	178,185,186,189,196,197,198,199,228,229,230,231,232,234,253,255,256,258,259,260,262,263+215,216,246,248,268,271,275,278,279,280,281,282,283,284,285,286,288,289,290,292,293	P45983=Q9BY84_A+P45983=Q9BY84_B
ENSG00000107643	ENSG00000143507	P45983	Q9Y6W6	P45983=Q9Y6W6	4yr8-A-B	P45983=Q9Y6W6_4yr8-A-B	179,180,189,197,198,199,228,229,230,231,232,253,255,256,258,259,260,262,263+379,380,409,410,412,432,435,439,443,444,445,446,447,448,449,450,452,453,454,456,457	P45983=Q9Y6W6_A+P45983=Q9Y6W6_B
ENSG00000107960	ENSG00000257949	Q9H668	Q86WV5	Q9H668=Q86WV5	4joi-A-D	Q9H668=Q86WV5_4joi-A-D	30,33,49,62,63,64,67,76,78,79,80,81,82,83,84,85,128,129,144,158,159,160,163,164,167,168,171,174,175,179+1,2,3,4,5,6,7,8,9,27,74,76,92,93,95,96,97,98,99,100,101,104,105,107,108,109,111,112,115,116,118,119	Q9H668=Q86WV5_A+Q9H668=Q86WV5_B
ENSG00000108001	ENSG00000221818	Q9H4W6	Q9HAK2	Q9H4W6=Q9HAK2	3mlp-A-B	Q9H4W6=Q9HAK2_3mlp-A-B	144,146,147,148,149,162,266,267,269,270,271,272,274,280,282,284,286,298,299,306,307,309,310,312,319,346,356,357,359,360,361,362,363,365,373,376,377,380,381,383,384,385,386,387,388,390,391+10,12,13,14,15,143,144,145,146,147,148,158,161,164,257,259,260,270,272,274,276,296,297,299,300,302,340,341,342,343,344,346,347,349,350,353,354,355,363,364,365,367,370,371,373,374,375,376,377,378,380,382,383,384,…	Q9H4W6=Q9HAK2_A+Q9H4W6=Q9HAK2_B
ENSG00000108010	ENSG00000163170	O76003	Q53S33	O76003=Q53S33	2mma-A-B	O76003=Q53S33_2mma-A-B	223,294,297,298,299,300,301,308,311,312,316,317,319,320,321,323,326+75,76,77,78,80,81,85,92,95,96,97,98,99,100,101,102	O76003=Q53S33_A+O76003=Q53S33_B
ENSG00000108010	ENSG00000169627	O76003	Q9H3K6	O76003=Q9H3K6	2mma-A-B	O76003=Q9H3K6_2mma-A-B	224,226,294,297,298,299,300,301,310,311,312,314,315,316,317,320,321,324,326,334,335+36,48,49,50,52,53,54,57,64,65,66,67,68,69,70,71,72,73,75,77,78,79,80,81	O76003=Q9H3K6_A+O76003=Q9H3K6_B
ENSG00000108010	ENSG00000178096	O76003	Q9Y3E2	O76003=Q9Y3E2	2mma-A-B	O76003=Q9Y3E2_2mma-A-B	220,222,226,294,297,298,299,300,301,307,310,311,312,313,316,317,320,321,323,324,326,334,335+55,56,57,58,60,62,69,82,83,85,86,87,90,97,98,101,102,103,104,105,106,107,108,109,112,113,114,115,116	O76003=Q9Y3E2_A+O76003=Q9Y3E2_B
ENSG00000108255	ENSG00000244752	P05813	P43320	P05813=P43320	1oki-A-B	P05813=P43320_1oki-A-B	87,88,89,90,91,92,93,94,95,96,97,98,99,100,101,103,104,105,142,143,144,145,146,147,149,150,151,156,171,173,174,175,176,177,180,206,208,211,212,214,215+73,74,75,76,77,78,79,80,81,82,83,84,85,86,87,88,89,90,127,128,130,131,133,134,139,154,156,157,158,159,160,163,183,185,188,189,191,192,193,198	P05813=P43320_A+P05813=P43320_B
ENSG00000108306	ENSG00000113558	Q96IG2	P63208	Q96IG2=P63208	6o60-C-D	Q96IG2=P63208_6o60-C-D	19,20,21,22,23,24,25,27,28,29,31,32,35,36,37,38,39,40,41,42,43,44,46,47,48,49,50,51,52,53,54,55,56,60,64,67,68,69,71,73,75,77,81,84,85,88,94,95,99,328,382,405,406,420+64,66,67,68,76,77,78,79,80,81,82,87,97,98,101,102,104,105,108,113,116,117,119,120,121,123,124,127,128,129,130,131,132,135,136,139,140,141,142,143,144,145,150,153,154,156,157,158,159,160,161,163	Q96IG2=P63208_A+Q96IG2=P63208_B
ENSG00000108349	ENSG00000141543	O15234	P38919	P38919=O15234	6icz-!u-!x	P38919=O15234_6icz-!u-!x	171,172,173,179,180,181,182,183,187,188,189,190,191,192,193,194+195,259,260,261,262,285,286,288,289,292,353,354,355,356,357,358,382,387,388,390,391	P38919=O15234_B+P38919=O15234_A
ENSG00000108381	ENSG00000132744	P45381	Q96HD9	P45381=Q96HD9	2o4h-A-B	P45381=Q96HD9_2o4h-A-B	25,29,30,33,34,37,40,62,119,183,184,185,186,187,188,189,192,196,238,239,240,241,242,243,244,245,248,249,263,265,266,284,285,286,289+25,29,32,33,62,119,183,184,185,186,187,188,189,192,196,239,240,242,243,244,245,248,249,263,264,265,284,285,286,289	P45381=Q96HD9_A+P45381=Q96HD9_B
ENSG00000108417	ENSG00000135443	O76014	P78386	O76014=P78386	3tnu-A-B	O76014=P78386_3tnu-A-B	321,323,324,326,327,330,331,333,334,337,341,344,345,348,351,352,354,355,358,359,362,365,366,369,370,372,373,376,377,379,380,383,384,386,387,390,391,393,394,397,398,400,401,404,405,407,408+338,339,342,343,345,346,349,350,352,353,356,357,359,360,363,364,366,367,370,371,372,374,375,377,378,381,384,385,388,389,391,392,394,395,396,398,399,402,403,405,406,409,410,412,413,416,417,419,420,423,424,426,427	O76014=P78386_A+O76014=P78386_B
ENSG00000108417	ENSG00000139648	O76014	Q3SY84	O76014=Q3SY84	3tnu-A-B	O76014=Q3SY84_3tnu-A-B	319,321,323,324,326,327,330,331,333,334,337,338,341,344,345,347,348,351,352,354,355,358,359,362,365,366,369,370,372,373,376,377,380,383,384,386,387,390,391,393,394,397,398,400,401,404,405,407,408+342,344,347,348,351,352,354,355,358,359,361,362,365,366,368,369,372,373,375,376,379,380,382,383,384,386,387,390,391,393,394,397,398,400,401,404,407,408,411,412,414,415,418,419,421,422,425,426,428,429,432…	O76014=Q3SY84_A+O76014=Q3SY84_B
ENSG00000108417	ENSG00000167768	O76014	P04264	O76014=P04264	3tnu-A-B	O76014=P04264_3tnu-A-B	321,323,324,326,327,330,331,333,334,337,338,340,341,344,345,347,348,351,355,358,359,362,365,366,369,370,372,373,376,377,379,380,383,384,386,387,390,391,393,394,397,398,400,401,404,405,407,408+397,398,401,402,404,405,408,409,411,412,413,415,416,418,419,422,423,425,426,429,430,433,434,436,437,440,441,443,444,447,448,450,451,454,455,457,458,461,462,464,465,468,469,471,472,475,476,478,479,482,483,485…	O76014=P04264_A+O76014=P04264_B
ENSG00000108417	ENSG00000170442	O76014	O43790	O76014=O43790	3tnu-A-B	O76014=O43790_3tnu-A-B	321,323,324,326,327,330,331,333,334,337,338,340,341,344,345,347,348,351,352,354,355,358,359,362,365,366,369,370,372,373,376,377,379,380,383,384,386,387,390,391,393,394,397,398,400,401,404,405,407,408+321,322,325,326,328,329,332,333,335,336,339,340,342,343,346,347,349,350,353,354,355,357,358,360,361,364,365,367,368,371,372,374,375,378,379,381,382,385,388,389,392,393,396,399,400,402,403,406,407,409…	O76014=O43790_A+O76014=O43790_B
ENSG00000108417	ENSG00000170454	O76014	O95678	O76014=O95678	3tnu-A-B	O76014=O95678_3tnu-A-B	321,323,324,326,327,330,331,333,334,337,338,340,341,344,345,347,348,352,354,355,358,359,362,365,366,369,370,372,373,376,377,379,380,383,384,386,387,390,391,393,394,397,398,400,401,404,405,407,408+366,367,370,371,373,374,377,378,380,381,384,385,387,388,391,392,394,395,398,399,402,403,405,406,409,410,412,413,416,417,419,420,423,424,426,427,430,431,433,434,437,438,440,441,444,445,447,448,451,452,454…	O76014=O95678_A+O76014=O95678_B
ENSG00000108417	ENSG00000170465	O76014	P48668	O76014=P48668	3tnu-A-B	O76014=P48668_3tnu-A-B	321,323,324,326,327,330,331,333,334,337,338,340,341,344,345,347,348,351,352,354,355,358,359,362,365,366,369,370,372,373,376,377,380,383,384,386,387,390,391,393,394,397,398,400,401,404,405,407,408+380,381,384,385,387,388,391,392,394,395,398,399,401,402,405,406,408,409,412,413,416,417,419,420,423,424,426,427,430,431,433,434,437,438,440,441,444,445,447,448,451,452,454,455,458,459,461,462,465,466,468…	O76014=P48668_A+O76014=P48668_B
ENSG00000108417	ENSG00000170477	O76014	P19013	O76014=P19013	3tnu-A-B	O76014=P19013_3tnu-A-B	321,323,324,326,327,330,331,333,334,337,340,341,344,345,347,348,351,354,355,358,359,362,363,365,366,369,370,372,373,376,377,380,383,384,386,387,390,391,393,394,397,398,400,401,404,405,407,408+368,369,372,373,375,376,379,380,383,386,387,389,390,393,394,396,397,400,401,404,405,407,408,411,414,415,418,419,421,422,425,426,428,429,432,433,435,436,439,440,442,443,446,447,449,450,453,454,456,457	O76014=P19013_A+O76014=P19013_B
ENSG00000108417	ENSG00000170484	O76014	Q7RTS7	O76014=Q7RTS7	3tnu-A-B	O76014=Q7RTS7_3tnu-A-B	321,323,324,326,327,330,331,333,334,337,338,340,341,344,345,347,348,351,354,355,358,359,362,363,365,366,369,370,372,373,376,377,379,380,383,384,386,387,390,391,393,394,397,398,400,401,404,405,407,408+357,358,361,362,364,365,368,369,371,372,375,376,378,379,382,383,385,386,389,390,393,394,396,397,400,401,403,404,407,408,410,411,413,414,415,417,418,421,422,424,425,428,429,431,432,435,436,438,439,442…	O76014=Q7RTS7_A+O76014=Q7RTS7_B
ENSG00000108417	ENSG00000170523	O76014	P78385	O76014=P78385	3tnu-A-B	O76014=P78385_3tnu-A-B	321,323,324,326,327,330,331,333,334,337,340,341,344,345,348,351,352,354,355,358,359,362,363,365,366,369,370,372,373,376,377,379,380,383,384,386,387,389,390,393,394,397,398,400,401,404,405,407,408+326,327,330,331,333,334,337,338,340,341,344,345,347,348,351,352,354,355,358,359,362,363,365,366,369,370,372,373,376,377,379,380,383,384,386,387,390,391,393,394,397,398,400,401,404,405,407,408,411,412,414…	O76014=P78385_A+O76014=P78385_B
ENSG00000108417	ENSG00000170819	O76014	Q13515	Q13515=O76014	3tnu-A-B	Q13515=O76014_3tnu-A-B	342,344,345,347,348,351,352,355,358,359,362,363,365,366,369,370,372,373,376,377,380,383,387,390,391,393,394,397,398,400,401,404,405,407,408+342,345,346,348,349,353,356,359,360,363,364,367,370,371,373,374,377,378,380,381,384,385,387,388,391,392,394,395,398,399,401,402,405,406,408,409	Q13515=O76014_B+Q13515=O76014_A
ENSG00000108417	ENSG00000175084	O76014	P17661	O76014=P17661	3tnu-A-B	O76014=P17661_3tnu-A-B	317,318,319,321,323,324,326,327,330,331,333,334,337,338,340,341,344,345,347,348,351,352,355,356,358,359,362,363,365,366,369,370,373,376,377,379,380,383,386,387,390,391,393,394,397,398,400,401,404,405,407,408+315,318,320,321,324,327,328,330,331,332,334,335,338,339,341,342,345,348,349,352,353,356,357,359,360,363,366,367,370,371,373,374,376,377,380,381,384,385,387,388,391,392,394,395,398,399,401,402…	O76014=P17661_A+O76014=P17661_B
ENSG00000108417	ENSG00000185069	O76014	Q01546	O76014=Q01546	3tnu-A-B	O76014=Q01546_3tnu-A-B	319,321,323,324,326,327,330,331,333,334,337,338,341,344,345,347,348,351,354,355,358,359,362,366,369,370,372,373,376,379,380,383,384,386,387,390,391,393,394,397,398,400,401,404,405,408+397,400,401,404,405,407,408,411,412,414,415,418,419,421,422,425,426,428,429,432,433,436,437,439,440,443,444,446,447,450,451,453,454,457,458,460,461,464,465,467,468,471,472,474,475,478,479,481,482,485,486,488	O76014=Q01546_A+O76014=Q01546_B
ENSG00000108417	ENSG00000185479	O76014	P04259	O76014=P04259	3tnu-A-B	O76014=P04259_3tnu-A-B	321,323,324,326,327,330,331,333,334,337,340,341,344,345,347,348,351,354,355,358,359,362,363,365,366,369,370,372,373,376,377,379,380,383,384,386,387,390,391,393,394,397,398,400,401,404,405,407,408+377,381,384,385,387,388,391,392,394,395,398,399,401,402,405,406,408,409,412,413,416,417,419,420,423,424,426,427,430,431,433,434,437,438,440,441,444,445,447,448,451,452,454,455,458,459,461,462,465,466,468…	O76014=P04259_A+O76014=P04259_B
ENSG00000108417	ENSG00000186442	O76014	P12035	O76014=P12035	3tnu-A-B	O76014=P12035_3tnu-A-B	323,324,326,327,330,331,333,334,337,338,340,341,344,345,347,348,351,355,358,359,362,365,366,369,370,372,373,376,377,380,383,384,386,387,390,391,393,394,397,398,400,401,404,405,407,408+417,418,421,422,424,425,428,429,431,432,435,436,438,439,442,443,445,446,449,450,453,454,456,457,460,461,463,464,467,468,470,471,474,475,477,478,481,482,484,485,488,489,491,492,495,496,498,499,502,503,505,506	O76014=P12035_A+O76014=P12035_B
ENSG00000108417	ENSG00000205426	O76014	Q14533	O76014=Q14533	3tnu-A-B	O76014=Q14533_3tnu-A-B	321,323,324,326,327,330,331,333,334,337,338,340,341,344,345,347,348,351,352,354,355,358,359,362,365,366,369,370,372,373,376,379,380,383,384,386,387,390,391,393,394,397,398,400,401,404,405,407,408+321,322,325,326,328,329,332,333,335,336,339,340,342,343,346,347,349,350,353,354,357,358,360,361,364,365,367,368,371,372,374,375,378,379,381,382,385,386,388,389,392,393,395,396,399,400,402,403,406,407,409…	O76014=Q14533_A+O76014=Q14533_B
ENSG00000108669	ENSG00000142675	Q15438	Q969H4	Q15438=Q969H4	1fhw-A-B	Q15438=Q969H4_1fhw-A-B	274,308,309,331,334,337,339,345,346,347,349,351,381,384+400,433,435,437,445,446,450,452,454,455,456,474,477,478,479,480,481,483,484,485	Q15438=Q969H4_A+Q15438=Q969H4_B
ENSG00000108671	ENSG00000166200	O00231	P61201	O00231=P61201	4d10-B-J	O00231=P61201_4d10-B-J	300,304,308,355+306,328,332,333,336	O00231=P61201_A+O00231=P61201_B
ENSG00000108759	ENSG00000167767	Q14532	Q6KB66	Q14532=Q6KB66	3tnu-A-B	Q14532=Q6KB66_3tnu-A-B	309,313,315,316,318,319,322,323,325,326,329,330,332,333,336,337,339,340,343,346,347,350,351,354,355,357,358,361,362,364,365,368,371,372,375,376,378,379,382,383,385,386,389,390,392,393,396,397,400+293,299,302,303,306,309,310,312,313,316,317,319,320,323,324,326,327,330,331,334,335,337,338,341,342,344,345,348,349,351,352,355,356,358,359,362,363,365,366,369,370,372,373,376,377,379,380,383,384,386,387	Q14532=Q6KB66_A+Q14532=Q6KB66_B
ENSG00000108759	ENSG00000170442	Q14532	O43790	Q14532=O43790	3tnu-A-B	Q14532=O43790_3tnu-A-B	210,211,212,213,214,307,309,310,311,313,315,316,318,319,322,323,325,326,329,330,332,333,336,337,339,340,343,346,347,350,351,354,357,358,361,362,364,365,368,369,371,372,375,376,378,379,382,383,385,386,388,389,390,392,393,396,397,399,400+228,229,230,231,233,313,314,315,316,318,321,322,324,325,326,328,329,332,333,335,336,339,340,342,343,346,347,349,350,353,354,357,358,360,361,364,365,367,368,371,372…	Q14532=O43790_A+Q14532=O43790_B
ENSG00000108759	ENSG00000170486	Q14532	Q14CN4	Q14532=Q14CN4	3tnu-A-B	Q14532=Q14CN4_3tnu-A-B	311,313,315,316,318,319,322,323,325,326,329,330,332,333,336,337,339,340,343,346,347,350,351,354,357,358,361,362,364,365,368,371,372,375,376,378,379,382,383,385,386,389,390,392,393,396,397,399,400+339,342,343,346,347,349,350,353,354,356,357,360,361,363,364,367,368,370,371,374,375,376,378,379,381,382,385,388,389,392,393,395,396,399,400,402,403,406,407,409,410,413,414,416,417,420,421,423,424,427,428…	Q14532=Q14CN4_A+Q14532=Q14CN4_B
ENSG00000108798	ENSG00000112290	Q9P2A4	Q92558	Q92558=Q9P2A4	3p8c-D-F	Q92558=Q9P2A4_3p8c-D-F	4,7,8,12,16,19,20,22,23,24,26,27,29,30,31,33,34,37,43,44,46,47,50,51,53,54,57,58,61,65,68,69,72,75,76,79,82,83,86,89,90,93,96,97,100,103,104,107,108+27,28,30,31,32,34,35,37,38,39,41,42,43,44,45,46,48,49,52,53,54,56,57,59,60,62,63,66,69,70,73,76,77,80,81,83,84,85,86,88,90	Q92558=Q9P2A4_B+Q92558=Q9P2A4_A
ENSG00000108798	ENSG00000138443	Q9P2A4	Q9NYB9	Q9P2A4=Q9NYB9	2esw-A-B	Q9P2A4=Q9NYB9_2esw-A-B	330,332,333,334,336,349,351,366+485,486,489,502,503,507,508,509	Q9P2A4=Q9NYB9_A+Q9P2A4=Q9NYB9_B
ENSG00000108946	ENSG00000187699	P10644	Q9BSF0	P10644=Q9BSF0	5hvz-A-C	P10644=Q9BSF0_5hvz-A-C	1,2,5,6,7,8,9,10,11,12,13,14,15,16,18,19,21,22,25,27,28,31,32,35,36,39,40,41,42,43,44,48,49,51,58+3,5,12,14,15,16,17,19,20,27,28,29,41,42,44,47,48,49,50,51,58,59,61,62,63,65,66,67,69,70,74,77,78,79,80,82,85	P10644=Q9BSF0_A+P10644=Q9BSF0_B
ENSG00000108946	ENSG00000188191	P10644	P31321	P10644=P31321	1rl3-A-B	P10644=P31321_1rl3-A-B	117,119,120,121,122,123,125,146,147,150,151+117,119,120,121,122,123,125,143,146,147,150,151	P10644=P31321_A+P10644=P31321_B
ENSG00000109079	ENSG00000110906	Q13829	Q9H3F6	Q13829=Q9H3F6	5fta-A-B	Q13829=Q9H3F6_5fta-A-B	27,28,29,38,39,40,41,42,45,82,85,88,89,93,94,95,96,100+37,39,40,68,70,76,77,78,79,80,101,102,103,106,107,110,111	Q13829=Q9H3F6_A+Q13829=Q9H3F6_B
ENSG00000109079	ENSG00000174943	Q13829	Q8WZ19	Q13829=Q8WZ19	5fta-A-B	Q13829=Q8WZ19_5fta-A-B	27,28,29,38,39,40,41,42,45,82,85,88,89,93,94,95,96,100+46,48,49,77,79,85,86,87,88,89,91,111,112,116,119,120	Q13829=Q8WZ19_A+Q13829=Q8WZ19_B
ENSG00000109103	ENSG00000138175	Q13432	P36405	P36405=Q13432	4goj-A-C	P36405=Q13432_4goj-A-C	92,94,96,106,142,146,149,175,177,178,179,181,182,183,184,185,186,187,188,189,190,191,192,193,194,195+3,4,38,39,40,44,49,50,51,52,53,54,55,56,57,58,59,62,64,66,74,77,80,81	P36405=Q13432_B+P36405=Q13432_A
ENSG00000109103	ENSG00000185305	Q13432	Q9NXU5	Q9NXU5=Q13432	4gok-A-C	Q9NXU5=Q13432_4gok-A-C	90,106,108,113,142,148,149,177,179,180,181,182,183,184,185,186,187,188,189,190,191,192,193,195+53,58,62,64,65,66,67,68,69,70,71,72,77,79,81,83,89,92,95,96,194,196,198,200	Q9NXU5=Q13432_B+Q9NXU5=Q13432_A
ENSG00000109103	ENSG00000213465	Q13432	P36404	P36404=Q13432	4gok-A-C	P36404=Q13432_4gok-A-C	90,94,149,157,177,178,179,181,182,183,184,185,186,187,188,189,190,191,192,193+37,38,39,41,47,48,49,50,51,52,53,54,55,56,61,63,65,73,76,79,80	P36404=Q13432_B+P36404=Q13432_A
ENSG00000109270	ENSG00000116586	Q9UHA4	Q9Y2Q5	Q9Y2Q5=Q9UHA4	5y3a-B-C	Q9Y2Q5=Q9UHA4_5y3a-B-C	41,42,43,44,46,48,49,52,53,55,56,59,60,62,63,64,65,66,67,68,69,70,71,72,73,74,75,76,77,78,80,82+44,45,47,48,51,52,55,56,59,60,62,63,64,65,67,68,69,70,71,72,73,74,75,76,77,78,79,80,81,94,95,105	Q9Y2Q5=Q9UHA4_B+Q9Y2Q5=Q9UHA4_A
ENSG00000109332	ENSG00000116525	P61077	Q9BVG3	P61077=Q9BVG3	4tkp-A-B	P61077=Q9BVG3_4tkp-A-B	5,8,9,12,15,16,61,91,92,93,94,95,96,97,98+1,2,10,12,13,14,15,16,40,51,52,54	P61077=Q9BVG3_A+P61077=Q9BVG3_B
ENSG00000109332	ENSG00000121481	P61077	Q99496	P61077=Q99496	3rpg-A-C	P61077=Q99496_3rpg-A-C	4,5,8,9,12,15,16,61,62,63,91,92,93,94,95,96,98+43,52,53,54,55,56,75,78,79,82,84,86,87,88,89,91	P61077=Q99496_A+P61077=Q99496_B
ENSG00000109332	ENSG00000163481	P61077	Q96BH1	P61077=Q96BH1	5d1k-A-B	P61077=Q96BH1_5d1k-A-B	1,3,4,5,7,8,9,10,11,12,15,22,24,25,30,34,36,49,50,51,59,61,62,63,69,70,71,72,80,81,92,94,95,96,144,145,146,147+134,136,137,138,139,140,160,161,164,165,168,172,199,200,202,217,220,222,223,224,225,234,238,241,242,244,245,248,249,250,251,252,254,257	P61077=Q96BH1_A+P61077=Q96BH1_B
ENSG00000109332	ENSG00000165886	P61077	Q9HAC8	P61077=Q9HAC8	4whv-A-B	P61077=Q9HAC8_4whv-B-A	88,92,96,97,98,101,104,105,108,111+156,192,195,216,217,218,219,220,221	P61077=Q9HAC8_A+P61077=Q9HAC8_B
ENSG00000109332	ENSG00000167770	P61077	Q96FW1	P61077=Q96FW1	4ddg-A-C	P61077=Q96FW1_4ddg-A-C	1,2,5,8,9,12,38,39,44,45,46,47,48,49,50,51,60,61,62,63,66,68,69,70,71,72,73,74,77,78,79,80,81,82,83,84,85,90,91,92,93,94,95,96,97,98,101,119,137,138,139,141,142,143,144,145,146,147+14,15,16,17,18,19,20,21,22,23,24,27,28,31,35,130,131,133,134,135,136,137,138,166,169,170,173,177,205,206,209,210,211	P61077=Q96FW1_A+P61077=Q96FW1_B
ENSG00000109332	ENSG00000204599	P61077	Q9HCM9	Q9HCM9=P61077	6fga-A-I	Q9HCM9=P61077_6fga-A-I	112,116+43,74	Q9HCM9=P61077_B+Q9HCM9=P61077_A
ENSG00000109332	ENSG00000265491	P61077	Q9Y4L5	P61077=Q9Y4L5	4v3k-A-C	P61077=Q9Y4L5_4v3k-A-C	4,5,8,61,62,88,91,92,93,94,95,96+229,230,231,232,233,254,257,258,262,265,266,267,269	P61077=Q9Y4L5_A+P61077=Q9Y4L5_B
ENSG00000109466	ENSG00000117153	O95198	Q53G59	O95198=Q53G59	6fmp-A-B	O95198=Q53G59_6fmp-A-B	315,316,317,345,408,411,412,455,460,504,506,507,508,534,535,553,583+291,292,317,318,338,339,340,341,389,390	O95198=Q53G59_A+O95198=Q53G59_B
ENSG00000109466	ENSG00000146021	O95198	Q9UH77	O95198=Q9UH77	4ch9-A-B	O95198=Q9UH77_4ch9-A-B	507,508,509,511,531,532,552,553,554,555+501,502,503,504,505,525,526,546,548,549	O95198=Q9UH77_A+O95198=Q9UH77_B
ENSG00000109654	ENSG00000110171	Q9C040	O75382	Q9C040=O75382	6fpt-A-B	Q9C040=O75382_6fpt-A-B	364,368,370,374,375,376,377,378,396,406,409,410,411,585,586,588,612,614,615,616,617,618,621,633,649,650,651,652,653,654,655,656,657,658+361,362,363,365,370,371,372,373,374,375,376,377,393,403,405,406,407,408,585,586,609,615,616,617,618,621,632,633,634,647,651,652,654,655,656,657,658	Q9C040=O75382_A+Q9C040=O75382_B
ENSG00000109686	ENSG00000154447	Q5HYK7	Q7Z6J0	Q5HYK7=Q7Z6J0	3iql-A-B	Q5HYK7=Q7Z6J0_3iql-A-B	729,730,731,732,733,756,758,759,760,761,771,772,773,774,775+133,134,135,136,137,162,163,164,165,175,178,179,180,194,195	Q5HYK7=Q7Z6J0_A+Q5HYK7=Q7Z6J0_B
ENSG00000109819	ENSG00000173153	Q9UBK2	P11474	P11474=Q9UBK2	3d24-A-B	P11474=Q9UBK2_3d24-A-B	204,205,206,207,208,209,210,211,213,214,215,216,217,218,219,221,223,224,225,226+207,208,210,237,238,240,241,244,245,254,257,258,261,262,412,413,416,417,419,421	P11474=Q9UBK2_B+P11474=Q9UBK2_A
ENSG00000109819	ENSG00000196482	Q9UBK2	P62508	P62508=Q9UBK2	3d24-A-B	P62508=Q9UBK2_3d24-A-B	204,206,207,208,209,210,211,212,213,214,215,216,217,218,225+250,277,280,281,282,284,285,294,297,298,301,302,381,448,449,452,453,456,457,458	P62508=Q9UBK2_B+P62508=Q9UBK2_A
ENSG00000109846	ENSG00000160202	P02511	P02489	P02511=P02489	2klr-A-B	P02511=P02489_2klr-A-B	80,82,103,106,107,109,111,112,113,114,115,116,117,118,119,120,121,122,123,124,127,154,155,157+76,78,101,102,103,105,107,108,109,110,111,112,113,114,115,116,117,118,119,120,123	P02511=P02489_A+P02511=P02489_B
ENSG00000109846	ENSG00000276076	P02511	A0A140G945	P02511=A0A140G945	2klr-A-B	P02511=A0A140G945_2klr-A-B	80,82,103,106,107,109,111,112,113,114,115,116,117,118,119,120,121,122,123,124,127,154,155,157+76,78,101,102,103,105,107,108,109,110,111,112,113,114,115,116,117,118,119,120,123	P02511=A0A140G945_A+P02511=A0A140G945_B
ENSG00000109906	ENSG00000177842	Q05516	Q6ZNG0	Q05516=Q6ZNG0	5v3j-E-F	Q05516=Q6ZNG0_5v3j-E-F	493,601,602,605,614+180,283,408	Q05516=Q6ZNG0_A+Q05516=Q6ZNG0_B
ENSG00000109906	ENSG00000178935	Q05516	Q9H707	Q05516=Q9H707	5v3j-E-F	Q05516=Q9H707_5v3j-E-F	493,497,604,605,606,608,621+159,268,280,294,306,396	Q05516=Q9H707_A+Q05516=Q9H707_B
ENSG00000109906	ENSG00000179627	Q05516	B2RXF5	Q05516=B2RXF5	2i13-A-B	Q05516=B2RXF5_2i13-A-B	446,448,449,450,454,455,456,457,458,459,460,534,538,543,544,545,546,547,558,561+137,138,139,140,141,142,152,153,154,155,159,359,361,362,363,364,365,368,374	Q05516=B2RXF5_A+Q05516=B2RXF5_B
ENSG00000109906	ENSG00000197343	Q05516	Q8N720	Q05516=Q8N720	5v3j-E-F	Q05516=Q8N720_5v3j-E-F	491,493,494,497,512,601,605,606,625+231,333,342,346,354,363,448,452,455	Q05516=Q8N720_A+Q05516=Q8N720_B
ENSG00000109971	ENSG00000156735	P11142	O95429	P11142=O95429	3a8y-A-C	P11142=O95429_3a8y-A-C	57,60,61,257,258,261,262,265,269,283,284,285,286,287,292,294+409,410,411,413,414,415,417,418,420,421,424,425,435,438,439,442,443,446,449,453	P11142=O95429_A+P11142=O95429_B
ENSG00000110031	ENSG00000166407	O60711	P25800	O60711=P25800	6cme-A-B	O60711=P25800_6cme-A-B	325+133	O60711=P25800_A+O60711=P25800_B
ENSG00000110171	ENSG00000159202	O75382	Q9H832	Q9H832=O75382	5vzw-A-F	Q9H832=O75382_5vzw-A-F	23,24,25,26,27,44,45,48,49,50,51,53,58,60,61,63+97,100,102,103,106,157,159,160,191,195,196,197,198,199,200,201,202,203,204	Q9H832=O75382_B+Q9H832=O75382_A
ENSG00000110171	ENSG00000182247	O75382	Q96LR5	Q96LR5=O75382	5vzw-A-F	Q96LR5=O75382_5vzw-A-F	23,24,25,26,27,30,44,45,48,49,50,59,60,61,63+52,54,58,59,62,115,116,145,146,147,148,149,150	Q96LR5=O75382_B+Q96LR5=O75382_A
ENSG00000110330	ENSG00000127191	Q13490	Q12933	Q12933=Q13490	3m0a-B-D	Q12933=Q13490_3m0a-B-D	41,42,43,47,50,65,69,120,121+283,286,290,293,294,298,302	Q12933=Q13490_B+Q12933=Q13490_A
ENSG00000110367	ENSG00000179151	P26196	Q96F86	P26196=Q96F86	2wax-A-B	P26196=Q96F86_2wax-A-B	313,314,315,316,318,319,320,321,322,323,324,326,327,328,330,331,340,341,342,343,344,345,346,347,348,349,350,353,357,364,365,366,367,389,390,391,392,409,410,414,416,417,421,443,444,446,447,450,456,457,459,460,461,462+184,185,186,189,190,191,192,193,194,195,196,197,198,199,200,202,203,204,206,207,209,210,212,213,215,218,219,221,222,223,226	P26196=Q96F86_A+P26196=Q96F86_B
ENSG00000110367	ENSG00000184708	P26196	Q9NRA8	P26196=Q9NRA8	5anr-B-C	P26196=Q9NRA8_5anr-B-C	313,314,315,318,319,320,321,322,323,324,326,327,328,330,331,342,343,345,346,349,350,352,353,356,357,409,413,459,460,461,462+214,216,217,218,219,220,221,222,224,225,226,227,228,229,231,232,233,235,236,237,238	P26196=Q9NRA8_A+P26196=Q9NRA8_B
ENSG00000110768	ENSG00000153767	P32780	P29083	P29083=P32780	6o9l-1-Q	P29083=P32780_6o9l-Q-1	1,3,4,5,6,7,8,11,13,25,51,52,53,54,55,56,57,60,62,64,66,72,76,93,97,98,100,101,102,103,104,105,107,108,109,110,113,115,122,123,125,126,128,129,133,138,139,140,143,158,159,160,161,164,180,181,182,183,184,185,186,187,189,190,191,193,194,207,216,217,218,219,221,222,225,226,227,230,232,233,234,235,236,291,292,294,297,298,301,305,321,455,456,459,460,483,484+202,203,204,212,218,219,222,223,236,242,245,…	P29083=P32780_B+P29083=P32780_A
ENSG00000110801	ENSG00000165916	O00233	P17980	P17980=O00233	3whl-A-B	P17980=O00233_3whl-A-B	23,27,30,31,34,38,41,45,86,90,91,93,94,97,98,100,101,102+238,369,372,373,374,397,398,400,401,402,404,405,408,409,413,429,430,431,434	P17980=O00233_B+P17980=O00233_A
ENSG00000110906	ENSG00000174943	Q9H3F6	Q8WZ19	Q9H3F6=Q8WZ19	4uij-A-B	Q9H3F6=Q8WZ19_4uij-A-B	40,42,44,74,89,92,100+49,51,53,83,91,109	Q9H3F6=Q8WZ19_A+Q9H3F6=Q8WZ19_B
ENSG00000111052	ENSG00000150054	O14910	Q5T2T1	O14910=Q5T2T1	4e34-A-B	O14910=Q5T2T1_4e34-A-B	114,115,116,117,118,137,138,139,144,148,149,150,169,172,173,176,179,188+125,126,128,130,131,132,133,134,136,137,138,139,186,187,192,195,196,215	O14910=Q5T2T1_A+O14910=Q5T2T1_B
ENSG00000111057	ENSG00000139648	P05783	Q3SY84	Q3SY84=P05783	6ec0-A-B	Q3SY84=P05783_6ec0-A-B	126,129,132,133,136,137,139,140,143,144,147,150,151,153,154,157,158,161,164,165,167,168,171,172,174,175,178,181,182,185,189,192,195,196,199,200,202,203,206,207,209,210,213,216,217,220,224+177,178,181,182,185,188,189,191,192,195,198,199,202,203,205,206,209,213,216,217,219,220,223,224,226,227,230,231,233,234,237,238,240,241,244,245,247,248,251,252,254,255,258,259,261,262,265,266,269,272,273,276	Q3SY84=P05783_B+Q3SY84=P05783_A
ENSG00000111057	ENSG00000170421	P05783	P05787	P05787=P05783	6ec0-A-B	P05787=P05783_6ec0-A-B	126,129,130,132,133,136,137,139,140,143,144,146,147,150,151,153,154,157,158,161,164,165,167,168,171,172,174,175,178,179,181,182,185,186,188,189,192,195,196,199,200,202,203,206,207,209,210,213,214,217,220,224+137,140,141,143,144,147,148,150,151,154,157,158,161,162,164,165,168,171,172,175,176,178,179,182,183,185,186,189,190,192,193,196,197,199,200,203,206,207,210,211,214,217,218,220,221,224,225,228…	P05787=P05783_B+P05787=P05783_A
ENSG00000111057	ENSG00000170465	P05783	P48668	P48668=P05783	6e2j-A-B	P48668=P05783_6e2j-A-B	126,129,130,132,133,136,137,139,140,143,144,146,147,150,151,153,154,157,158,160,161,164,165,167,168,171,172,174,175,178,179,181,182,185,186,188,189,192,195,196,199,200,202,203,206,207,209,210,213,214,217,220,221,224,225+210,211,214,215,217,218,221,222,224,225,228,229,231,232,235,236,238,239,242,243,245,246,249,250,252,253,256,257,259,260,263,264,266,267,270,271,273,274,276,277,278,280,281,284,285…	P48668=P05783_B+P48668=P05783_A
ENSG00000111057	ENSG00000185640	P05783	Q5XKE5	Q5XKE5=P05783	6ec0-A-B	Q5XKE5=P05783_6ec0-A-B	126,129,130,132,133,136,139,140,143,144,146,147,150,151,153,154,157,158,161,164,165,167,168,171,172,174,175,178,181,182,185,188,189,192,195,196,199,200,203,206,207,209,210,213,214,217,224+191,192,195,196,199,202,203,205,206,209,212,213,216,217,219,220,223,226,227,230,231,233,234,235,237,238,240,241,244,245,247,248,251,252,254,255,258,259,262,265,266,269,272,273,275,276,279,280,283,286,290	Q5XKE5=P05783_B+Q5XKE5=P05783_A
ENSG00000111057	ENSG00000205420	P05783	P02538	P02538=P05783	6e2j-A-B	P02538=P05783_6e2j-A-B	126,129,130,132,133,136,137,139,140,142,143,144,146,147,150,151,153,154,157,158,160,161,164,165,167,168,171,172,174,175,178,179,181,182,185,186,188,189,192,195,196,199,200,202,203,206,207,209,210,213,214,217,220,221,224,225+211,214,215,217,218,221,222,224,225,228,229,231,232,235,236,238,239,242,243,245,246,249,250,252,253,256,257,258,259,260,261,263,264,266,267,270,271,273,274,277,278,280,281,284…	P02538=P05783_B+P02538=P05783_A
ENSG00000111057	ENSG00000205426	P05783	Q14533	Q14533=P05783	6ec0-A-B	Q14533=P05783_6ec0-A-B	124,126,129,130,132,133,136,137,140,143,144,147,150,151,153,154,157,158,160,161,164,165,167,168,171,172,174,175,178,181,182,185,188,189,192,195,196,199,200,202,203,206,207,209,210,213,217,220,224+151,152,155,156,158,159,162,163,165,166,169,172,173,176,177,179,180,183,187,190,191,193,194,197,198,200,201,204,205,207,208,211,212,215,218,219,221,222,225,226,229,232,233,235,236,239,240,243,246,247,250	Q14533=P05783_B+Q14533=P05783_A
ENSG00000111196	ENSG00000136527	Q96A72	P62995	Q96A72=P62995	1oo0-A-B	Q96A72=P62995_1oo0-A-B	2,3,4,5,6,7,8,9,28,29,30,31,32,33,34,52,53,54,55,56,57,58,59,60,61,62,63,64,65,94,95,125,126,129,130,131,133,134,135,137,138,139,141,142,143,144+110,111,112,113,114,115,116,117,118,119,120,121,122,123,128,130,146,148,150,151,152,153,154,159,160,161,163,165,192,193,194,195,196,197,198,199,200	Q96A72=P62995_A+Q96A72=P62995_B
ENSG00000111196	ENSG00000164548	Q96A72	Q13595	Q96A72=Q13595	1p27-A-B	Q96A72=Q13595_1p27-A-B	31,53,54,55,56,57,58,61,64,65,68,69,96,122,123,126,129,130,133,134,137,138,141,142,144+118,120,124,146,149,151,152,153,154,155,160,161,162,164,166,193,194,195,196,197,198,199,200,201,202,208	Q96A72=Q13595_A+Q96A72=Q13595_B
ENSG00000111196	ENSG00000265241	Q96A72	Q9Y5S9	Q96A72=Q9Y5S9	6icz-!v-!w	Q96A72=Q9Y5S9_6icz-!v-!w	31,33,34,52,53,54,55,56,57,58,61,122,126,130,133,137,138,141,142,143,144,145,146+67,68,69,70,71,74,76,78,103,105,108,109,114,116,118,147,148,149,150,151,152,153,154,155	Q96A72=Q9Y5S9_A+Q96A72=Q9Y5S9_B
ENSG00000111218	ENSG00000126457	Q9NR22	Q99873	Q9NR22=Q99873	4x41-A-B	Q9NR22=Q99873_4x41-A-B	251,252,255,256,301,303,343,344,345,346,347,349,381,382,383,384,385,386,387,388,389,390,391+212,214,217,225,228,229,232,233,280,320,321,322,323,324,326,358,359,360,361,362,363,364,365,366	Q9NR22=Q99873_A+Q9NR22=Q99873_B
ENSG00000111262	ENSG00000143105	Q09470	Q16322	Q09470=Q16322	6ebk-B-D	Q09470=Q16322_6ebk-B-D	42,44,45,46,47,74,77,79,81,83,84,85,86,87,108,109,111,112,115,181,184,185,188,189,190,193,292,295,296,299,302,303,305,309,310,311,312,314,315,318,326,329,333,364,367,371,372,373,374,375,377,378,400,404,407,408,409,411,412,415,418,423,424,425,426,427,428,429,430,431,432,433,434,436,437,438+87,89,90,91,92,94,95,96,97,98,99,100,103,112,125,126,128,129,130,131,135,136,137,138,139,142,143,146,150,152,…	Q09470=Q16322_A+Q09470=Q16322_B
ENSG00000111262	ENSG00000177272	Q09470	P22001	Q09470=P22001	6ebk-B-D	Q09470=P22001_6ebk-B-D	42,44,45,46,47,74,77,79,81,83,84,85,86,87,107,109,111,112,115,116,181,184,185,188,189,190,193,292,295,296,299,302,303,305,309,310,311,312,314,315,326,329,330,361,364,367,371,372,373,374,375,377,400,404,407,408,411,412,415,422,423,424,425,426,427,428,429,430,431,432,433,434,435,436+105,107,108,109,110,112,113,114,115,116,117,118,121,130,140,141,142,143,144,145,146,147,148,149,153,154,156,157,158,1…	Q09470=P22001_A+Q09470=P22001_B
ENSG00000111276	ENSG00000163806	P46527	Q5MJ70	Q5MJ70=P46527	5uq3-B-C	Q5MJ70=P46527_5uq3-B-C	52,53,87,88,95,102,104,105+56,57,58,138,169,172,173,208,213,215,217,221	Q5MJ70=P46527_B+Q5MJ70=P46527_A
ENSG00000111424	ENSG00000143171	P11473	P48443	P11473=P48443	4j5w-A-D	P11473=P48443_4j5w-A-D	315,323,324,325,326,329,336,341,342,343,353,356,357,360,361,364,367,368,371,372,373,374,375,376,377,378,379,380,381,382,384,385,387,388,389,391,392,395,399+222,223,224,225,226,227,228,229,349,353,357,378,379,380,391,394,395,398,414,416,417,418,420,421,422,423,424,425,427,428,431,432,435	P11473=P48443_A+P11473=P48443_B
ENSG00000111445	ENSG00000163918	P40937	P35249	P40937=P35249	1sxj-C-D	P40937=P35249_1sxj-C-D	12,13,14,19,20,21,22,23,24,27,62,63,67,71,89,91,92,93,94,95,125,126,129,156,157,212,214,215,218,221,222,224,225,226,237,238,239,240,258,259,260,263,270,271,272,273,274,276,279,304,308,310,311,312,313,314,315,316,317,318,319,320,321,323,324,327,330,331+57,61,64,65,67,69,70,71,72,79,120,124,143,161,162,163,164,165,166,168,169,171,172,175,182,184,188,189,192,193,194,195,196,198,200,201,205,307,308,3…	P40937=P35249_A+P40937=P35249_B
ENSG00000111450	ENSG00000117758	P32856	Q86Y82	P32856=Q86Y82	3hd7-B-F	P32856=Q86Y82_3hd7-B-F	275,278,281,282+256,259,260,265,266,269	P32856=Q86Y82_A+P32856=Q86Y82_B
ENSG00000111450	ENSG00000124222	P32856	O14662	P32856=O14662	3hd7-B-F	P32856=O14662_3hd7-B-F	275,278,281,282,286,287,288+306,309,310,312,313,316,317,320,322,325	P32856=O14662_A+P32856=O14662_B
ENSG00000111450	ENSG00000125814	P32856	Q9H115	P32856=Q9H115	6mdm-I-K	P32856=Q9H115_6mdm-I-K	208,211,212,215,233,237,241,244,245,248,249,252+78,79,80,82,83,111,114,116,118,119,122,235,239,265,268,269,270,271	P32856=Q9H115_A+P32856=Q9H115_B
ENSG00000111450	ENSG00000135823	P32856	O43752	P32856=O43752	2nps-B-D	P32856=O43752_2nps-B-D	204,208,211,215,218,232,236,250,257+173,176,183,187,194,204,222,229	P32856=O43752_A+P32856=O43752_B
ENSG00000111450	ENSG00000145087	P32856	Q9Y2K9	Q9Y2K9=P32856	1urq-A-B	Q9Y2K9=P32856_1urq-A-B	197,200,201,203,204,207,208,210,211,214,215,217,218,221,222,225,228,229,232,235,236,238,239,242,243,245,246,249,250,252,253,256,257+1122,1123,1125,1126,1129,1132,1133,1136,1137,1139,1140,1143,1144,1146,1147,1150,1151,1153,1154,1157,1158,1160,1161,1164,1165,1167,1168,1171,1172,1174,1175,1178,1179	Q9Y2K9=P32856_B+Q9Y2K9=P32856_A
ENSG00000111450	ENSG00000166900	P32856	Q13277	P32856=Q13277	1s94-A-B	P32856=Q13277_1s94-A-B	54,55,58,60,61,62,64,71,136,139,140,141,142,143,144,145,146,147,148+63,64,65,66,67,68,69,71,74,75,78,141,145,148,149,151,152,154	P32856=Q13277_A+P32856=Q13277_B
ENSG00000111450	ENSG00000168899	P32856	O95183	O95183=P32856	3hd7-A-B	O95183=P32856_3hd7-A-B	197,200,201,203,204,205,207,210,211,214,215,218,221,222,225,228,229,231,232,233,235,236,238,239,242,243,245,246,247,249,250,252,253,254,256,257,259,260,263,264,266,267,270+6,9,10,13,14,16,17,20,21,23,24,27,30,31,34,35,37,38,41,42,44,45,48,49,51,52,55,56,58,59,62,63,65,66,69,70,72,73,76,77	O95183=P32856_B+O95183=P32856_A
ENSG00000111450	ENSG00000220205	P32856	P63027	P63027=P32856	6ip1-A-B	P63027=P32856_6ip1-A-B	197,200,201,203,204,207,208,211,214,215,218,221,222,225,228,229,231,232,235,238,239,242,243,245,246,247,249,250,252,261,262,263,264+20,26,27,28,29,32,33,35,36,39,42,43,46,47,49,50,53,54,56,57,60,61,63,64,67,68,70,71,74,75,77,78,84,85,95,96,97,98,99,100	P63027=P32856_B+P63027=P32856_A
ENSG00000111605	ENSG00000167005	Q16630	O43809	O43809=Q16630	3q2s-A-C	O43809=Q16630_3q2s-A-C	90,91,119,120,122,421,422,423,424,425,426,427,428,429+39,40,41,42,85,86,87,88,89,90,91,92,93,194,195,199,202,203,223,224,226	O43809=Q16630_B+O43809=Q16630_A
ENSG00000111615	ENSG00000164587	Q13601	P62263	Q13601=P62263	5jpq-!g-!w	Q13601=P62263_5jpq-!g-!w	54,55,56,57,58,108,109,110,111,112,114,115,117,118,142,143,146,149,150,196,200,203,204,206,207,208,210,211,213+37,97,104,105,106,107,108,109,110,111,112,113,114,116,117,126,127,128,129,130,131,138,141,142,143,144,145,147	Q13601=P62263_A+Q13601=P62263_B
ENSG00000111716	ENSG00000134333	P07195	P00338	P07195=P00338	4aj4-A-B	P07195=P00338_4aj4-A-B	1,2,3,4,5,7,8,9,31,34,35,38,39,42,43,57,58,60,61,62,64,65,66,67,68,69,70,71,72,73,76,165,166,169,170,172,173,174,177,178,179,180,181,182,183,184,207,210,212,215,216,219,224,226,228,238,241,242,244,245,246,248,249,250,251,252,253,255,256,259+2,3,4,5,7,8,9,33,34,37,41,56,57,59,60,61,63,64,65,66,67,68,69,70,71,72,73,75,164,165,168,169,171,172,177,178,179,180,181,182,183,206,209,211,214,215,218,224,2…	P07195=P00338_A+P07195=P00338_B
ENSG00000111725	ENSG00000162409	Q9Y478	P54646	P54646=Q9Y478	4cfe-A-B	P54646=Q9Y478_4cfe-A-B	71,72,73,74,75,79,80,81,83,106,108,109,111,113,114,115,153,154,155,159,160,161,162,163,165,166,167,168,169,170,172,173,189,190,191,192,193,194,195,197,200,201,202,203,204,205,206,207,208,209,210,211,212,213,215,216,218,219,220,221,222,223,224,225,227,228,229,230,233,234,235,236,237,238,239,240,241,242,243,245,250,251,252,255,256,259,260,265,267+9,10,11,12,13,15,21,29,31,35,37,38,48,49,53,58,61,62…	P54646=Q9Y478_B+P54646=Q9Y478_A
ENSG00000111725	ENSG00000181929	Q9Y478	P54619	Q9Y478=P54619	4cfe-B-E	Q9Y478=P54619_4cfe-B-E	214,215,222,224,225,226,227,228,229,230,231,245,246,248,257,258,259,260,261,262,263,264,265,266,267,268,269+37,39,40,42,43,44,45,46,47,48,49,50,51,52,54,55,59,63,66,67,68,75,77,134,135,157,163,164,165,171,296	Q9Y478=P54619_A+Q9Y478=P54619_B
ENSG00000111752	ENSG00000198879	P78364	Q5VUG0	P78364=Q5VUG0	1pk3-A-B	P78364=Q5VUG0_1pk3-A-B	964,965,966,967,968,970,971,974,975,979,983+837,860,864,870,871,872,873,875,876,879	P78364=Q5VUG0_A+P78364=Q5VUG0_B
ENSG00000111786	ENSG00000136527	Q13242	P62995	Q13242=P62995	5tbx-A-B	Q13242=P62995_5tbx-A-B	63+168	Q13242=P62995_A+Q13242=P62995_B
ENSG00000111786	ENSG00000147274	Q13242	P38159	Q13242=P38159	5tbx-A-B	Q13242=P38159_5tbx-A-B	63,64,67,176,177,178,179,180+33,58,59,215,216,217	Q13242=P38159_A+Q13242=P38159_B
ENSG00000111786	ENSG00000205937	Q13242	Q15287	Q13242=Q15287	5tbx-A-B	Q13242=Q15287_5tbx-A-B	7,61,63+153,212,214	Q13242=Q15287_A+Q13242=Q15287_B
ENSG00000111875	ENSG00000158406	Q9Y294	P62805	Q9Y294=P62805	5c3i-A-C	Q9Y294=P62805_5c3i-A-C	6,7,8,9,107,109,111,143,144,145,146,147,148,149,150+92,93,94,95,96,97,98,99,100,101,102,103	Q9Y294=P62805_A+Q9Y294=P62805_B
ENSG00000112038	ENSG00000171517	P35372	Q9UBY5	P35372=Q9UBY5	6ibl-A-B	P35372=Q9UBY5_6ibl-A-B	168,173,180,206,207,208,209,210,212,231,232,233,234,241+53,56,57,58,59,62,77,104,105,106,173,307,308,309	P35372=Q9UBY5_A+P35372=Q9UBY5_B
ENSG00000112081	ENSG00000147274	P84103	P38159	P84103=P38159	5tbx-A-B	P84103=P38159_5tbx-A-B	57+33,57	P84103=P38159_A+P84103=P38159_B
ENSG00000112081	ENSG00000205937	P84103	Q15287	P84103=Q15287	5tbx-A-B	P84103=Q15287_5tbx-A-B	55,57+186,211	P84103=Q15287_A+P84103=Q15287_B
ENSG00000112081	ENSG00000263465	P84103	Q9BRL6	P84103=Q9BRL6	5tbx-A-B	P84103=Q9BRL6_5tbx-A-B	54+66	P84103=Q9BRL6_A+P84103=Q9BRL6_B
ENSG00000112130	ENSG00000131508	O76064	P62837	P62837=O76064	4orh-B-C	P62837=O76064_4orh-B-C	402,404,405,406,407,408,409,426,429,430,433,434,438,439,441,471+3,4,5,8,59,61,62,63,90,91,92,93,94,95,96	P62837=O76064_B+P62837=O76064_A
ENSG00000112182	ENSG00000112365	Q9BYV9	O43167	Q9BYV9=O43167	3m52-A-B	Q9BYV9=O43167_3m52-A-B	14,15,16,18,19,20,21,23,24,26,27,30,36,51,52,53,54,56,57,58,63,66,67,93,94,95,97,118,120,121+14,15,17,18,19,20,21,22,23,24,26,27,30,35,36,51,52,53,54,56,57,66,93,94,95,97,99,101,120,124	Q9BYV9=O43167_A+Q9BYV9=O43167_B
ENSG00000112182	ENSG00000177125	Q9BYV9	Q8NCN2	Q9BYV9=Q8NCN2	4u2n-A-B	Q9BYV9=Q8NCN2_4u2n-A-B	63,64,66,67,149,150,151,152,153,154,155,156,157,158,160+1,2,21,22,23,24,25,26,27,28,29,30,31,32,33,34,35,37,40,41,42,44,45,46,47,48,49,67,88	Q9BYV9=Q8NCN2_A+Q9BYV9=Q8NCN2_B
ENSG00000112186	ENSG00000184009	P40123	P63261	P63261=P40123	6rsw-A-C	P63261=P40123_6rsw-A-C	107,110,111,114,115,118,121,122,125,126,137,138,139,141,144,147,148,149,150,155,157,158,159,161,162,164,165,166,168,169,171,172,175+43,44,45,46,47,48,50,53,56,57,59,60,61,63,64,88,91,92,95,202,203,204,207,208,211,240,243,244	P63261=P40123_B+P63261=P40123_A
ENSG00000112232	ENSG00000131773	Q5VWX1	O75525	Q5VWX1=O75525	5emo-A-B	Q5VWX1=O75525_5emo-A-B	5,7,9,10,13,16,17,21,22,23,24,26,27,28,31,35,38,39,41,42,45,47,48,49,50,51,52,53,55,60,61,62,63,64,65,67,69,70,71,104,114,117,128,129,130,131,132,141,142,145,146,148,149,152,153,155,156,159,160+1,2,4,5,8,9,12,15,16,17,19,20,21,22,23,25,26,27,29,30,42,44,45,46,47,48,49,50,54,56,57,58,59,60,61,63,66,67,121,125,126,128,137,138,139,141,142,144,145,148,149,152,155,156	Q5VWX1=O75525_A+Q5VWX1=O75525_B
ENSG00000112245	ENSG00000119946	Q93096	Q9NRU3	Q93096=Q9NRU3	5lxq-A-B	Q93096=Q9NRU3_5lxq-B-A	2,3,4,5,6,7,72,73,74,104,106,107,108,109,110,137,138,139,140,141,142,144,145+506,507,508,510,511,512,533,534,535,537,540,541,542,543,544,545	Q93096=Q9NRU3_A+Q93096=Q9NRU3_B
ENSG00000112246	ENSG00000172379	P81133	Q9HBZ2	Q9HBZ2=P81133	5sy7-A-B	Q9HBZ2=P81133_5sy7-A-B	12,15,16,19,20,22,23,26,27,28,29,30,31,39,40,43,44,45,46,47,49,50,51,52,56,57,60,61,62,63,64,65,67,68,69,70,71,72,73,74,75,76,77,78,79,80,81,82,83,84,85,86,87,88,89,92,93,94,100,103,106,116,120,155,157,158,159,184,186,187,188,190,196,197,198,199,200,201,202,203,204,205,206,207,208,211,212,213,215,230,238,239,240,264,266,267,269,270,271,272,273,274,275,278,281,282,285,291,293,294,296,298,304,306,3…	Q9HBZ2=P81133_B+Q9HBZ2=P81133_A
ENSG00000112339	ENSG00000152684	Q9Y450	Q9BRX2	Q9Y450=Q9BRX2	3mca-A-B	Q9Y450=Q9BRX2_3mca-A-B	361,493,494,495,496,497,506,562,563,564,591,592,593,595,596,597,598,599,601,607,608,609,610,611,612,613,615,625,626,648,649,670,671+143,164,166,167,168,169,171,177,246,247,249,250,251,254,255,282,283,285,286,289,294,355,358,359,360	Q9Y450=Q9BRX2_A+Q9Y450=Q9BRX2_B
ENSG00000112365	ENSG00000121864	O43167	Q9UID6	O43167=Q9UID6	5v3j-E-F	O43167=Q9UID6_5v3j-E-F	285,287,295,297,298,299,300,301,302,304,320,329,332,336,342,343,344,349,351,352,353,354,355,356,357,358,359,365,366,367,368,369,370,371,372,373,374,375,376,377,385,386,388,400,489,490,493,494,496,514,517,518,519,557,558,559,560,561,562+224,225,229,230,231,236,312,314,318,320,321,323,324,325,326,327,328,329,330,331,332,333,334,336,337,338,339,340,341,343,349,367,370,381,454,455,460,472	O43167=Q9UID6_A+O43167=Q9UID6_B
ENSG00000112365	ENSG00000143442	O43167	Q7Z3K3	O43167=Q7Z3K3	5yel-A-B	O43167=Q7Z3K3_5yel-A-B	347,348,349,381,382,385,420,423,426+557,558,559,593,594,614,676,679,682	O43167=Q7Z3K3_A+O43167=Q7Z3K3_B
ENSG00000112365	ENSG00000152475	O43167	Q96EG3	O43167=Q96EG3	5v3j-E-F	O43167=Q96EG3_5v3j-E-F	236,237,238,239,240,243,244,245,246,281,282,283,284,285,383,385,386,489,491,492,493,496,513,514,520,557,558,559,560,561,562,564,566+18,19,20,21,25,28,251,252,259,261,262,263,264,265,266,268,270,272,273,274,290,391,394,403,417,478,479,515	O43167=Q96EG3_A+O43167=Q96EG3_B
ENSG00000112365	ENSG00000160062	O43167	Q96BR9	O43167=Q96BR9	3m52-A-B	O43167=Q96BR9_3m52-A-B	7,8,9,14,15,16,19,20,21,22,23,24,25,26,27,30,35,36,37,38,51,52,53,54,56,57,58,62,63,66,67,93,94,95,96,97,98,99,120,124+1,2,3,4,5,6,7,8,9,10,11,13,14,17,23,25,38,39,40,41,43,44,53,58,59,82,83,84,86,91,92,95,109,112,113,115	O43167=Q96BR9_A+O43167=Q96BR9_B
ENSG00000112365	ENSG00000163884	O43167	Q9UIH9	O43167=Q9UIH9	1mey-C-G	O43167=Q9UIH9_1mey-C-G	438,455,456,457+375,376,377,379,388,389,391,392,395	O43167=Q9UIH9_A+O43167=Q9UIH9_B
ENSG00000112365	ENSG00000167625	O43167	Q8TF50	O43167=Q8TF50	5v3j-E-F	O43167=Q8TF50_5v3j-E-F	282,286,301,379,381,385,400,493,494,512,514,559,560,561,562,563,565+348,353,354,355,356,357,358,359,360,372,473,477,478,484,488,498,507,567,568,589	O43167=Q8TF50_A+O43167=Q8TF50_B
ENSG00000112365	ENSG00000180884	O43167	Q3KQV3	O43167=Q3KQV3	5v3j-E-F	O43167=Q3KQV3_5v3j-E-F	301,386,494,512,513,514,558,559,560,561,562,563+342,354,357,359,360,361,362,367,374,455,456,574	O43167=Q3KQV3_A+O43167=Q3KQV3_B
ENSG00000112365	ENSG00000196152	O43167	Q15937	O43167=Q15937	5v3j-E-F	O43167=Q15937_5v3j-E-F	288,301,385,489,494,514,557,558,559,560,561,563,564+225,237,242,243,244,245,246,247,248,336,338,339,359,420,421	O43167=Q15937_A+O43167=Q15937_B
ENSG00000112365	ENSG00000197951	O43167	Q9NQZ8	O43167=Q9NQZ8	5v3j-E-F	O43167=Q9NQZ8_5v3j-E-F	301,512,513,514,559,560,561,563+261,264,265,266,267,268,357	O43167=Q9NQZ8_A+O43167=Q9NQZ8_B
ENSG00000112365	ENSG00000213588	O43167	Q96C00	O43167=Q96C00	4u2n-A-B	O43167=Q96C00_4u2n-A-B	60,63,64,66,67+51,53,56,58,84	O43167=Q96C00_A+O43167=Q96C00_B
ENSG00000112530	ENSG00000197889	Q96M98	Q5JSS6	Q96M98=Q5JSS6	6ndu-A-B	Q96M98=Q5JSS6_6ndu-A-B	84,86,88,90,93,94,95,96,97,98,99,100,101,132,133,136,137+29,50,57,58,61,63,64,65,66,67,68,69,70,71,74	Q96M98=Q5JSS6_A+Q96M98=Q5JSS6_B
ENSG00000112576	ENSG00000117266	P30281	Q07002	Q07002=P30281	3qhr-A-B	Q07002=P30281_3qhr-A-B	9,10,12,13,14,15,16,17,18,19,20,21,22,23,24,25,27,28,31,32,34,74,108,109,112,113,114,115,116,118,119,120,121,138,141,142,145,149,150,151,152,153,155,159,162,164,165+181,182,183,184,185,188,189,191,192,193,195,196,208,210,211,212,236,246,250,253,254,257,258,259,260,288,289,290,291,292,293,295,296,297,298,309,319,320,321,322,323,324,325,326,327,328,329,331,332,333,335,336,337,338,340,341,357,389,39…	Q07002=P30281_B+Q07002=P30281_A
ENSG00000112576	ENSG00000124762	P30281	P38936	P30281=P38936	6p8h-A-C	P30281=P38936_6p8h-A-C	56,59,60,63,66,67,70,88,95,96,97,98,99,100,101,126,127,128,129,131,135,136,139,140,142,143,147,149+10,14,15,16,17,18,19,20,21,22,23,24,25,27,29,30,31,33,34,35,37,38,41,48	P30281=P38936_A+P30281=P38936_B
ENSG00000112576	ENSG00000135446	P30281	P11802	P30281=P11802	3g33-B-C	P30281=P11802_3g33-B-C	2,3,4,5,17,18,26,30,33,34,37,38,109,111,112,113,114,115,116,118,121,122,138,139,141,142,145,146,148,149,150,151,152,153,154,155+41,45,46,47,48,49,50,51,53,54,55,57,58,59,61,62,64,65,66,75,76,77,79,81,87,89,287,301,303	P30281=P11802_A+P30281=P11802_B
ENSG00000112576	ENSG00000164885	P30281	Q00535	Q00535=P30281	4i3z-A-B	Q00535=P30281_4i3z-A-B	2,10,11,12,13,14,15,16,17,18,19,20,21,22,23,24,25,27,28,29,31,32,34,38,74,76,108,109,112,113,114,115,116,121,122,138,141,142,145,149,150,151,152,153,159,162,164,165,278+37,39,40,41,42,43,44,45,46,48,49,50,52,53,54,56,57,69,71,73,76,111,118,119,120,121,149,150,151,152,153,154,156,158,159,166,169,170,180,181,182,183,184,185,186,187,189,190,192,193,197,200,201,202,203,204,206,210,214,217,218,219,242…	Q00535=P30281_B+Q00535=P30281_A
ENSG00000112576	ENSG00000250506	P30281	Q00526	Q00526=P30281	4ii5-A-B	Q00526=P30281_4ii5-A-B	10,12,13,14,15,16,17,18,19,20,21,22,23,25,27,28,29,31,32,34,38,74,108,109,112,113,114,115,116,119,120,121,138,141,142,145,149,150,151,152,153,159,162,164,165,277,279,280,281+37,38,39,40,41,42,43,44,45,46,48,49,50,52,53,54,56,57,69,71,73,74,76,101,102,104,105,108,111,112,115,116,119,120,121,122,125,128,133,143,150,151,152,153,154,155,157,158,159,160,181,182,183,185,186,189,190,193,194,197,254,255,…	Q00526=P30281_B+Q00526=P30281_A
ENSG00000112578	ENSG00000135521	Q13895	Q96GA3	Q13895=Q96GA3	6g18-!t-!w	Q13895=Q96GA3_6g18-!w-!t	163,165,166,167,168,169,170,171,172,174,180,181,183,184,185,187,188,191,201,202,203,206,209,210,211,212,244,247,284,287,288,289,292,293,296,320,321,324,327,328,331,351,352,353,354,355,356,358,361,362,365,394,396,397,426,427+240,241,242,243,246,247,248,250,251,252,253,254,255,256,257,258,259,261,262,263,265,266,267,268,269,270,271,272,273,274,275,276,277,288,293,294,295,297,298,299,300,301,302,303	Q13895=Q96GA3_A+Q13895=Q96GA3_B
ENSG00000112592	ENSG00000117505	P20226	Q01658	Q01658=P20226	1jfi-B-C	Q01658=P20226_1jfi-B-C	151,153,155,156,276,277,279,280,293,294,295,296,297,299,327,328,330,331,333,334+113,115,118,119,121,122,123,125,126,129,130,132,133,134,138	Q01658=P20226_B+Q01658=P20226_A
ENSG00000113141	ENSG00000122692	Q13123	Q2TAY7	Q2TAY7=Q13123	5o9z-L-R	Q2TAY7=Q13123_5o9z-L-R	188,189,190,191,192,193,194,195,196,197,198,199,200,201,202,203,204,205,206,208,210,212,213,215,216,217,219,220,221,222,223,224,225,226,227,228,229,230,231,232,233,237,238,239,240+54,55,56,57,58,60,61,64,87,88,89,91,92,95,96,99,204,205,206,211,212,213,214,215,217,218,219,220,221,222,228,229,230,231,239,241,242,243,246,247,248,249,250,268,269,270,271,275,277,292,294,295,309,310,311,312,313,314,318…	Q2TAY7=Q13123_B+Q2TAY7=Q13123_A
ENSG00000113196	ENSG00000140262	O96004	Q99081	O96004=Q99081	2ypa-A-B	O96004=Q99081_2ypa-A-B	106,109,110,113,114,116,117,120,121,133,136,137,139,140,142,143,144,146,147,149,150,152+592,593,595,596,597,599,600,603,607,616,617,620,621,623,624,626,627,628,630,631,633,634,637,641,643,644	O96004=Q99081_A+O96004=Q99081_B
ENSG00000113368	ENSG00000176619	P20700	Q03252	P20700=Q03252	6jlb-A-B	P20700=Q03252_6jlb-A-B	45,47,49,50,51,53,54,56,57,60,61,64,67,68,71,75,79,82,83,85,86,89,90,92,93,96,97,99,100,103,104,106,107,110,111,113,114,117,118,120,121,124,125,127,128,131,132,135,138,139,141,142,145,148,149,152,153,155,156,159,160,162,163,166,167,169,170,173,176,177,180,181,183,184,187,188,190,191,194,195,197,198,201,204,205,208,209,212,215,216,219,223,226,227,230,234,237,238,241,242,245,246+56,60,61,64,65,67,6…	P20700=Q03252_A+P20700=Q03252_B
ENSG00000113407	ENSG00000185418	P26639	A2RTX5	P26639=A2RTX5	4hwt-A-B	P26639=A2RTX5_4hwt-A-B	328,331,334,336,337,338,339,340,342,343,344,345,346,347,350,353,354,361,365,366,370,371,372,373,374,375,376,377,378,379,380,381,382,397,398,399,401,402,406,408,415,418,419,422,423,425,434,439,441,443,446,456,457,459,598,642,645,646+407,410,413,415,416,417,418,419,421,422,423,424,425,426,427,429,432,433,440,441,444,445,449,450,451,452,453,454,455,456,457,458,460,461,476,477,478,480,481,485,487,494…	P26639=A2RTX5_A+P26639=A2RTX5_B
ENSG00000113460	ENSG00000117395	Q8TDN6	Q99848	Q8TDN6=Q99848	5z3g-!a-!b	Q8TDN6=Q99848_5z3g-!a-!b	86,157,158,159,160,163,165,167,168,169,170,171,197,199,200,201,202,203,204,205,207,209,210,211,212,214,216,218,220,221,222,223,226,227,228,229,231,232,235+88,89,90,91,92,98,101,104,105,108,109,111,112,113,115,116,117,119,120,122,123,128,129,130,131,132,133,136,137,138,139,140,141,142	Q8TDN6=Q99848_A+Q8TDN6=Q99848_B
ENSG00000113558	ENSG00000116661	P63208	Q9UK22	Q9UK22=P63208	2e31-A-B	Q9UK22=P63208_2e31-A-B	116,117,120,121,123,124,127,128,129,130,132,135,136,139,141,142,143,144,145,149,150,151,152,153,154,155,156,157+57,58,59,61,62,63,66,68,69,70,71,72,73,74,75,76,77,78,79,82,83,109,111,115,119,184,185,188,189,190,191,192,196	Q9UK22=P63208_B+Q9UK22=P63208_A
ENSG00000113558	ENSG00000116663	P63208	Q9NRD1	Q9NRD1=P63208	3wso-A-B	Q9NRD1=P63208_3wso-A-B	9,10,97,98,101,102,104,105,108,116,117,119,120,121,123,124,127,128,129,130,131,132,135,136,139,140,141,142,143,144,145,149,150,152,153,154,156,157,158,159,160,161,162,163+7,9,10,11,12,13,14,16,17,19,20,23,24,25,27,28,29,31,32,34,35,36,37,38,39,40,41,42,43,44,45,60,76,77,80,154,155,156,157,160	Q9NRD1=P63208_B+Q9NRD1=P63208_A
ENSG00000113558	ENSG00000118564	P63208	Q9UKA1	Q9UKA1=P63208	6o60-C-D	Q9UKA1=P63208_6o60-C-D	75,76,77,78,79,80,81,82,98,101,102,104,105,108,116,117,119,120,121,123,124,127,128,129,130,131,132,135,136,139,141,142,143,144,145,149,150,153,154,156,157,158,159,160,161,162,163+205,206,207,208,209,211,212,215,216,217,218,219,220,221,222,223,224,226,227,228,229,230,231,232,233,234,235,236,240,247,248,249,250,253,269,270,271,272,274,277,278,281,288,290,318	Q9UKA1=P63208_B+Q9UKA1=P63208_A
ENSG00000113558	ENSG00000127452	P63208	Q9NXK8	Q9NXK8=P63208	6o60-C-D	Q9NXK8=P63208_6o60-C-D	76,79,80,81,82,98,101,102,104,105,108,116,117,120,121,123,124,127,128,130,131,132,135,136,139,141,142,143,144,145,149,150,153,154,155,156,157,158,159,160,162,163+1,6,7,8,11,14,15,16,17,18,19,20,21,22,23,24,25,26,27,28,29,30,31,32,34,35,39,46,48,52,54,55,58,61,62,64,75	Q9NXK8=P63208_B+Q9NXK8=P63208_A
ENSG00000113558	ENSG00000132879	P63208	Q9H4M3	Q9H4M3=P63208	3wso-A-B	Q9H4M3=P63208_3wso-A-B	49,51,98,101,102,104,105,108,116,117,120,121,123,124,127,128,129,130,131,132,135,136,139,140,141,142,143,144,145,149,153,154,156,157,158,159,160,161,162+1,2,3,5,6,7,9,10,13,16,17,18,20,21,22,24,25,27,28,29,30,31,32,33,34,35,36,37,38,42,53,69,70,73,147,149,150,153,154	Q9H4M3=P63208_B+Q9H4M3=P63208_A
ENSG00000113558	ENSG00000151876	P63208	Q9UKT5	P63208=Q9UKT5	3l2o-A-B	P63208=Q9UKT5_3l2o-A-B	74,77,78,79,81,82,97,101,104,105,108,113,116,117,120,121,123,124,127,128,129,130,131,132,135,136,139,140,141,142,143,144,145,149,153,154,155,156,157,158,159,160,161,162,163+56,57,58,59,60,62,63,65,66,69,70,73,74,75,76,77,78,80,81,82,83,84,85,86,87,89,90,94,99,101,109,144,149,151,152,153,154,155,170,171,174,211	P63208=Q9UKT5_A+P63208=Q9UKT5_B
ENSG00000113558	ENSG00000153558	P63208	Q9UKC9	Q9UKC9=P63208	6o60-C-D	Q9UKC9=P63208_6o60-C-D	51,53,66,67,68,69,70,72,74,75,76,78,79,80,81,82,97,98,101,102,104,105,108,113,116,117,120,121,123,124,127,128,129,130,131,132,133,135,136,139,140,141,142,143,144,145,149,150,153,154,156,157,158,159,160,161,163+1,8,9,10,11,12,14,15,16,18,19,22,23,24,25,26,27,28,29,30,31,33,34,35,36,37,38,39,40,41,42,43,47,54,55,56,58,63,68,71,72,75,86,108,110,134,136,344,369,370,392,393,406	Q9UKC9=P63208_B+Q9UKC9=P63208_A
ENSG00000113558	ENSG00000161243	P63208	Q8NI29	Q8NI29=P63208	3wso-A-B	Q8NI29=P63208_3wso-A-B	98,101,104,105,108,111,113,116,117,120,121,123,124,127,128,129,130,131,132,135,136,139,140,141,142,143,144,145,149,152,153,154,156,157,158,159,160,161,162+24,25,26,29,30,33,36,37,40,41,42,44,45,47,48,49,50,51,52,53,54,55,56,57,58,73,82,97,98,99,100,175,177,178,181	Q8NI29=P63208_B+Q8NI29=P63208_A
ENSG00000113558	ENSG00000171823	P63208	Q8N1E6	Q8N1E6=P63208	6o60-C-D	Q8N1E6=P63208_6o60-C-D	66,67,72,73,76,77,79,80,81,82,101,104,105,108,116,117,120,121,123,124,127,128,129,130,131,132,135,136,139,141,142,143,144,145,150,153,154,156,157,158,159,160+8,9,11,12,15,16,17,18,19,20,21,22,23,24,25,26,27,28,29,30,31,32,33,35,36,44,47,48,49,51,53,54,61,64,65,68,75,94,121,147,333,359,381,382	Q8N1E6=P63208_B+Q8N1E6=P63208_A
ENSG00000113558	ENSG00000269190	P63208	Q96EF6	Q96EF6=P63208	3wso-A-B	Q96EF6=P63208_3wso-A-B	10,12,51,52,97,98,101,102,104,105,108,116,117,120,121,123,124,127,128,129,130,131,132,135,136,139,141,142,143,144,145,149,150,153,154,156,157,158,159,160,161,162,163+3,5,16,17,18,19,21,22,25,28,29,32,33,34,36,39,40,41,42,43,44,45,46,47,48,49,50,97,98,101,170,171,172,173,176	Q96EF6=P63208_B+Q96EF6=P63208_A
ENSG00000113595	ENSG00000125447	P36406	Q9NZ52	P36406=Q9NZ52	1j2j-A-B	P36406=Q9NZ52_1j2j-A-B	406,411,412,413,414,415,436,437,438,453,458,459,460,461,462,463,464,467,468,470,477,478,479,480,481,482,483,484,486,487,488,489,490,491,492,494,521,526,529,530,531+154,155,156,157,158,159,160,161,162,163,164,165,166,167,169,175,178,179,182,183,190,193,194,197,198,201,205	P36406=Q9NZ52_A+P36406=Q9NZ52_B
ENSG00000113595	ENSG00000185009	P36406	Q9Y2T2	P36406=Q9Y2T2	6cm9-H-M	P36406=Q9Y2T2_6cm9-H-M	466,467,470,501,502,504+282,283,285,286,287,288,289,290,359,360,361,362	P36406=Q9Y2T2_A+P36406=Q9Y2T2_B
ENSG00000113643	ENSG00000164022	P54136	Q12904	Q12904=P54136	4r3z-A-B	Q12904=P54136_4r3z-A-B	38,40,41,44,45,47,48,51,52,54,55,58,59,61,62,65,66,68,69,70,72,73,74,75,78,79,82,86,89,93,94,95,96,186,188,189,190,192+42,45,46,48,49,51,52,54,55,56,57,58,59,61,62,63,65,66,68,69,70,71,72,73,76,77,78,80	Q12904=P54136_B+Q12904=P54136_A
ENSG00000113648	ENSG00000233822	O75367	Q99877	O75367=Q99877	6k1i-C-D	O75367=Q99877_6k1i-C-D	10,12,15,18,19,20,21,22,23,24,27,28,30,31,32,37,38,39,40,41,42,43,44,45,47,48,49,51,52,53,54,55,56,57,58,59,60,61,62,65,66,68,69,73,74,75,76,77,78,81,90,91,93,94,95,98,100,101+36,37,38,41,42,44,45,46,48,49,50,52,53,54,55,56,58,59,62,63,66,67,69,70,71,72,73,74,75,79,82,83,87,88,89,90,91,92,95,96,99,100,102,103,104,105,106,107,110,111,112,113,114,115,116,118,119,121,122,125,126	O75367=Q99877_A+O75367=Q99877_B
ENSG00000113657	ENSG00000157851	Q14195	Q9BPU6	Q14195=Q9BPU6	1kcx-A-B	Q14195=Q9BPU6_1kcx-A-B	23,28,29,30,262,265,268,269,316,319,320,323,325,369,370,371,372,373,374,375,376,377,378,379,390,395,400,440,476,477,480,481,484,485,488+21,22,23,261,262,309,312,313,316,363,364,365,366,367,368,369,370,371,372,383,388,389,393,469,470,473,474,477,478,480,481	Q14195=Q9BPU6_A+Q14195=Q9BPU6_B
ENSG00000113916	ENSG00000117153	P41182	Q53G59	P41182=Q53G59	3ohu-A-B	P41182=Q53G59_3ohu-A-B	2,3,4,5,6,7,8,9,10,11,12,13,14,15,16,18,19,21,22,25,30,31,33,46,47,48,49,51,52,53,58,61,62,63,64,65,67,68,89,90,91,92,93,94,115,116,119+6,9,10,11,12,14,15,16,17,18,19,20,22,23,26,31,32,34,47,48,49,50,52,53,54,59,62,63,67,68,69,70,71,90,91,92,94,95,96,97,98,99,100,103,104,106,107,118,119,120,122,123,124,125	P41182=Q53G59_A+P41182=Q53G59_B
ENSG00000114062	ENSG00000150991	Q05086	P0CG48	Q05086=P0CG48	3jvz-C-X	Q05086=P0CG48_3jvz-C-X	807,808,809,810,811,835,836,837,838,839,840,841,842,861,864,865,867,868,869,870,871,872,874,875+7,8,9,11,34,35,36,37,39,40,42,44,69,70,71,72,73,74,75,76	Q05086=P0CG48_A+Q05086=P0CG48_B
ENSG00000114125	ENSG00000166266	Q9UBF6	Q93034	Q93034=Q9UBF6	4a0k-A-B	Q93034=Q9UBF6_4a0k-A-B	27,28,29,30,31,32,33,34,35,36,37,38,39,40,41,42,43,44+463,499,522,523,524,525,526,527,528,529,530,531,532,533,536,537,538,551,554,555,562,568,569,570,571,572,573,574,577,578,579,580,581,582,583,584,585,597,600,603,604,606,607,609,668,683	Q93034=Q9UBF6_B+Q93034=Q9UBF6_A
ENSG00000114126	ENSG00000169016	Q14188	O75461	O75461=Q14188	1cf7-A-B	O75461=Q14188_1cf7-A-B	132,133,136,137,140,183,186,187,189,190,191,193,194,196,209,210,211,212,213,214,215,216+68,69,72,73,76,80,81,82,83,101,102,105,106,107,108,109,110,111,112,113,115,118,129	O75461=Q14188_B+O75461=Q14188_A
ENSG00000114126	ENSG00000205250	Q14188	Q16254	Q14188=Q16254	5tuu-A-B	Q14188=Q16254_5tuu-A-B	212,213,216,217,220,221,223,224,227,228,230,231,234,235,237,238,241,242,244,245,248,249,251,252,254,255,256,259,266,268,269,270,271,272,273,274,275,276,277,278,279,280,281,282,283,285,287,294,295,296,297,298,299,300,301,302,303,304,305,306,308,309,313,314,315,317,318,342,344,345,348+97,100,101,103,104,107,108,110,111,113,114,115,117,118,120,121,122,124,125,128,129,133,134,135,136,137,138,139,140,…	Q14188=Q16254_A+Q14188=Q16254_B
ENSG00000114268	ENSG00000158571	Q16877	P16118	Q16877=P16118	1k6m-A-B	Q16877=P16118_1k6m-A-B	135,136,139,140,142,143,209,210,212,229+162,163,164,165,169,172,187,190	Q16877=P16118_A+Q16877=P16118_B
ENSG00000114473	ENSG00000143933	Q9H095	P0DP24	P0DP24=Q9H095	4m1l-A-B	P0DP24=Q9H095_4m1l-A-B	385,387,388,389,390,391,392,393,394,395,396,397,398,399,400,401,402,403,404,405,406,407,408,409+6,8,9,12,13,15,16,19,20,33,37,40,42,43,44,45,47,48,51,52,53,55,56,64,69,72,73,76,77,79,80,81,85,88,89,92,93,106,110,113,115,117,120,121,124,125,128,129,142,145,146	P0DP24=Q9H095_B+P0DP24=Q9H095_A
ENSG00000114473	ENSG00000160014	Q9H095	P0DP25	P0DP25=Q9H095	4m1l-A-B	P0DP25=Q9H095_4m1l-A-B	385,387,388,389,390,391,392,393,394,395,396,397,398,399,400,401,402,403,404,405,406,407,408,409+6,8,9,12,13,15,16,19,20,33,37,40,42,43,44,45,47,48,51,52,53,55,56,64,69,72,73,76,77,79,80,81,85,88,89,92,93,106,110,113,115,117,120,121,124,125,128,129,142,145,146	P0DP25=Q9H095_B+P0DP25=Q9H095_A
ENSG00000114473	ENSG00000198668	Q9H095	P0DP23	P0DP23=Q9H095	4m1l-A-B	P0DP23=Q9H095_4m1l-A-B	385,387,388,389,390,391,392,393,394,395,396,397,398,399,400,401,402,403,404,405,406,407,408,409+6,8,9,12,13,15,16,19,20,33,37,40,42,43,44,45,47,48,51,52,53,55,56,64,69,72,73,76,77,79,80,81,85,88,89,92,93,106,110,113,115,117,120,121,124,125,128,129,142,145,146	P0DP23=Q9H095_B+P0DP23=Q9H095_A
ENSG00000114520	ENSG00000162627	O95219	Q9UNH6	O95219=Q9UNH6	3iq2-A-B	O95219=Q9UNH6_3iq2-A-B	40,54,56,57,58,87,89,92,93,94,95,96,97,98,99,100,172,173,178,181,182,193+41,42,43,44,45,46,47,48,49,71,72,73,76,79,89,143,146,147,156,157,158,159	O95219=Q9UNH6_A+O95219=Q9UNH6_B
ENSG00000114796	ENSG00000117153	Q6TFL4	Q53G59	Q6TFL4=Q53G59	3i3n-A-B	Q6TFL4=Q53G59_3i3n-A-B	46,47,48,49,50,52,53,55,56,59,63,64,65,67,80,81,82,83,85,86,87,95,96,123,124,125,126,127,128,129,130,131,132,148,150,151,154,155,158,161+6,7,8,9,10,11,12,15,16,17,19,20,22,23,26,32,33,34,47,48,49,50,52,53,54,58,59,62,90,91,92,93,94,115	Q6TFL4=Q53G59_A+Q6TFL4=Q53G59_B
ENSG00000114853	ENSG00000160908	Q9UFB7	Q53GI3	Q9UFB7=Q53GI3	2i13-A-B	Q9UFB7=Q53GI3_2i13-A-B	589,601,602,603,604,605,606,607,608,609,610,612,616,619,620+424,425,466,468,469,470,471,472,473,475,481,484,485,488	Q9UFB7=Q53GI3_A+Q9UFB7=Q53GI3_B
ENSG00000114853	ENSG00000170631	Q9UFB7	P17020	Q9UFB7=P17020	2i13-A-B	Q9UFB7=P17020_2i13-A-B	531,534,592,601,602,603,604,605,607,612,616+374,375,376,377,378,379,380,381,384,385,389,393,396,399,400	Q9UFB7=P17020_A+Q9UFB7=P17020_B
ENSG00000114854	ENSG00000159173	P63316	P19237	P19237=P63316	1ytz-C-I	P19237=P63316_1ytz-I-C	9,10,11,13,15,16,19,20,22,23,24,26,27,44,48,50,60,63,77,80,81,84,85,88,89,90,91,94,95,96,97,98,99,100,102,103,104,106,117,120,121,123,124,126,127,128,132,135,136,139,150,153,154,156,157,158,160,161+11,14,15,16,17,18,19,20,21,22,23,24,25,26,27,29,30,33,107,109,110,111,114,116,117,118,119,120,121,123,124,126,127,128,131,132,133,134,136,137,138,140,141,142	P19237=P63316_B+P19237=P63316_A
ENSG00000114942	ENSG00000254772	P24534	P26641	P26641=P24534	5dqs-A-D	P26641=P24534_5dqs-A-D	19,20,21,22,23,24,28,29,50,51,54,57,58,61,62,65+146,147,148,149,150,151,155,156,185,186,189,192,193,196,197	P26641=P24534_B+P26641=P24534_A
ENSG00000115145	ENSG00000138443	O75886	Q9NYB9	O75886=Q9NYB9	3iql-A-B	O75886=Q9NYB9_3iql-A-B	230,232,241,243,248+479,480,481,492,497	O75886=Q9NYB9_A+O75886=Q9NYB9_B
ENSG00000115211	ENSG00000119718	Q9UI10	P49770	P49770=Q9UI10	6caj-C-E	P49770=Q9UI10_6caj-C-E	178,179,181,182,410,411,445,447,449,450,452,453,510,513,514,517,523+157,158,159,160,161,162,163,185,231,264,266,322,323,325,330,331,332,334,335,337,338	P49770=Q9UI10_B+P49770=Q9UI10_A
ENSG00000115289	ENSG00000121481	Q9BSM1	Q99496	Q9BSM1=Q99496	4r8p-K-L	Q9BSM1=Q99496_4r8p-K-L	25,26,27,28,29,31,33,34,35,36,37,38,39,40,41,42,43,44,50,51,52,53,55,56,58,59,61,62,63,64,68,69,70,71,73,95,96,98,99,100,101,103,104,106,107,110,111,112,113,115,118,119,122,123,126,127+15,17,18,19,20,21,22,23,25,26,27,28,29,30,31,32,33,34,35,36,37,38,39,40,41,44,45,48,49,63,65,66,68,70,101,102,103,105,106,108,109,112,113,114,117,118,122	Q9BSM1=Q99496_A+Q9BSM1=Q99496_B
ENSG00000115350	ENSG00000120837	Q9NR33	P25208	P25208=Q9NR33	1n1j-A-B	P25208=Q9NR33_1n1j-A-B	37,38,39,40,41,42,45,46,48,49,50,53,55,56,57,58,59,60,62,63,65,66,67,68,69,70,71,72,73,74,75,76,77,78,79,80,83,92,93,94,95,96,99,103,108,111,112+57,58,59,60,63,64,66,67,68,70,71,72,73,75,76,77,78,79,81,82,84,85,86,88,89,90,91,92,93,94,96,98,99,102,111,112,113,114,115,116,118,119,122,126,127,130,133,134,137,138,141,142	P25208=Q9NR33_B+P25208=Q9NR33_A
ENSG00000115350	ENSG00000148229	Q9NR33	Q9NRF9	Q9NRF9=Q9NR33	4awl-B-C	Q9NRF9=Q9NR33_4awl-B-C	32,33,37,39,40,41,42,45,46,48,49,50,53,55,56,57,58,59,60,62,63,65,66,67,69,70,71,72,73,74,75,76,77,78,79,80,83,92,93,94,95,96,97,99,108,111,112+6,7,8,9,10,11,14,15,17,18,19,21,22,23,24,26,27,28,29,30,32,33,36,37,40,41,42,43,44,45,46,47,49,50,53,57,62,63,64,65,66,69,70,73,77,78,80,81,84,85,88,89,92,93	Q9NRF9=Q9NR33_B+Q9NRF9=Q9NR33_A
ENSG00000115484	ENSG00000166226	P50991	P78371	P78371=P50991	4b2t-B-D	P78371=P50991_4b2t-B-D	1,2,3,7,8,15,16,17,18,19,20,21,22,25,27,86,129,131,132,135,260,261,262,263,264,343,349,350,354,446,527,531,532,534,535,536,537,538,539+6,7,8,9,10,14,17,19,23,27,34,38,41,46,47,48,49,50,51,52,53,54,55,59,61,73,74,75,77,78,223,226,249,250,251,297,298,452,453,454,455,456,523,524,525,526,527,528	P78371=P50991_B+P78371=P50991_A
ENSG00000115561	ENSG00000124356	Q9Y3E7	O95630	O95630=Q9Y3E7	2xze-A-Q	O95630=Q9Y3E7_2xze-A-Q	207,210,213,214,216,217,219,220,221,222+16,19,20,23,60,64,67,68,70,71,72,75,80,88,92,95,96,100,101,103,104,107	O95630=Q9Y3E7_B+O95630=Q9Y3E7_A
ENSG00000115592	ENSG00000131791	Q9UGI9	O43741	O43741=Q9UGI9	6b2e-B-C	O43741=Q9UGI9_6b2e-B-C	194,197,198,199,200,201,202,203,204,205,206,207,209,210,214,218,222,223,232,289,312,314,315,317,318,319,326,451+217,224,227,228,229,230,231,232,233,248,250,259,260,261,262,263,264,265,266,267,268,269,270,271	O43741=Q9UGI9_B+O43741=Q9UGI9_A
ENSG00000115685	ENSG00000213639	Q15435	P62140	P62140=Q15435	6obn-A-C	P62140=Q15435_6obn-A-C	82,83,84,85,86,87,106,107,111,126,128,129,131,148,150,151,170,172,190,192,194,195,214,216,217,234,236,238,239,256,258,261,282,300,302,304,324,325,327,329,330,352,354,355,357+22,23,24,26,35,39,42,95,96,97,98,127,128,129,130,131,132,133,134,136,137,140,141,145,146,149,153,156,191,192,193,270,272,273,274,275,276	P62140=Q15435_B+P62140=Q15435_A
ENSG00000115758	ENSG00000143450	P11926	Q9UMX2	P11926=Q9UMX2	4zgz-A-B	P11926=Q9UMX2_4zgz-A-B	90,91,92,110,112,113,114,115,116,117,118,119,121,122,134,135,137,138,141,144,165,166,167,168,169,170,171,172,277,323,327,330,331,332,359,361,363,365,389,392,396,397,398+152,153,154,155,156,157,158,159,161,162,165,166,169,170,183,188,189,190,192,193,194,196,197,198,199,201,202,203,204,205,207,214,216,217,220,221,223,224,228,229,230	P11926=Q9UMX2_A+P11926=Q9UMX2_B
ENSG00000115875	ENSG00000205937	Q16629	Q15287	Q16629=Q15287	5tbx-A-B	Q16629=Q15287_5tbx-A-B	58+212	Q16629=Q15287_A+Q16629=Q15287_B
ENSG00000115946	ENSG00000141101	Q9NRX1	Q9ULX3	Q9NRX1=Q9ULX3	6g18-!x-!y	Q9NRX1=Q9ULX3_6g18-!x-!y	18,49,51,53,54,55,56,57,58,59,60,62,75,86,90,92,96,98,100,102,104,105,106,107,108,117,118,119,123,145,147,148,149,150,151,154,155,158,173,174,177,178,186,187,189,192,193,195,196,197,199,200,201,206,212,213,251,252+161,164,182,183,184,185,186,187,188,189,190,194,206,207,208,209,210,211,212,214,358,359,361,362,363,366,367,368,370,371,372,373,374,375,376,378,383,384,386,388,391,398,406,407,408	Q9NRX1=Q9ULX3_A+Q9NRX1=Q9ULX3_B
ENSG00000115966	ENSG00000125740	P15336	P53539	P53539=P15336	5vpa-A-B	P53539=P15336_5vpa-A-B	365,369,373,376,377,380,381,383,384,387,388,390,391,394,395,397,398,401,402,404,405,408,409,411,412,414,415,416,417,418+172,173,174,175,176,177,180,183,184,187,190,191,193,194,197,198,200,201,204,205,207,208,211,212,214,215,218,219,221,222,223	P53539=P15336_B+P53539=P15336_A
ENSG00000115966	ENSG00000170345	P15336	P01100	P01100=P15336	5vpa-A-B	P01100=P15336_5vpa-A-B	362,365,369,372,373,376,377,380,381,383,384,387,388,390,391,394,395,397,398,401,402,404,405,408,409,411,412,415+145,150,153,154,155,157,158,162,165,166,168,169,172,173,175,176,179,180,182,183,186,187,189,190,193,194,196,197,201	P01100=P15336_B+P01100=P15336_A
ENSG00000116016	ENSG00000133794	Q99814	O00327	O00327=Q99814	4zp4-A-B	O00327=Q99814_4zp4-A-B	25,26,29,30,32,33,34,36,37,40,41,52,53,54,57,58,60,61,63,64,65,66,67,68,70,71,73,74,78,79,81,82,83,84,85,86,87,88,89,90,91,92,93,94,95,96,99,110,112,117,162,163,164,165,166,167,168,169,179,180,194,196,197,198,200,207,209,223,224,225,227,230,231,232,233,235,236,237,238,239,240,241,242,243,245,249,250,251,252,253,258,260,276,278,279,280,281,282,283,284,285,286,287,288,290,291,292,293,294,297,303,30…	O00327=Q99814_B+O00327=Q99814_A
ENSG00000116030	ENSG00000126261	P63165	Q9UBT2	Q9UBT2=P63165	1y8r-B-C	Q9UBT2=P63165_1y8r-B-C	29,30,31,52,53,54,55,56,57,58,59,60,61,63,65,67,68,70,87,89,91,92,93,94,95,96,97,98,99,100,101+22,23,24,25,26,27,28,29,30,31,32,33,36,45,46,47,48,62,72,73,76,113,114,115,116,117,118,119,122,137,138,139,140,141,142,145,146,147,157,159,162,163,164,165,384,390,391,394,395,398,415,417,418,419,420,421,423,424,425,430,432,433,435,552,553,554,555,556,557	Q9UBT2=P63165_B+Q9UBT2=P63165_A
ENSG00000116120	ENSG00000179115	Q9NSD9	Q9Y285	Q9Y285=Q9NSD9	3l4g-A-B	Q9Y285=Q9NSD9_3l4g-A-B	26,29,30,31,32,33,34,68,69,70,71,150,152,156,259,261,262,305,315,316,317,318,319,356,358,359,360,361,362,363,365,366,369,370,374,375,377,378,379,380,381,382,384,385,386,387,388,389,390,391,393,394,395,398,401,402,405,408,409,410,411,412,413,414,415,416,417,436,437,438,439,440,443,444,446,447,451,457,460,461,464,465,467,468,472,474,475,476,478,479,480,481,483,485,487,488,489,490,491,493,495+221,22…	Q9Y285=Q9NSD9_B+Q9Y285=Q9NSD9_A
ENSG00000116350	ENSG00000136527	Q08170	P62995	Q08170=P62995	5tbx-A-B	Q08170=P62995_5tbx-A-B	44,46+170	Q08170=P62995_A+Q08170=P62995_B
ENSG00000116525	ENSG00000156587	Q9BVG3	O14933	O14933=Q9BVG3	4tkp-A-B	O14933=Q9BVG3_4tkp-A-B	2,12,13,14,15,40,51,52,53,54+6,9,10,17,62,94,95,96,97,98,99,100	O14933=Q9BVG3_B+O14933=Q9BVG3_A
ENSG00000116525	ENSG00000170035	Q9BVG3	Q969T4	Q969T4=Q9BVG3	4tkp-A-B	Q969T4=Q9BVG3_4tkp-A-B	1,2,10,12,13,14,15,38,40,51,52,54+65,68,69,76,121,152,154,155,156,157,158,161	Q969T4=Q9BVG3_B+Q969T4=Q9BVG3_A
ENSG00000116701	ENSG00000158517	P19878	P14598	P19878=P14598	1k4u-P-S	P19878=P14598_1k4u-S-P	465,466,467,468,469,472,473,474,475,480,487,488,489,490,491,494,495,496,503,504,505,507,509,510+360,361,362,363,365,366,367,368,369,373,374,377,378,379,381,382,385,386	P19878=P14598_A+P19878=P14598_B
ENSG00000116750	ENSG00000170322	Q9Y5K5	Q6P4R8	Q9Y5K5=Q6P4R8	4uf5-A-B	Q9Y5K5=Q6P4R8_4uf5-A-B	34,35,36,37,38,39,41,57,58,59,60,61,81,82,83,85,122,124,125,128,164,180,181,183,208,210,213,214,218,219,220,283,286,287,288,289,290,291,292,293,294,295,296,297,298,299,301,302,303,306,308,312,313,316,317,320+48,49,50,53,54,57,58,61,65,68,69,72,73,74,75,76,77,78,79,84,88,91,92,96,97,98,99,100,101,103,104,107,110,111,115,116,124,128,131,132,134,135,139,142,143,145,146,149,150,153,154,155	Q9Y5K5=Q6P4R8_A+Q9Y5K5=Q6P4R8_B
ENSG00000116809	ENSG00000160062	Q13105	Q96BR9	Q13105=Q96BR9	3m52-A-B	Q13105=Q96BR9_3m52-A-B	1,3,4,6,7,8,9,10,11,12,13,14,17,20,22,23,38,39,40,41,43,44,45,50,53,54,76,77,78,79,80,81,82,101,103,111+1,2,3,4,5,6,7,8,9,10,11,12,13,14,16,17,23,25,38,39,40,41,43,44,45,50,53,58,59,60,82,83,84,85,86,87,88,109,110,113	Q13105=Q96BR9_A+Q13105=Q96BR9_B
ENSG00000116918	ENSG00000211460	Q99598	Q15631	Q15631=Q99598	3pja-B-J	Q15631=Q99598_3pja-B-J	211,215,260,261,263,264,265,266,267,268+48,50,51,52,53,54,55,108,109	Q15631=Q99598_B+Q15631=Q99598_A
ENSG00000117153	ENSG00000146021	Q53G59	Q9UH77	Q53G59=Q9UH77	6ttk-A-C	Q53G59=Q9UH77_6ttk-A-C	472,474,494,543,545+489,490,511,559,560,562	Q53G59=Q9UH77_A+Q53G59=Q9UH77_B
ENSG00000117153	ENSG00000174282	Q53G59	Q9P1Z0	Q53G59=Q9P1Z0	2nn2-A-B	Q53G59=Q9P1Z0_2nn2-A-B	1,2,3,4,5,15,16,17,19,20,22,23,26,31,32,34,47,48,49,50,52,53,54,59,62,63,90,91,92,93,94,95,96,97,98,99,100,101,102,387,388,389,390+1,2,3,4,5,6,7,8,9,10,11,12,13,14,16,17,19,20,23,24,25,29,31,34,40,41,42,43,44,45,46,47,48,49,50,51,52,55,60,61,69,70,71,363,364,365,366,367	Q53G59=Q9P1Z0_A+Q53G59=Q9P1Z0_B
ENSG00000117222	ENSG00000129691	Q15291	Q9UBL3	Q15291=Q9UBL3	6kiu-N-T	Q15291=Q9UBL3_6kiu-N-T	344,346,348,349,350,351,352,353,354,355,356,357,358,359,360,361,362,363+405,406,407,433,437,450,452,461,463,464,465,466,467,468,469,470,471,472,473,474,475,476,552,553,554,569	Q15291=Q9UBL3_A+Q15291=Q9UBL3_B
ENSG00000117318	ENSG00000140262	Q02535	Q99081	Q99081=Q02535	6mgn-A-B	Q99081=Q02535_6mgn-A-B	41,42,43,44,47,48,50,51,54,55,59,66,67,68,70,71,72,73,74,75,76,77,78,80,81,83,84+587,588,589,590,592,593,596,597,599,600,603,604,607,616,617,620,621,623,624,626,627,628,630,631,633,634,637	Q99081=Q02535_B+Q99081=Q02535_A
ENSG00000117318	ENSG00000196628	Q02535	P15884	P15884=Q02535	6mgn-A-B	P15884=Q02535_6mgn-A-B	41,42,43,44,47,48,50,51,54,66,67,68,70,71,73,74,76,77,78,80,81,83,84,86+573,575,576,577,579,580,583,584,586,587,590,594,603,604,607,608,610,611,613,614,615,617,618,620,621,624	P15884=Q02535_B+P15884=Q02535_A
ENSG00000117461	ENSG00000171608	Q92569	O00329	O00329=Q92569	3hhm-A-B	O00329=Q92569_3hhm-A-B	72,73,76,80,81,84,93,94,97,105,107,108,109,111,112,113,114,116,124,125,148,149,150,151,173,195,199,202,213,214,215,217,218,219,221,222,225,226,228,229,232,233,236,237,240,252,255,256,259,262,263,266,289,292,293,294,295,296,297,298,299,300,301,303,304,307,308,315+23,24,25,26,27,28,29,30,31,57,58,60,61,72,73,74,75,76,77,79,95,96,98,100,332,334,335,336,338,351,352,354,355,356,397,398,399,400,401,402…	O00329=Q92569_B+O00329=Q92569_A
ENSG00000117461	ENSG00000177885	Q92569	P62993	Q92569=P62993	1r1p-A-B	Q92569=P62993_1r1p-A-B	358,359,361,384,386,387,388,389,390,391,407,408,409,410,412,425,426,448,449,450,451+54,61,63,64,87,88,92,93,94,95,111,112,113,114,118,119,126,128,129,130	Q92569=P62993_A+Q92569=P62993_B
ENSG00000117533	ENSG00000124222	O75379	O14662	O75379=O14662	2nps-A-B	O75379=O14662_2nps-A-B	49,50,51,53,54,56,57,60,61,63,64,67,68,70,71,74,75,77,78,81,82,84,85,88,89,91,92,95,96,98,99,102,103,105,106,109,110,111+236,239,240,242,243,246,247,249,250,253,254,257,260,261,262,264,267,270,271,273,274,275,277,278,281,282,284,285,286,288,289,291,292,295,296,299	O75379=O14662_A+O75379=O14662_B
ENSG00000117533	ENSG00000143858	O75379	Q8N9I0	O75379=Q8N9I0	2n1t-A-E	O75379=Q8N9I0_2n1t-A-E	85,89,92+364,365	O75379=Q8N9I0_A+O75379=Q8N9I0_B
ENSG00000117748	ENSG00000132383	P15927	P27694	P15927=P27694	1l1o-B-C	P15927=P27694_1l1o-B-C	43,44,45,46,47,48,73,107,127,129,144,145,147,150,153,154,157,160,161,163,164,165,167,168,169,171,174+467,469,521,522,523,524,525,526,563,564,565,566,567,568,598,599,600,602,603,604,606,607,609,610,613,616	P15927=P27694_A+P15927=P27694_B
ENSG00000117751	ENSG00000172531	Q12972	P62136	P62136=Q12972	3v4y-A-B	P62136=Q12972_3v4y-A-B	161,163,164,166,167,169,170,171,173,174,175,177,178,179,180,181,199,200,201,202,203,204,206,207,208,209,210,211,213,214,215,216,217,218,219,222,224,225+43,74,75,78,150,154,157,168,169,179,181,182,184,185,188,189,190,191,192,193,194,195,196,197,198,199,200,201,211,212,242,243,252,253,255,257,261,277,278,279,283,287,288,289,290,291,292,293,294,295,296,297,298,299,300,301	P62136=Q12972_B+P62136=Q12972_A
ENSG00000117751	ENSG00000186298	Q12972	P36873	P36873=Q12972	3v4y-A-B	P36873=Q12972_3v4y-A-B	163,164,166,167,169,170,171,173,174,175,176,177,178,179,180,181,182,193,199,200,201,202,203,204,205,206,207,208,209,210,211,214,215,216,217,218,222,225+43,74,75,78,150,154,157,167,168,169,179,181,182,184,185,188,189,190,191,192,193,194,196,197,198,199,200,201,211,212,242,243,252,255,257,261,266,277,281,282,283,284,287,288,289,290,291,292,293,294,295,296,297,298,299,300	P36873=Q12972_B+P36873=Q12972_A
ENSG00000117758	ENSG00000145087	Q86Y82	Q9Y2K9	Q9Y2K9=Q86Y82	1urq-A-B	Q9Y2K9=Q86Y82_1urq-A-B	187,188,190,191,194,195,197,198,201,202,204,205,208,209,212,215,216,218,219,221,222,223,225,226,229,230,232,233,234,236,237,239,240,243,244+1122,1125,1126,1129,1132,1133,1136,1137,1139,1140,1143,1144,1146,1147,1150,1151,1153,1154,1157,1158,1160,1161,1164,1165,1167,1168,1171,1172,1174,1175,1178,1179,1180	Q9Y2K9=Q86Y82_B+Q9Y2K9=Q86Y82_A
ENSG00000118194	ENSG00000159173	P45379	P19237	P45379=P19237	1j1e-B-C	P45379=P19237_1j1e-B-C	224,226,227,228,230,231,232,236,239,240,242,243,244,246,247,249,250,251,253,254,255,256,257,258,259,260,261,262,263,264,266,267,270,271,274,275,277,278,281,282,283,284+37,40,41,44,45,48,49,50,51,52,54,59,62,63,65,66,67,68,69,70,71,72,73,74,76,77,79,80,83,84,86,87,90,91,93,94,97,98,100,101,103,104,108,115,116,117	P45379=P19237_A+P45379=P19237_B
ENSG00000118260	ENSG00000160741	P16220	Q53ET0	P16220=Q53ET0	5zko-A-G	P16220=Q53ET0_5zko-A-G	300,303,304,306,307,310,311,313,314,317,318,321,324,325,328,331,332,335,336,340,341+21,22,23,25,26,29,30,32,33,36,37,40,43,44,47,50,51,54,55,57,58	P16220=Q53ET0_A+P16220=Q53ET0_B
ENSG00000118526	ENSG00000140262	O43680	Q99081	O43680=Q99081	2ypa-A-B	O43680=Q99081_2ypa-A-B	94,95,98,99,101,102,105,106,117,118,121,122,124,125,127,128,129,131,132,134,135,136,139,140,141+589,592,593,596,597,600,603,607,616,617,620,621,623,624,626,627,630,631,633,634,637,638,640,641,642,643	O43680=Q99081_A+O43680=Q99081_B
ENSG00000118816	ENSG00000164885	Q14094	Q00535	Q00535=Q14094	1w98-A-B	Q00535=Q14094_1w98-A-B	62,64,96,97,100,101,102,103,104,106,109,110,111,112,128,131,132,135,139,140,141,142,143,149,152,153,156+37,41,42,43,44,45,46,47,48,49,50,52,53,54,56,57,69,71,76,149,150,152,153,154,156,158,159,160,161	Q00535=Q14094_B+Q00535=Q14094_A
ENSG00000118816	ENSG00000250506	Q14094	Q00526	Q00526=Q14094	1w98-A-B	Q00526=Q14094_1w98-A-B	62,64,96,97,100,101,102,103,104,105,106,109,110,111,128,131,132,135,136,139,140,141,142,143,145,149,152,153,156,165+37,40,41,42,43,44,45,46,47,49,50,52,53,54,56,57,69,71,76,121,122,150,151,152,153,154,155,157,158,159,160,178	Q00526=Q14094_B+Q00526=Q14094_A
ENSG00000118971	ENSG00000124762	P30279	P38936	P30279=P38936	6p8h-A-C	P30279=P38936_6p8h-A-C	55,58,59,61,62,65,66,69,91,95,96,97,98,99,100,125,126,127,128,130,132,135,138,139,142,146,261,262,263,265+8,9,10,14,15,16,17,18,19,20,21,22,23,24,25,27,29,30,33,34,35,37,38,41	P30279=P38936_A+P30279=P38936_B
ENSG00000118971	ENSG00000135446	P30279	P11802	P30279=P11802	3g33-B-C	P30279=P11802_3g33-B-C	18,29,30,32,33,36,37,107,108,110,111,112,113,114,115,117,120,121,137,140,141,144,145,148,149,150,151,152,154+41,45,46,47,48,49,50,51,53,54,55,57,58,59,61,62,64,65,66,75,76,77,78,79,87,89,134,287,291	P30279=P11802_A+P30279=P11802_B
ENSG00000118971	ENSG00000164885	P30279	Q00535	Q00535=P30279	1e9h-A-B	Q00535=P30279_1e9h-A-B	26,27,29,31,34,36,73,75,107,108,111,112,113,114,115,119,120,137,140,141,144,148,149,150,151,152,158,161,163,164+37,39,41,42,43,44,45,46,49,50,52,53,54,56,57,69,71,72,73,76,119,120,149,150,153,154,156,158,159,278	Q00535=P30279_B+Q00535=P30279_A
ENSG00000119318	ENSG00000150991	P54727	P0CG48	P0CG48=P54727	4xkl-A-C	P0CG48=P54727_4xkl-A-C	49,50,51,52,53,62+138,139,140	P0CG48=P54727_B+P0CG48=P54727_A
ENSG00000119318	ENSG00000151092	P54727	Q96IV0	Q96IV0=P54727	2f4m-A-B	Q96IV0=P54727_2f4m-A-B	279,282,283,284,285,286,287,288,290,291,292,295,298,301,302,305,306,309,310,313,332,333,334,338+164,389,395,399,406,407,408,411,412,415,434,437,438,439,441,442,443,444,445,446	Q96IV0=P54727_B+Q96IV0=P54727_A
ENSG00000119318	ENSG00000159352	P54727	P55036	P55036=P54727	1p9d-S-U	P55036=P54727_1p9d-S-U	6,7,8,9,10,34,37,38,39,47,49,50,68,69,71,72,73,74,75,76+271,274,275,276,277,278,282,283,285,286,287,289,290,291,293,294,296,298	P55036=P54727_B+P55036=P54727_A
ENSG00000119318	ENSG00000170315	P54727	P0CG47	P0CG47=P54727	5xbo-A-B	P0CG47=P54727_5xbo-A-B	172,173,174,196,199,200,202,219,220,223,226,366+6,8,42,44,68,70,71,72,73,85,86,87,97	P0CG47=P54727_B+P0CG47=P54727_A
ENSG00000119318	ENSG00000188021	P54727	Q9UHD9	P54727=Q9UHD9	2bwf-A-B	P54727=Q9UHD9_2bwf-A-B	14,15,16,18,19,33,60,63,64,65,66+75,78,79,80,101,104,105,106,107,109	P54727=Q9UHD9_A+P54727=Q9UHD9_B
ENSG00000119396	ENSG00000175137	P61106	Q7L8J4	Q7L8J4=P61106	6ixv-A-E	Q7L8J4=P61106_6ixv-A-E	4,6,8,9,10,11,13,35,36,37,38,39,40,42,43,44,46,48,58,63,65,72,73,76,79,82,83,95+53,55,56,57,60,61,64,65,67,68,71,72,74,75,78,79,82,85,247,254,257,258,261,264,265,267,268,271,272,275,280,287	Q7L8J4=P61106_B+Q7L8J4=P61106_A
ENSG00000119715	ENSG00000196482	O95718	P62508	O95718=P62508	5yso-A-B	O95718=P62508_5yso-A-B	188,189,190,191,192,193,194,195,196,197,198,200,222,223,225,227,228,229,230,231,233,234,235,295,298,303,304,306,308,310,311,314+226,227,228,229,230,231,236,240,243,248,250,281,284,285,290,291,310,311,313,314,315,316,317,318,319,320,321,322,323,324,325,328,331,349,350,351,352,353,354,355,356,357,361,366,369,390,419,420,421,422,423,424,426,456,457,458	O95718=P62508_A+O95718=P62508_B
ENSG00000119725	ENSG00000143442	Q86VK4	Q7Z3K3	Q86VK4=Q7Z3K3	5yef-A-B	Q86VK4=Q7Z3K3_5yef-A-B	283,284,300,303,304,306+609,610,613,614,615,616,617,618	Q86VK4=Q7Z3K3_A+Q86VK4=Q7Z3K3_B
ENSG00000119725	ENSG00000172466	Q86VK4	P17028	Q86VK4=P17028	2i13-A-B	Q86VK4=P17028_2i13-A-B	271,277,278,279,280,289,293,296+306,307,308,309,310,319	Q86VK4=P17028_A+Q86VK4=P17028_B
ENSG00000119729	ENSG00000124171	P17081	Q9BYG5	P17081=Q9BYG5	1nf3-A-C	P17081=Q9BYG5_1nf3-A-C	5,11,29,30,31,42,43,44,45,46,47,48,49,50,51,52,53,62,70,73,76,80,172,176,179,200,202,204,205+131,132,133,134,135,136,137,138,139,140,141,142,143,144,145,148,149,156,167,204,205,206,207,208,267,268,269	P17081=Q9BYG5_A+P17081=Q9BYG5_B
ENSG00000119917	ENSG00000119922	O14879	P09913	O14879=P09913	4g1t-A-B	O14879=P09913_4g1t-A-B	12,14,15,16,17,19,22,23,24,26,27,32,33,35,36,37,38,39,40,41,42,43,46,47,52,53,55,56,91,92,94,95,117,120,121,124,127,128,129,130,131,132,133,134,135,137,138,141,142,144,145,146,147,148,149,150,151,153,154,156,157,160,161,164,168,169,170,171,173,174,176,177,178,180,181,182,183,184,185,188,190,192,195,196,198,199,202,203,206,208,209,212,215,216,219,249,253,271,272,273,274,275,276,279,290,294,321,324…	O14879=P09913_A+O14879=P09913_B
ENSG00000119917	ENSG00000204010	O14879	Q5T764	O14879=Q5T764	4g1t-A-B	O14879=Q5T764_4g1t-A-B	12,13,14,15,16,17,19,22,23,24,26,27,37,38,41,42,44,46,47,50,52,53,55,56,91,94,95,117,120,121,122,123,124,125,127,128,129,130,131,132,133,134,135,137,138,139,141,142,145,146,148,149,150,151,153,154,156,157,160,161,163,164,168,169,170,171,173,174,176,177,178,180,181,183,184,185,187,188,189,190,191,192,195,196,198,199,202,203,208,209,212,215,216,219,249,253,290,353,354,355,389,390+13,16,17,18,20,23,…	O14879=Q5T764_A+O14879=Q5T764_B
ENSG00000119946	ENSG00000184007	Q9NRU3	Q12974	Q12974=Q9NRU3	5lxq-A-B	Q12974=Q9NRU3_5lxq-B-A	508,510,512,534,535,536,537,538,539,540,541,542,543,544,545+3,4,69,70,71,101,103,104,105,106,107,134,135,136,137,138,139,142	Q12974=Q9NRU3_B+Q12974=Q9NRU3_A
ENSG00000120075	ENSG00000185630	P09067	P40424	P09067=P40424	2r5y-A-B	P09067=P40424_2r5y-A-B	160,162,163,164,165,166,167,168,170,173,174,176,177,179,180,181,182,185,198,203,251,263,264,265,266,267,268+233,234,235,237,252,256,257,258,259,260,278,285,286,288,289,290,291,292,293,295,296,297,298,299,301,302,303	P09067=P40424_A+P09067=P40424_B
ENSG00000120075	ENSG00000204304	P09067	P40425	P09067=P40425	2r5y-A-B	P09067=P40425_2r5y-A-B	173,174,176,177,179,180,181,182,183,196,198,203,251,254+263,267,268,269,270,271,289,293,299,300,302,303,304,306	P09067=P40425_A+P09067=P40425_B
ENSG00000120149	ENSG00000131721	P35548	Q9BQY4	P35548=Q9BQY4	3a01-E-F	P35548=Q9BQY4_3a01-E-F	158,162,196,199,200,204+174,176,177,179,180,183,184	P35548=Q9BQY4_A+P35548=Q9BQY4_B
ENSG00000120149	ENSG00000164438	P35548	O43711	P35548=O43711	2h1k-A-B	P35548=O43711_2h1k-A-B	162,163,164,165,166,167,168,169,171,197,198,199+175,176,179,182,183,186,189,217,220,221,224	P35548=O43711_A+P35548=O43711_B
ENSG00000120149	ENSG00000180806	P35548	P31274	P35548=P31274	6es3-K-M	P35548=P31274_6es3-K-M	151,152,154,155,158,159,161,162,163,193,200,204+201,202,204,205,208,209,211,212,213,243,246,247,250	P35548=P31274_A+P35548=P31274_B
ENSG00000120457	ENSG00000157551	P48544	Q99712	P48544=Q99712	5twv-A-C	P48544=Q99712_5twv-A-C	48,50,51,52,53,54,59,60,61,62,63,64,65,66,68,69,72,73,75,76,78,79,80,82,83,142,146,149,150,151,152,153,155,156,157,159,165,168,169,173,177,180,181,183,184,185,187,188,193,235,237,244,245,246,248,249,250,251,252,254,255,256,258,283,300,304,306,313,314,315,317,319,365,376,380+63,67,74,78,110,112,113,115,116,118,119,122,126,127,128,129,130,132,133,161,164,165,167,168,173,174,176,179,188,189,190,191,…	P48544=Q99712_A+P48544=Q99712_B
ENSG00000120509	ENSG00000187391	Q5EBL8	Q86UL8	Q5EBL8=Q86UL8	4h11-A-B	Q5EBL8=Q86UL8_4h11-A-B	55,56,76,77,78,79,80,81+1147,1195,1196,1199,1201,1203,1222,1224	Q5EBL8=Q86UL8_A+Q5EBL8=Q86UL8_B
ENSG00000120616	ENSG00000172977	Q9H2F5	Q92993	Q92993=Q9H2F5	5j9q-A-C	Q92993=Q9H2F5_5j9q-A-C	72,73,74,75,76,77,78,80,81,82,83,86,89,90,91,92,93,94,97,98,99,100,101,102,103,104,105,106,107,110,111,112,113,115,116,117,118,119,122,133,153,154,156,186,192,193,194,195,197,203,206,207,208,209,210,211,212,213,214+223,225,227,228,229,230,236,238,239,240,241,243,245,247,249,250,251,252,253,254,255,262,263,264,265,266,268,269,271,272,274,275,276,277,278,279,280,281,282,283,284,285,286,287,289,290,…	Q92993=Q9H2F5_B+Q92993=Q9H2F5_A
ENSG00000120693	ENSG00000141646	O15198	Q13485	O15198=Q13485	1u7v-A-B	O15198=Q13485_1u7v-A-B	270,279,282,284,288,402,403,406,409,413,415,432,437,439,441,443,446,447,449,450,453,454,457,458,459,461+337,352,353,354,355,356,357,361,363,365,366,367,368,370,371,380,381,382,404,405	O15198=Q13485_A+O15198=Q13485_B
ENSG00000120693	ENSG00000174106	O15198	Q9Y2U8	O15198=Q9Y2U8	5zoj-A-D	O15198=Q9Y2U8_5zoj-A-D	193,194,195,196,197,198,365,366,367,368,369,372,373,374,375,376,377,378,379,380,381,382,424,425,426+634,635,636,637,638,640,766,768,769,770,771,772,773,775,776,789,852,855,858,859,860,862	O15198=Q9Y2U8_A+O15198=Q9Y2U8_B
ENSG00000120699	ENSG00000171311	Q96B26	Q9Y3B2	Q96B26=Q9Y3B2	2nn6-C-I	Q96B26=Q9Y3B2_2nn6-C-I	1,2,5,7,8,9+88,89,92,93,95,97,100	Q96B26=Q9Y3B2_A+Q96B26=Q9Y3B2_B
ENSG00000120798	ENSG00000131759	P13056	P10276	P10276=P13056	1dsz-A-B	P10276=P13056_1dsz-A-B	95,96,98,99,100,102,184,187,188,189,190,191,192,193,194+95,96,97,98,101,106,111,115,120,121,122,123,124,125,138,139,140,141,142,143,145,146	P10276=P13056_B+P10276=P13056_A
ENSG00000120896	ENSG00000138443	O60504	Q9NYB9	O60504=Q9NYB9	3iql-A-B	O60504=Q9NYB9_3iql-A-B	374,375,376,377,379,380,381,382,383,385,386,387,388,389,399,401,402,403,404,405,406,407,408,409,410,421,422,423,424,426,429,434,435,440+445,447,448,449,450,451,452,453,454,461,473,474,475,477,479,480,481,482,490,492,494,495,497	O60504=Q9NYB9_A+O60504=Q9NYB9_B
ENSG00000120910	ENSG00000221823	P48454	P63098	P48454=P63098	1mf8-A-B	P48454=P63098_1mf8-A-B	18,20,21,49,51,164,335,336,337,338,339,343,344,345,346,347,348,349,350,351,352,353,354,355,356,357,358,359,360,361,362,363,364,365,367,368,369,370+23,26,27,29,30,43,46,48,49,51,52,53,54,55,58,59,62,75,79,82,94,95,98,99,107,109,112,116,119,120,124,127,128,130,131,132,133,134,135,136,138,139,140,148,153,156,157,160,162,165,166,167,168,169,170	P48454=P63098_A+P48454=P63098_B
ENSG00000121390	ENSG00000147140	Q8WXF1	Q15233	Q8WXF1=Q15233	3sde-A-B	Q8WXF1=Q15233_3sde-A-B	68,70,72,81,128,131,132,135,136,162,165,166,167,168,169,170,171,175,178,179,184,186,187,188,189,190,191,193,194,195,200,215,216,217,218,219,220,221,222,223,224,225,226,227,228,229,231,237,238,239,240,241,242,243,244,245,246,249,250,252,254,255,257,258,259,260,261,262,263,264,265,266,271,272,273,275,276,278,279,280,282,283,285,286,289,290,293,294,296,297,300,301,304,305,307,308,311,312,315+67,73,1…	Q8WXF1=Q15233_A+Q8WXF1=Q15233_B
ENSG00000121413	ENSG00000137338	Q8TBC5	Q96JS3	Q8TBC5=Q96JS3	2fi2-A-B	Q8TBC5=Q96JS3_2fi2-A-B	52,53,54,55,56,57,59,60,63,64,66,67,70,71,74,75,77,78,80,83,84,85,86,88,89,90,92,93,95,96,97,99,100,101,102,117,118,121,122,124,125,128,129,130,131,137,138,139,140,141,142,143,144+47,48,49,50,51,52,54,57,58,59,61,62,65,66,69,70,72,73,74,75,78,79,80,81,83,84,85,87,88,90,91,92,94,95,96,97,98,99,100,101,102,103,106,112,113,116,117,119,120,123,127,128,129	Q8TBC5=Q96JS3_A+Q8TBC5=Q96JS3_B
ENSG00000121413	ENSG00000171222	Q8TBC5	P57086	Q8TBC5=P57086	3lhr-A-B	Q8TBC5=P57086_3lhr-A-B	52,53,55,56,57,58,63,66,67,70,71,74,75,77,78,80,83,84,85,88,89,90,92,93,94,95,96,97,100,101,102,117,118,121,122,124,125,129,132,150+63,111,112,113,114,115,116,117,122,123,125,126,129,130,133,134,136,137,139,142,143,144,145,147,148,149,151,152,153,154,155,156,159,160,161,171	Q8TBC5=P57086_A+Q8TBC5=P57086_B
ENSG00000121413	ENSG00000182318	Q8TBC5	P10073	Q8TBC5=P10073	2fi2-A-B	Q8TBC5=P10073_2fi2-A-B	52,53,55,56,57,59,63,64,66,67,70,71,74,75,77,78,80,81,83,84,85,86,88,89,90,92,93,95,96,97,99,100,101,102,117,118,121,122,124,125,128,129,131,134+52,53,55,56,57,59,63,64,66,67,70,71,74,75,77,78,79,80,81,83,84,85,86,88,89,90,92,93,95,96,97,100,101,102,105,117,118,121,122,124,125,128	Q8TBC5=P10073_A+Q8TBC5=P10073_B
ENSG00000121454	ENSG00000172789	Q969G2	Q00444	Q969G2=Q00444	1p7j-B-D	Q969G2=Q00444_1p7j-B-D	148,150,161,169,173,203,206,207,208,211+22,27,164,168,175,178,210,211,212,213,215	Q969G2=Q00444_A+Q969G2=Q00444_B
ENSG00000121454	ENSG00000198728	Q969G2	Q86U70	Q969G2=Q86U70	2ypa-C-D	Q969G2=Q86U70_2ypa-C-D	36,37,38,39,40,41,42,43,44,45,46,52,55,64,65,66,67,68,69,70,71,81,82,85,86,87,88,96,97,98,99,100,101,102,103,104,106,109,112,115,124,125,126,127,128,129,130,131,132,133,141+335,336,337,338,339,340,341,342,343,344,345,346,347,348,350,351,354,355,356,357,358,359,360,361,362,363,364,366,367,368,369	Q969G2=Q86U70_A+Q969G2=Q86U70_B
ENSG00000121481	ENSG00000131508	Q99496	P62837	P62837=Q99496	3rpg-A-C	P62837=Q99496_3rpg-A-C	43,46,52,53,54,55,56,75,78,79,82,84,86,87,88,89,91+4,5,8,9,12,15,61,62,63,88,91,92,93,94,95,96,97,98	P62837=Q99496_B+P62837=Q99496_A
ENSG00000121481	ENSG00000163602	Q99496	Q8N488	Q99496=Q8N488	3ixs-A-B	Q99496=Q8N488_3ixs-A-B	224,225,226,227,229,247,248,249,250,251,253,254,257,258,259,261,262,265,266,269,288,315,316,321,322,323,324,325+140,141,142,143,144,145,146,147,148,150,151,153,157,159,161,162,163,166,167,168,169,170,171,172,173,174,175	Q99496=Q8N488_A+Q99496=Q8N488_B
ENSG00000121481	ENSG00000168283	Q99496	P35226	P35226=Q99496	3rpg-B-C	P35226=Q99496_3rpg-B-C	15,17,18,19,21,22,23,24,25,26,27,28,29,30,31,32,33,34,35,36,37,38,39,40,41,42,44,45,48,49,57,63,65,66,68,70,101,102,103,105,106,108,109,112,113,114+1,2,3,4,5,6,7,8,9,10,11,12,13,15,17,21,22,23,24,26,27,29,30,32,33,34,35,39,40,41,42,44,45,66,67,69,70,71,72,74,75,77,78,81,82,83,84,86,89,90,93,94,97,101	P35226=Q99496_B+P35226=Q99496_A
ENSG00000121481	ENSG00000170035	Q99496	Q969T4	Q969T4=Q99496	3rpg-A-C	Q969T4=Q99496_3rpg-A-C	43,52,53,54,55,56,75,78,79,82,84,86,87,88,89,91+64,65,68,69,76,121,122,123,148,151,152,153,154,155,156,157,158	Q969T4=Q99496_B+Q969T4=Q99496_A
ENSG00000121481	ENSG00000182247	Q99496	Q96LR5	Q96LR5=Q99496	3rpg-A-C	Q96LR5=Q99496_3rpg-A-C	43,52,53,54,55,56,75,78,79,82,83,84,87,88,89,91+58,59,62,63,66,69,115,116,117,142,145,146,147,148,149,150,151	Q96LR5=Q99496_B+Q96LR5=Q99496_A
ENSG00000121481	ENSG00000185619	Q99496	Q3KNV8	Q3KNV8=Q99496	2ckl-A-B	Q3KNV8=Q99496_2ckl-A-B	11,15,16,17,18,19,20,21,22,23,24,25,26,27,28,29,30,31,32,33,34,35,36,37,38,40,44,45,47,48,49,63,65,68,70,101,102,103,105,106,108,109,112,113,115+4,5,6,7,8,9,10,11,12,13,14,18,20,21,22,23,25,26,28,29,31,32,34,35,38,39,40,41,43,44,65,67,68,69,70,71,72,73,74,76,77,80,81,82,83,84,85,89,92,93,96,97	Q3KNV8=Q99496_B+Q3KNV8=Q99496_A
ENSG00000121481	ENSG00000277258	Q99496	P35227	P35227=Q99496	3rpg-B-C	P35227=Q99496_3rpg-B-C	7,11,16,17,18,19,21,22,23,24,25,26,27,28,29,30,31,32,33,34,35,36,37,38,39,40,41,42,44,45,48,63,65,66,67,68,70,101,102,103,105,106,108,109,112,113,114+2,3,4,5,6,7,8,9,10,11,12,13,14,15,16,17,21,22,23,24,26,27,29,30,32,33,34,35,36,39,40,41,42,44,45,66,67,69,70,71,72,74,77,78,81,82,83,84,86,89,90,93,94,97,101,107,111	P35227=Q99496_B+P35227=Q99496_A
ENSG00000121634	ENSG00000165474	P48165	P29033	P48165=P29033	2zw3-A-B	P48165=P29033_2zw3-A-B	2,3,4,5,6,13,14,15,16,17,18,21,24,25,27,28,31,32,35,36,39,43,44,47,51,52,53,55,179,180,182,193,195,196,197,198,199,200,201,204,205,208+1,2,3,6,40,41,47,48,57,58,59,61,62,63,65,66,69,70,71,72,74,75,78,79,82,83,86,90,93,97,98,100,101,104,172,173	P48165=P29033_A+P48165=P29033_B
ENSG00000121864	ENSG00000152475	Q9UID6	Q96EG3	Q9UID6=Q96EG3	5v3j-E-F	Q9UID6=Q96EG3_5v3j-E-F	261,263,264,265,266,267,283,284,404,405,406,407,418,425+259,403,415,417,424,426,515,519,522	Q9UID6=Q96EG3_A+Q9UID6=Q96EG3_B
ENSG00000121864	ENSG00000180884	Q9UID6	Q3KQV3	Q9UID6=Q3KQV3	5v3j-E-F	Q9UID6=Q3KQV3_5v3j-E-F	263,264,266,284,425,426+357,483,562,563,565,581	Q9UID6=Q3KQV3_A+Q9UID6=Q3KQV3_B
ENSG00000121864	ENSG00000181472	Q9UID6	Q8N680	Q9UID6=Q8N680	2i13-A-B	Q9UID6=Q8N680_2i13-A-B	429,430,431,432,434,437,439,443,446+306,307,308,309,310,311,338,339,340,341,342,350,354	Q9UID6=Q8N680_A+Q9UID6=Q8N680_B
ENSG00000121864	ENSG00000196150	Q9UID6	P15622	Q9UID6=P15622	5v3j-E-F	Q9UID6=P15622_5v3j-E-F	263,264,266,283,406+379,402,480,482,491,498	Q9UID6=P15622_A+Q9UID6=P15622_B
ENSG00000121957	ENSG00000188487	P81274	Q1MX18	P81274=Q1MX18	3sf4-A-D	P81274=Q1MX18_3sf4-A-D	25,28,29,32,36,47,60,62,63,64,66,67,70,73,74,76,78,88,92,100,101,102,103,104,107,110,113,114,128,143,146,147,150,153,154,157,167,185,202,203,206,207,210,213,214,228,242,243,246,247,250,253,254,265,283,286,287,290,291,293,294,298,323,326,327,330,333,359,363+70,71,73,74,75,77,78,79,81,82,83,84,85,86,87,88,89,90,91,92,93,94,95,96,97,98,99,100,105,108,109,110,111,112,113,114,115,116	P81274=Q1MX18_A+P81274=Q1MX18_B
ENSG00000122145	ENSG00000151650	Q9Y458	O95231	Q9Y458=O95231	4s0h-A-B	Q9Y458=O95231_4s0h-A-B	97,100,104,107,181,183,191,192,274+111,146,147,148,152,154,155,157,159,160,161,162,164	Q9Y458=O95231_A+Q9Y458=O95231_B
ENSG00000122591	ENSG00000165914	Q9BYI3	Q86TV6	Q86TV6=Q9BYI3	5dse-A-B	Q86TV6=Q9BYI3_5dse-A-B	23,24,69,73,124,125,126,127,128,130,132,133,134,135,136,137,138,139,140,141,142,160,161,162,169,172,173,174,175,177,186,189,190,191,192,193,194,214,215,216,228,229,230,231,238,239,242,245,246,249,250,268,269,270,271,273,274,276,277,278,280,281,282,284,285+243,246,247,248,250,258,265,270,271,272,273,274,275,276,277,281,282,288,291,293,298,299,302,316,317,318,319,320,321,323,325,326,327,329,330,331…	Q86TV6=Q9BYI3_B+Q86TV6=Q9BYI3_A
ENSG00000122859	ENSG00000140262	Q9Y4Z2	Q99081	Q99081=Q9Y4Z2	2ql2-A-B	Q99081=Q9Y4Z2_2ql2-A-B	98,99,102,103,105,106,109,121,122,125,126,128,129,131,132,133,135,136,138,139+592,593,596,597,599,600,603,604,607,616,617,620,621,623,624,626,627,628,630,631,633,634,637	Q99081=Q9Y4Z2_B+Q99081=Q9Y4Z2_A
ENSG00000122859	ENSG00000196628	Q9Y4Z2	P15884	P15884=Q9Y4Z2	2ql2-A-B	P15884=Q9Y4Z2_2ql2-A-B	95,98,99,102,103,105,106,109,110,121,122,125,126,128,129,131,132,133,135,136,138,139+579,580,582,583,584,586,587,590,594,603,604,607,608,610,611,613,614,617,618,620,621,625,627	P15884=Q9Y4Z2_B+P15884=Q9Y4Z2_A
ENSG00000123080	ENSG00000135446	P42773	P11802	P11802=P42773	1g3n-A-B	P11802=P42773_1g3n-A-B	10,11,14,15,16,35,37,39,43,44,45,46,47,48,49,50,67,68,69,71,76,79,80,81,82,84,115+7,8,9,10,11,12,21,22,24,28,29,30,31,96,97,98,99,101,102,106,148,149,150	P11802=P42773_B+P11802=P42773_A
ENSG00000123091	ENSG00000131508	Q9Y3C5	P62837	P62837=Q9Y3C5	4v3k-A-C	P62837=Q9Y3C5_4v3k-A-C	100,101,102,103,104,125,128,129,137,138,140+5,8,61,62,93,94,95,96,97,98	P62837=Q9Y3C5_B+P62837=Q9Y3C5_A
ENSG00000123136	ENSG00000198563	O00148	Q13838	O00148=Q13838	5sup-A-C	O00148=Q13838_5sup-A-C	24,26,28,29,30,31,43,45,48,66,67,68,69,70,72,73,89,92,255,257,258,259,260,381,383,424+27,28,29,30,31,268,272,273,276,277,279,280,283,413,415,416,417,419,420	O00148=Q13838_A+O00148=Q13838_B
ENSG00000123307	ENSG00000196628	Q9HD90	P15884	P15884=Q9HD90	2ql2-A-B	P15884=Q9HD90_2ql2-A-B	99,103,106,107,109,110,113,114,125,126,129,130,132,133,134,135,136,137,139,140,142,143,144,145+576,579,580,583,584,586,587,590,594,603,604,607,610,611,613,614,615,617,618,621,624,625,626	P15884=Q9HD90_B+P15884=Q9HD90_A
ENSG00000123349	ENSG00000143256	Q99471	Q9UHV9	Q9UHV9=Q99471	6nr8-2-5	Q9UHV9=Q99471_6nr8-2-5	63,71+73,78	Q9UHV9=Q99471_B+Q9UHV9=Q99471_A
ENSG00000123349	ENSG00000155959	Q99471	P61758	P61758=Q99471	6nr8-3-5	P61758=Q99471_6nr8-3-5	42,43,45,46,49,50,53,61,63,64,65,66,67,68,69,70,71,72,73,74,75,76,77,78,79,81,82,83,84,85,91,93,99,103,106+80,83,84,87,88,91,105,106,107,108,109,110,111,112,113,114,115,116,117,118,119,120,122,123,124,125,126,132,140,144	P61758=Q99471_B+P61758=Q99471_A
ENSG00000123395	ENSG00000175224	Q9BSB4	O75143	O75143=Q9BSB4	5xuy-A-B	O75143=Q9BSB4_5xuy-A-B	27,30,31,33,34,36,47,48,49,50,51,52,53,54,56,61,62,63,65,68,142,149,152,153,156,157,159,160,168,183,184+35,36,37,38,39,40,41,42,43,45,49,52,53,54,115,123,126,127,129,130,131,133,134,138,139,142,171,172,173,174,175	O75143=Q9BSB4_B+O75143=Q9BSB4_A
ENSG00000123700	ENSG00000157551	P63252	Q99712	P63252=Q99712	5twv-A-C	P63252=Q99712_5twv-A-C	45,46,47,49,54,55,56,57,58,59,60,61,67,68,70,71,73,74,75,77,78,135,139,142,143,144,145,146,148,149,150,152,161,162,165,166,169,173,174,176,177,178,180,186,187,228,230,235,238,239,240,241,242,244,245,246,247,249,251,293,297,299,306,307,308,309,310,312,371+63,70,71,74,78,112,113,115,116,119,122,126,127,128,129,130,132,133,161,164,165,167,168,170,173,174,176,177,179,188,189,190,201,202,203,204,205,2…	P63252=Q99712_A+P63252=Q99712_B
ENSG00000123700	ENSG00000260458	P63252	B7U540	P63252=B7U540	3syq-A-B	P63252=B7U540_3syq-A-B	81,85,88,89,92,96,127,128,130,131,133,134,137,138,141,142,143,144,145,147,148,172,175,176,179,180,183,184,203,204,205,206,207,211,219,220,221,223,224,254,255,256,257,258,260,261,262,263,264,265,267,301,302,303,304,305,306,325,328,330,331,333,334,336,337+39,40,41,42,43,46,47,53,54,55,57,70,71,72,73,76,77,136,139,140,143,144,145,146,147,149,150,151,152,153,159,162,163,166,167,168,170,171,174,175,17…	P63252=B7U540_A+P63252=B7U540_B
ENSG00000123975	ENSG00000250506	P33552	Q00526	Q00526=P33552	1buh-A-B	Q00526=P33552_1buh-A-B	7,12,13,14,15,19,21,23,57,58,59,60,61,62,63,66,68,70+174,206,207,208,209,210,212,213,217,235,237,239,240,241,242,243	Q00526=P33552_B+Q00526=P33552_A
ENSG00000124171	ENSG00000126785	Q9BYG5	Q9H4E5	Q9H4E5=Q9BYG5	1nf3-A-C	Q9H4E5=Q9BYG5_1nf3-A-C	130,131,132,133,134,135,136,137,138,139,140,141,142,143,144,145,148,149,156,166,167,205,206,207,208,257+1,2,23,41,42,43,44,54,55,56,57,58,59,60,61,62,63,64,65,66,74,82,85,88,92,121,184,188,191,192	Q9H4E5=Q9BYG5_B+Q9H4E5=Q9BYG5_A
ENSG00000124214	ENSG00000180228	O95793	O75569	O95793=O75569	6htu-A-C	O95793=O75569_6htu-A-C	190,193,194,196,197,198,199,200,201,202,203,234+123,124,125,126,127,175,182,186	O95793=O75569_A+O95793=O75569_B
ENSG00000124222	ENSG00000136631	O14662	Q9NRW7	Q9NRW7=O14662	4jeh-A-B	Q9NRW7=O14662_4jeh-A-B	60,62,63,64,67,69,70,71,72,73,75,79,82,86,156,157,160,161,163,164,167,168,170,174,177,181,184,205,206,207,247,251,254,255,257,258,259,261,262,266,267,268,269,270,271,272,275,276,278,279,280+22,29,32,33,35,36,39,40,41,42,44,45,46,50,51,52,54,58,59,60,61,63,244,245,247,255,259,262,263,264,296,298,299,300,301,302,303,304,305,317,319,320,321,322,323,550,551,552,553,557,559	Q9NRW7=O14662_B+Q9NRW7=O14662_A
ENSG00000124222	ENSG00000168899	O14662	O95183	O95183=O14662	3hd7-A-B	O95183=O14662_3hd7-A-B	236,239,240,242,243,246,249,250,253,254,257,260,261,264,267,268,270,271,274,275,277,278,281,282,284,285,286,288,289,291,292,295,296,298,299,301,302,304,305,308,316+6,9,10,13,16,17,20,21,23,24,27,30,31,34,37,38,41,42,44,45,48,49,51,52,55,56,58,59,62,63,66,68,69,70,72,73,80	O95183=O14662_B+O95183=O14662_A
ENSG00000124507	ENSG00000165912	Q9BY11	Q9UKS6	Q9BY11=Q9UKS6	4bne-A-B	Q9BY11=Q9UKS6_4bne-A-B	16,17,18,19,20,21,24,27,28,31,34,37,38,41,42,44,45,48,49,52,53,55,56,59,60,63,66,67,74,75,76,80,83,84,87,88,90,91,94,98,146,150,153,157,160,161,164,165,168,206,209,210,213,220,223,224,228,231,235,238,239,240,241,242,243,245,246,249,250,252,253,256,257,258,259,260,264,265,268,271,272,275,276,277,278,279,280,281,283,284,286,287,288,291,292,293,295,296,297,298,299,300,301,302,303,304,305+14,15,16,17…	Q9BY11=Q9UKS6_A+Q9BY11=Q9UKS6_B
ENSG00000124688	ENSG00000164109	Q15013	Q13257	Q15013=Q13257	6f0x-P-Z	Q15013=Q13257_6f0x-P-Z	79,82,83,85,88,89,90,93,96,97,185,187,188,191,192,194,195,196,198,199,200,201,202,203,204,205,273,274+33,34,40,41,45,47,50,51,52,54,122,126,127,129,130,133,134,136,137,138,140,141,143,179,181,182,183,184,199,205	Q15013=Q13257_A+Q15013=Q13257_B
ENSG00000124762	ENSG00000132646	P38936	P12004	P12004=P38936	5e0u-A-D	P12004=P38936_5e0u-A-D	136,138,140,141,142,143,144,145,146,147,148,149,150,151,152,153,154,155,156,157,158,159,160,161,162,163,164+27,29,40,43,44,45,46,47,67,68,69,95,96,97,118,119,120,121,122,123,124,125,126,127,128,129,131,133,211,232,233,234,250,251,252,253,254,255,256,257,258,259	P12004=P38936_B+P12004=P38936_A
ENSG00000124762	ENSG00000250506	P38936	Q00526	Q00526=P38936	1jsu-A-C	Q00526=P38936_1jsu-A-C	38,41,42,45,48,49,51,53,54,55,56,57,58,62,63,64,65,66,67,68,69,70,71,72,73,74,75,76,77,78,82,88+9,11,12,13,14,15,16,17,18,19,20,21,22,23,28,30,31,32,33,36,64,67,68,69,70,71,72,73,75,77,79,80,81,82,83,84,85,86,131,132,133,134,144,145,299,300,301,302,303,304,305	Q00526=P38936_B+Q00526=P38936_A
ENSG00000125249	ENSG00000143344	P10114	Q9NZL6	Q9NZL6=P10114	5cm8-A-B	Q9NZL6=P10114_5cm8-A-B	5,11,12,13,17,18,20,21,29,30,31,32,33,34,35,36,37,39,40,41,54,56,57,59,60,61,62,63,64,65,66,67,69,70,71,73,99,102,103,171,173,174,176,177,178,179,180+261,262,264,265,277,280,283,284,287,288,329,332,333,334,336,337,338,341,367,368,369,370,371,372,375,419,420,421,424,425,426,428,429,430,432,433,434,450,457,488,489,492,508,509,511,512,516,517,518	Q9NZL6=P10114_B+Q9NZL6=P10114_A
ENSG00000125354	ENSG00000180096	Q14141	Q8WYJ6	Q8WYJ6=Q14141	2qag-A-B	Q8WYJ6=Q14141_2qag-A-B	50,51,52,70,71,74,75,105,106,107,157,158,159,163,185,187,188,189,190,191,242,243,244,245,254,255,256,257,258,259,260,261+33,35,36,93,144,145,146,147,148,149,150,151,171,172,173,174,175,176,177,178,179,245,246,247,248,249,250,251,252,253,258,259	Q8WYJ6=Q14141_B+Q8WYJ6=Q14141_A
ENSG00000125457	ENSG00000134030	A9UHW6	O43310	A9UHW6=O43310	2i2o-A-B	A9UHW6=O43310_2i2o-A-B	171,175,178,179,181,182,183,192,193,196,199,200,203,204,209,211,212,215,216+544,548,551,552,554,555,556,561,564,565,568,571,572,575,576,584,585,588,589	A9UHW6=O43310_A+A9UHW6=O43310_B
ENSG00000125457	ENSG00000157349	A9UHW6	Q9UMR2	A9UHW6=Q9UMR2	4jhj-A-C	A9UHW6=Q9UMR2_4jhj-A-C	73,76,77,80,81,83,84,87,88,104,117,118,120,121,122,123,124,125,128+4,5,6,7,9,10,11,13,14,17,18	A9UHW6=Q9UMR2_A+A9UHW6=Q9UMR2_B
ENSG00000125740	ENSG00000146592	P53539	Q02930	P53539=Q02930	5vpa-A-B	P53539=Q02930_5vpa-A-B	162,168,172,180,183,184,187,190,191,193,194,197,198,200,201,204,205,207,208,211,212,214,215,218+383,388,392,396,399,400,403,404,406,407,410,411,413,414,417,418,420,421,424,425,427,428,431,432,434,435,438	P53539=Q02930_A+P53539=Q02930_B
ENSG00000125740	ENSG00000171223	P53539	P17275	P53539=P17275	5vpa-A-B	P53539=P17275_5vpa-A-B	149,151,152,153,154,155,157,165,168,172,173,175,176,177,180,183,184,186,187,190,191,193,194,197,198,200,201,204,205,207,208,211,212,214,215,219,221,222,223+266,268,270,272,277,285,289,292,293,296,297,299,300,303,304,306,307,310,311,313,314,317,318,320,321,324,325,327,328,331,334	P53539=P17275_A+P53539=P17275_B
ENSG00000125743	ENSG00000139343	P62316	P62306	P62316=P62306	4f7u-B-F	P62316=P62306_4f7u-B-F	23,26,27,28,29,30,31,32,34,45,47,61,62,63,103,104,105,106,107,108,109,110,111,112,115,116,117,118+23,25,27,29,35,36,37,39,41,42,43,49,56,58,59,61,62,63,64,65,67,68	P62316=P62306_A+P62316=P62306_B
ENSG00000125814	ENSG00000166900	Q9H115	Q13277	Q13277=Q9H115	6mdm-I-K	Q13277=Q9H115_6mdm-I-K	31,79,80,82,83,111,114,116,119,122,123+233,237,238,240,241,244,245,248,249,262	Q13277=Q9H115_B+Q13277=Q9H115_A
ENSG00000125814	ENSG00000178750	Q9H115	Q8N4C7	Q8N4C7=Q9H115	6ip1-B-E	Q8N4C7=Q9H115_6ip1-B-E	118,155,156,157,159,160,163,197,198,200,201,205,239,268,269,270+223,224,227,230,234,237,238,241,242,245,249	Q8N4C7=Q9H115_B+Q8N4C7=Q9H115_A
ENSG00000125816	ENSG00000214513	Q9H2Z4	A8MTQ0	Q9H2Z4=A8MTQ0	3a01-A-F	Q9H2Z4=A8MTQ0_3a01-A-F	180,181,182,183,184,185,186,187,188,189,190,192+169,172,173,207,210,211,214,215,217	Q9H2Z4=A8MTQ0_A+Q9H2Z4=A8MTQ0_B
ENSG00000125835	ENSG00000204392	P14678	Q9Y333	P14678=Q9Y333	4c8q-A-B	P14678=Q9Y333_4c8q-A-B	18,20,24,26,37,38,49,51,53,74,75,77,78,79,80,81,82,83,84,88,103,104+19,21,50,51,52,54,55,56,57,58,59,60,61,62,63,65,66	P14678=Q9Y333_A+P14678=Q9Y333_B
ENSG00000125850	ENSG00000167625	Q9BRP0	Q8TF50	Q9BRP0=Q8TF50	2i13-A-B	Q9BRP0=Q8TF50_2i13-A-B	167,172,173,174,175,176,187,190,234,235,236,237+399,401,499,500,501,502,503,512	Q9BRP0=Q8TF50_A+Q9BRP0=Q8TF50_B
ENSG00000125868	ENSG00000184009	P60981	P63261	P63261=P60981	5yu8-A-H	P63261=P60981_5yu8-A-H	18,19,20,21,22,23,86,93,94,95,96,97,98,99,126,129,130,132+2,26,27,28,30,44,47,48,56,57,91,92,93,94,95,96,97,100,214,336,337	P63261=P60981_B+P63261=P60981_A
ENSG00000125888	ENSG00000175334	Q9H503	O75531	Q9H503=O75531	1ci4-A-B	Q9H503=O75531_1ci4-A-B	15,16,17,18,39,41,44,45,47,48,49,51,52,54,55,85,89,90+14,15,16,17,38,39,40,43,44,46,47,48,50,51,52,53,54,84,88,89	Q9H503=O75531_A+Q9H503=O75531_B
ENSG00000125945	ENSG00000213015	Q9C0F3	Q9UK33	Q9C0F3=Q9UK33	1mey-C-G	Q9C0F3=Q9UK33_1mey-C-G	282,283,299,300,301,302+118,127,128,130,131,134	Q9C0F3=Q9UK33_A+Q9C0F3=Q9UK33_B
ENSG00000125952	ENSG00000136997	P61244	P01106	P01106=P61244	6g6j-A-B	P01106=P61244_6g6j-A-B	38,39,42,43,45,46,49,51,60,61,63,64,65,67,68,70,71,72,74,75,77,78,81,82,84,85,88,89,91,92,95,96,98,99,102,103,104+369,370,373,374,376,377,380,381,392,393,396,397,399,400,402,403,404,406,407,409,410,413,414,416,417,420,421,423,424,427,428,430,431,434,435,438,439	P01106=P61244_B+P01106=P61244_A
ENSG00000125968	ENSG00000140262	P41134	Q99081	Q99081=P41134	6mgn-A-B	Q99081=P41134_6mgn-A-B	66,67,68,69,72,73,75,76,79,80,92,93,95,96,97,98,99,100,101,102,103,105,106,108,109,111,113,115+588,589,590,592,593,596,597,599,600,603,607,616,617,620,621,623,624,626,627,628,630,631,633,634,637,638,642	Q99081=P41134_B+Q99081=P41134_A
ENSG00000125968	ENSG00000196628	P41134	P15884	P15884=P41134	6mgn-A-B	P15884=P41134_6mgn-A-B	66,67,68,69,72,73,75,76,79,80,91,92,93,95,96,98,99,100,101,102,103,105,106,108,109,111,112,113,114,115+575,576,577,579,580,583,584,586,587,590,603,604,607,608,610,611,613,614,615,617,618,620,621,624,625,627	P15884=P41134_B+P15884=P41134_A
ENSG00000126003	ENSG00000136451	Q9UPG8	Q14119	Q9UPG8=Q14119	2i13-A-B	Q9UPG8=Q14119_2i13-A-B	124,125,126,127,128,130,131,133,167,168,169,172,175,183,185,186+219,230,231,232,233,234,235,236,237,238,239,244,252,260,261,262,264,267,273	Q9UPG8=Q14119_A+Q9UPG8=Q14119_B
ENSG00000126003	ENSG00000171425	Q9UPG8	Q9P0T4	Q9UPG8=Q9P0T4	5v3g-A-G	Q9UPG8=Q9P0T4_5v3g-A-G	83,87,90,93,94,95,96,97,98,99,100,101,104,106,108,110+113,120,122,123,124,126,128,129,130,132,133,136	Q9UPG8=Q9P0T4_A+Q9UPG8=Q9P0T4_B
ENSG00000126003	ENSG00000249709	Q9UPG8	Q8TBZ8	Q9UPG8=Q8TBZ8	2i13-A-B	Q9UPG8=Q8TBZ8_2i13-A-B	18,19,21,124,125,126,127,128,135,162,165,168,169,170,172,175,176+96,98,195,196,197,198,199,200,202,203,204,205,212,216	Q9UPG8=Q8TBZ8_A+Q9UPG8=Q8TBZ8_B
ENSG00000126262	ENSG00000171517	O15552	Q9UBY5	O15552=Q9UBY5	2j4y-A-B	O15552=Q9UBY5_2j4y-A-B	172,173,176,177,185,189,192,193,196,197,200,201,203,204,207,208,209,242,246+185,186,189,192,193,199,200,201,204,207,208,211,212,214,215,217,218,219,260,263,264	O15552=Q9UBY5_A+O15552=Q9UBY5_B
ENSG00000126337	ENSG00000135443	O76013	P78386	O76013=P78386	3tnu-A-B	O76013=P78386_3tnu-A-B	310,312,313,315,316,319,320,322,323,326,327,329,330,333,334,337,340,341,343,344,347,348,351,354,355,358,359,361,362,365,366,368,369,372,373,375,376,379,380,382,383,386,387,389,390,393,394,396,397+338,339,342,343,345,346,349,350,352,353,355,356,357,359,360,363,364,366,367,370,371,374,375,377,378,381,382,384,385,388,389,391,392,395,396,398,399,402,403,405,406,409,410,412,413,416,417,419,420,423,424…	O76013=P78386_A+O76013=P78386_B
ENSG00000126337	ENSG00000167767	O76013	Q6KB66	O76013=Q6KB66	3tnu-A-B	O76013=Q6KB66_3tnu-A-B	312,313,315,316,319,320,322,323,326,327,329,330,333,334,336,337,340,341,343,344,347,348,351,354,355,358,359,361,362,365,366,369,372,373,375,376,378,379,380,382,383,386,387,389,390,393,394,397+299,302,303,305,306,309,310,312,313,316,317,319,320,323,324,326,327,330,331,334,335,337,338,341,344,345,348,349,351,352,355,356,358,359,362,363,365,366,369,370,372,373,376,377,379,380,383,384,386,387	O76013=Q6KB66_A+O76013=Q6KB66_B
ENSG00000126337	ENSG00000167768	O76013	P04264	O76013=P04264	3tnu-A-B	O76013=P04264_3tnu-A-B	312,313,315,316,319,320,322,323,326,327,329,330,333,334,336,337,340,343,344,347,348,351,354,355,358,359,361,362,365,368,369,372,373,375,376,378,379,380,382,383,386,387,389,390,393,394,396,397,403+397,401,402,404,405,408,409,411,412,415,416,418,419,422,423,425,426,429,430,433,434,436,437,440,441,443,444,447,448,450,451,454,455,457,458,461,462,464,465,468,469,471,472,475,476,478,479,482,483,485,486…	O76013=P04264_A+O76013=P04264_B
ENSG00000126337	ENSG00000170421	O76013	P05787	O76013=P05787	3tnu-A-B	O76013=P05787_3tnu-A-B	310,312,313,315,316,319,320,322,323,326,327,329,330,333,334,336,337,340,341,343,344,347,348,351,354,355,358,359,361,362,365,366,368,369,372,373,375,376,379,380,382,383,386,387,389,390,393,394,396,397+306,309,310,311,313,314,317,318,320,321,322,324,325,327,328,331,332,334,335,338,339,340,342,343,345,346,349,350,352,353,356,357,359,360,362,363,364,367,370,371,373,374,377,378,380,381,384,385,387,388…	O76013=P05787_A+O76013=P05787_B
ENSG00000126337	ENSG00000170423	O76013	Q8N1N4	O76013=Q8N1N4	3tnu-A-B	O76013=Q8N1N4_3tnu-A-B	308,310,312,313,315,316,319,320,322,323,326,327,330,333,334,336,337,340,341,343,344,347,348,351,355,358,359,361,362,365,366,369,372,373,375,376,379,380,382,383,386,387,389,390,393,394,396,397+325,328,332,333,335,336,339,340,342,343,346,347,349,350,353,354,356,357,360,361,363,364,365,367,368,371,372,374,375,378,379,381,382,385,386,388,389,392,393,395,396,399,400,402,403,406,407,409,410,413,414,416…	O76013=Q8N1N4_A+O76013=Q8N1N4_B
ENSG00000126337	ENSG00000170442	O76013	O43790	O76013=O43790	3tnu-A-B	O76013=O43790_3tnu-A-B	208,210,211,212,214,308,312,313,315,316,319,320,322,323,326,329,330,333,334,336,337,340,341,343,344,347,348,351,354,355,358,359,361,362,365,366,368,369,371,372,373,375,376,379,380,382,383,386,387,389,390,393,394,396,397+230,232,233,234,235,316,321,322,325,326,328,329,332,333,335,336,339,340,342,343,346,347,349,350,353,354,357,358,360,361,364,365,367,368,371,372,374,375,378,379,381,382,385,386,388…	O76013=O43790_A+O76013=O43790_B
ENSG00000126337	ENSG00000170454	O76013	O95678	O76013=O95678	3tnu-A-B	O76013=O95678_3tnu-A-B	218,219,220,221,310,312,313,315,316,319,320,322,323,326,327,329,330,333,334,336,337,340,343,344,347,348,351,354,355,358,359,361,362,365,366,368,369,372,373,375,376,379,380,382,383,386,387,389,390,393,394,397+284,285,286,287,288,289,366,370,371,373,374,377,378,380,381,384,385,387,388,391,392,394,395,398,399,402,403,405,406,409,410,412,413,416,417,419,420,423,424,426,427,430,431,433,434,437,438,440…	O76013=O95678_A+O76013=O95678_B
ENSG00000126337	ENSG00000170465	O76013	P48668	O76013=P48668	3tnu-A-B	O76013=P48668_3tnu-A-B	225,308,312,313,315,316,319,320,322,323,326,327,329,330,333,334,336,337,340,343,344,347,348,351,354,355,358,359,361,362,365,366,369,372,373,375,376,379,380,382,383,386,387,389,390,393,394,396,397+305,377,380,381,384,385,387,388,391,392,394,395,398,399,401,402,405,406,408,409,412,413,416,417,419,420,423,424,426,427,430,431,433,434,437,438,440,441,444,445,447,448,451,452,454,455,458,459,461,462,465…	O76013=P48668_A+O76013=P48668_B
ENSG00000126337	ENSG00000170477	O76013	P19013	O76013=P19013	3tnu-A-B	O76013=P19013_3tnu-A-B	310,312,313,315,316,319,320,322,323,326,327,329,330,333,334,336,337,340,343,344,347,348,351,355,358,359,361,362,365,366,369,372,373,375,376,379,380,382,383,386,387,389,390,393,394,396,397+368,369,372,373,375,376,379,380,382,383,386,387,389,390,393,394,396,397,400,401,404,405,407,408,411,412,414,415,418,419,421,422,425,426,428,429,432,433,435,436,439,440,442,443,446,447,449,450,453,454,456,457	O76013=P19013_A+O76013=P19013_B
ENSG00000126337	ENSG00000172867	O76013	P35908	O76013=P35908	3tnu-A-B	O76013=P35908_3tnu-A-B	300,302,304,305,306,308,310,312,313,315,316,319,320,322,323,326,327,329,330,333,334,336,337,340,341,343,344,347,348,351,354,355,358,359,361,362,365,366,368,369,372,373,375,376,379,380,382,383,386,387,389,390,393,394,396,397+384,390,391,393,395,396,399,400,402,403,406,407,409,410,413,414,416,417,420,421,423,424,427,428,431,432,434,435,438,439,441,442,445,446,448,449,452,453,455,456,459,460,462,463…	O76013=P35908_A+O76013=P35908_B
ENSG00000126337	ENSG00000185069	O76013	Q01546	O76013=Q01546	3tnu-A-B	O76013=Q01546_3tnu-A-B	215,312,313,315,316,319,320,322,323,326,327,329,330,333,334,336,337,340,341,343,344,347,348,351,354,355,358,359,361,362,365,366,369,372,373,375,376,379,380,382,383,386,387,389,390,393,394,396,397+318,400,401,404,405,407,408,411,412,414,415,418,419,421,422,425,426,428,429,432,433,435,436,437,439,440,443,444,446,447,450,451,453,454,457,458,460,461,464,465,467,468,471,472,474,475,478,479,481,482,485…	O76013=Q01546_A+O76013=Q01546_B
ENSG00000126337	ENSG00000185640	O76013	Q5XKE5	O76013=Q5XKE5	3tnu-A-B	O76013=Q5XKE5_3tnu-A-B	306,307,308,310,312,313,315,316,319,320,323,326,327,329,330,333,334,336,337,340,343,344,347,348,351,354,355,358,359,361,362,365,366,368,369,372,373,375,376,379,380,382,383,386,387,389,390,393,394,396,397+356,358,361,362,365,366,368,369,372,373,375,376,379,380,382,383,386,387,389,390,393,394,397,398,400,401,404,405,407,408,411,412,414,415,418,419,421,422,425,426,428,429,432,433,435,436,439,440,442…	O76013=Q5XKE5_A+O76013=Q5XKE5_B
ENSG00000126337	ENSG00000186049	O76013	Q86Y46	O76013=Q86Y46	3tnu-A-B	O76013=Q86Y46_3tnu-A-B	312,313,315,316,319,320,322,323,326,327,330,333,334,336,337,340,343,344,347,348,351,354,355,358,359,361,362,365,366,368,369,372,373,375,376,379,380,382,383,386,387,389,390,393,394,396,397+349,353,354,356,357,360,361,363,364,367,368,370,371,374,375,377,378,381,382,385,386,388,389,392,393,395,396,399,400,402,403,406,407,409,410,413,414,416,417,420,421,423,424,427,428,430,431,434,435,437,438	O76013=Q86Y46_A+O76013=Q86Y46_B
ENSG00000126337	ENSG00000186442	O76013	P12035	O76013=P12035	3tnu-A-B	O76013=P12035_3tnu-A-B	306,312,313,315,316,319,320,322,323,326,327,329,330,333,334,336,337,340,343,344,347,348,351,354,355,358,359,361,362,365,366,368,369,372,373,375,376,379,380,382,383,386,387,389,390,393,394,396,397+415,417,421,422,424,425,428,429,431,432,435,436,438,439,442,443,445,446,449,450,453,454,456,457,460,461,463,464,467,468,470,471,474,475,477,478,481,482,484,485,488,489,491,492,495,496,498,499,502,503,505…	O76013=P12035_A+O76013=P12035_B
ENSG00000126337	ENSG00000189182	O76013	Q7Z794	O76013=Q7Z794	3tnu-A-B	O76013=Q7Z794_3tnu-A-B	308,310,312,313,316,319,320,322,323,326,327,329,330,333,334,336,337,340,341,343,344,347,348,351,354,355,358,359,361,362,365,366,369,372,373,375,376,379,380,382,383,386,387,389,390,393,394,396+378,381,382,385,386,388,389,392,393,395,396,399,400,402,403,406,407,409,410,413,414,417,418,420,421,424,425,427,428,431,432,434,435,438,439,441,442,445,446,448,449,452,453,455,456,459,460,462,463,466,467,470	O76013=Q7Z794_A+O76013=Q7Z794_B
ENSG00000126337	ENSG00000205420	O76013	P02538	O76013=P02538	3tnu-A-B	O76013=P02538_3tnu-A-B	308,312,313,315,316,319,320,322,323,326,327,329,330,333,334,336,337,340,341,343,344,347,348,351,354,355,358,359,361,362,365,366,369,372,373,375,376,378,379,380,382,383,386,387,389,390,393,394,396,397+377,381,384,385,387,388,391,392,394,395,398,399,401,402,405,406,408,409,412,413,416,417,419,420,423,424,426,427,430,431,433,434,437,438,440,441,444,445,447,448,451,452,454,455,458,459,461,462,465,466…	O76013=P02538_A+O76013=P02538_B
ENSG00000126581	ENSG00000198382	Q14457	Q9P2Y5	Q14457=Q9P2Y5	5yr0-A-B	Q14457=Q9P2Y5_5yr0-A-B	180,183,184,187,188,190,191,194,195,197,198,201,202,204,205,208,211,212,215,216,218,219,222+233,234,236,237,240,241,243,244,247,248,250,251,253,254,255,257,258,261,262,264,265,268,269,272	Q14457=Q9P2Y5_A+Q14457=Q9P2Y5_B
ENSG00000126785	ENSG00000180370	Q9H4E5	Q13177	Q13177=Q9H4E5	5upl-A-B	Q13177=Q9H4E5_5upl-A-B	42,43,44,171,188,189,192,194,196,197,198,214+223,224,403,417,449,453,457	Q13177=Q9H4E5_B+Q13177=Q9H4E5_A
ENSG00000126803	ENSG00000156735	P54652	O95429	P54652=O95429	3a8y-A-C	P54652=O95429_3a8y-A-C	58,61,62,260,261,264,265,268,272,286,287,288,289,290,295,297+409,411,413,414,417,418,420,421,424,425,435,438,439,442,443,446,449,450,453	P54652=O95429_A+P54652=O95429_B
ENSG00000127191	ENSG00000175104	Q12933	Q9Y4K3	Q12933=Q9Y4K3	5e1t-A-B	Q12933=Q9Y4K3_5e1t-A-B	313,314,317,320,324,327,328,331,335,338,341,342,345,350,356,357,358,359,360,361,362,364,365,366,368,369,376,381,382,383,384,385,386,387,388,389,390,391,392,393,394,395,396,397,404,406,407,408,409,410,411,412,413,414,415,416,417,418,419,420,421,422,423,424,426,430,431,432,434,447,455,456,457,458,459,467,468,472,473,474,475,476,477,478,479,490,491,492,494,495,496+130,131,132,133,134,135,136,137,138…	Q12933=Q9Y4K3_A+Q12933=Q9Y4K3_B
ENSG00000127903	ENSG00000147596	Q9Y2P0	Q9GZV8	Q9Y2P0=Q9GZV8	2i13-A-B	Q9Y2P0=Q9GZV8_2i13-A-B	378,382,387,388,389,390,391,405+488,489,490,491,492,497,501,504,505	Q9Y2P0=Q9GZV8_A+Q9Y2P0=Q9GZV8_B
ENSG00000127903	ENSG00000152475	Q9Y2P0	Q96EG3	Q9Y2P0=Q96EG3	5v3j-E-F	Q9Y2P0=Q96EG3_5v3j-E-F	279,285,297,391,393,394,412,413+259,392,403,415,515,531	Q9Y2P0=Q96EG3_A+Q9Y2P0=Q96EG3_B
ENSG00000127903	ENSG00000166261	Q9Y2P0	O95125	Q9Y2P0=O95125	2i13-A-B	Q9Y2P0=O95125_2i13-A-B	316,317,387,388,389,390,391,393,402+536,537,538,539,540,541,542,549,556,559	Q9Y2P0=O95125_A+Q9Y2P0=O95125_B
ENSG00000127903	ENSG00000167625	Q9Y2P0	Q8TF50	Q9Y2P0=Q8TF50	5v3j-E-F	Q9Y2P0=Q8TF50_5v3j-E-F	186,189,190,201,279,281,391,393,394,413,414+348,355,467,468,469,472,478,484,488,585,589	Q9Y2P0=Q8TF50_A+Q9Y2P0=Q8TF50_B
ENSG00000127903	ENSG00000169957	Q9Y2P0	Q9H5H4	Q9Y2P0=Q9H5H4	5v3j-E-F	Q9Y2P0=Q9H5H4_5v3j-E-F	186,285,299,393+389,413,425,437	Q9Y2P0=Q9H5H4_A+Q9Y2P0=Q9H5H4_B
ENSG00000127903	ENSG00000171443	Q9Y2P0	Q96C55	Q9Y2P0=Q96C55	5t0u-A-D	Q9Y2P0=Q96C55_5t0u-A-D	226,227,229,231,239,240,243,244,245,246+141,142,143,144,145,154,157,158,161	Q9Y2P0=Q96C55_A+Q9Y2P0=Q96C55_B
ENSG00000127903	ENSG00000174586	Q9Y2P0	Q6ZNH5	Q9Y2P0=Q6ZNH5	5v3j-E-F	Q9Y2P0=Q6ZNH5_5v3j-E-F	186,188,283,285,393,394,412,413,414+209,278,296,297,314,328	Q9Y2P0=Q6ZNH5_A+Q9Y2P0=Q6ZNH5_B
ENSG00000127903	ENSG00000178935	Q9Y2P0	Q9H707	Q9Y2P0=Q9H707	2i13-A-B	Q9Y2P0=Q9H707_2i13-A-B	316,317,318,387,388,389,390,391,393,402,405+321,323,324,325,326,327,328,336,343,346	Q9Y2P0=Q9H707_A+Q9Y2P0=Q9H707_B
ENSG00000127903	ENSG00000180884	Q9Y2P0	Q3KQV3	Q9Y2P0=Q3KQV3	5v3j-E-F	Q9Y2P0=Q3KQV3_5v3j-E-F	279,283,285,391,393+450,462,466,470,476,562,574	Q9Y2P0=Q3KQV3_A+Q9Y2P0=Q3KQV3_B
ENSG00000127903	ENSG00000180938	Q9Y2P0	Q7Z3I7	Q9Y2P0=Q7Z3I7	5v3j-E-F	Q9Y2P0=Q7Z3I7_5v3j-E-F	188,200,201,202,285,301,389,390,391,393+297,299,300,303,306,312,326,356	Q9Y2P0=Q7Z3I7_A+Q9Y2P0=Q7Z3I7_B
ENSG00000127903	ENSG00000197951	Q9Y2P0	Q9NQZ8	Q9Y2P0=Q9NQZ8	5v3j-E-F	Q9Y2P0=Q9NQZ8_5v3j-E-F	279,299,300,391,393,394+255,258,354,370,389,390,485	Q9Y2P0=Q9NQZ8_A+Q9Y2P0=Q9NQZ8_B
ENSG00000127903	ENSG00000197961	Q9Y2P0	P58317	Q9Y2P0=P58317	5v3j-E-F	Q9Y2P0=P58317_5v3j-E-F	279,389,390,393,394+160,259,268,380	Q9Y2P0=P58317_A+Q9Y2P0=P58317_B
ENSG00000128272	ENSG00000153879	P18848	P53567	P18848=P53567	1ci6-A-B	P18848=P53567_1ci6-A-B	295,303,306,307,309,310,313,314,316,317,320,321,323,324,327,328,330,331,334,335,337,338+80,83,86,87,90,91,93,94,97,98,100,101,104,105,107,108,111,112,114,115,118,119,121,122	P18848=P53567_A+P18848=P53567_B
ENSG00000128340	ENSG00000132254	P15153	P53365	P53365=P15153	1i4d-A-D	P53365=P15153_1i4d-A-D	1,3,36,37,38,39,52,56,57,58,59,63,64,66,67,68,70,71,73,74,182,183,184,185+145,148,151,152,153,155,156,158,159,160,162,163,193,194,197,200,204,205,207,208,215,216,219,220,223,226,227	P53365=P15153_B+P53365=P15153_A
ENSG00000128609	ENSG00000213619	Q16718	O75489	Q16718=O75489	5xtb-H-P	Q16718=O75489_5xtb-H-P	43,44,47,51,79,80,83,86,87,89,90,93,94,97,100,101,102,103,104,105,106,107,108,110,111,112,113,116+64,67,68,69,70,71,72,73,74,75,77,85,86,87,89,95,98,99,101,102,103,104,105,107,109,119,121,122,123,124,126,136,144,146,247	Q16718=O75489_A+Q16718=O75489_B
ENSG00000129158	ENSG00000154813	Q9UGK8	Q96FX2	Q9UGK8=Q96FX2	4d4o-A-C	Q9UGK8=Q96FX2_4d4o-A-C	22,25,27,58,110,186,188,221,222,271,272,291,293,294,300,342,343,358,360,361+3,4,5,7,11,12,24,25,26,27,28,29,30,31,50,51,52,53,54	Q9UGK8=Q96FX2_A+Q9UGK8=Q96FX2_B
ENSG00000129355	ENSG00000135446	P55273	P11802	P11802=P55273	1bi8-A-B	P11802=P55273_1bi8-A-B	10,13,14,17,18,19,20,21,22,39,40,41,43,47,48,49,50,51,52,53,54,71,72,73,75,80,83,84,85,86,88,119+7,8,9,10,11,12,13,21,22,24,29,30,31,97,98,99,101,102,105,106,148,150,161,163	P11802=P55273_B+P11802=P55273_A
ENSG00000129473	ENSG00000153094	Q92843	O43521	Q92843=O43521	3fdl-A-B	Q92843=O43521_3fdl-A-B	49,52,53,57,60,61,63,64,66,67,68,69,78,81,82,85,86,88,92,93,94,95,97,98,99,102,141,150,152+142,143,145,146,147,148,149,150,151,152,153,154,155,156,157,158,159,160,163,164,168	Q92843=O43521_A+Q92843=O43521_B
ENSG00000129473	ENSG00000165138	Q92843	Q68DC2	Q68DC2=Q92843	4k5b-A-C	Q68DC2=Q92843_4k5b-A-C	76,77,80,81,84,85,88,129,132,133,186+105,134,135,136,138,140,143,144,167,168,169,170,171,172,173,174,179,213,214,216,343	Q68DC2=Q92843_B+Q68DC2=Q92843_A
ENSG00000129515	ENSG00000205302	Q9UNH7	O60749	Q9UNH7=O60749	5tp1-A-B	Q9UNH7=O60749_5tp1-A-B	71,74,75,78,79,81,82,84,97+198,199,201,202,203,204,221,224,245,249,250	Q9UNH7=O60749_A+Q9UNH7=O60749_B
ENSG00000129691	ENSG00000162961	Q9UBL3	Q9C005	Q9C005=Q9UBL3	6pwv-D-E	Q9C005=Q9UBL3_6pwv-E-D	251,254,256,258,315,352,353,354,355,356,366,368,372,373,603,606,607,609,610,613,614,618,619,620,621,622,623,624,625,626+49,50,51,53,54,55,56,57,58,59,60,62,65,66,68,69,70,72,73,74,80,81,83,84,85,92,96,97,98	Q9C005=Q9UBL3_B+Q9C005=Q9UBL3_A
ENSG00000130066	ENSG00000141504	P21673	Q96F10	P21673=Q96F10	3bj7-A-B	P21673=Q96F10_3bj7-A-B	21,25,28,30,33,34,35,36,40,41,43,44,49,51,52,76,78,79,80,81,82,83,84,85,86,87,90,92,93,110,111,114,115,117,118,119,120,123,124,125,126,127,128,129,130,131,132,137,140,141,143,144,145,146,147,148,149,151,153,154,155,156,157,158,159,160,161,163,164,165,167,168+21,25,28,30,33,34,35,36,40,41,44,49,51,52,76,78,79,80,81,82,83,84,85,86,87,90,92,93,110,111,114,115,117,118,120,121,122,123,124,125,126,127,…	P21673=Q96F10_A+P21673=Q96F10_B
ENSG00000130177	ENSG00000176386	Q13042	Q8NHZ8	Q13042=Q8NHZ8	4ui9-K-W	Q13042=Q8NHZ8_4ui9-K-W	174,239,242,243,244,245,247,269,270,273,276,277,307,310,335,338,339,342,345,346,357,368,369,373,376,377,401,403,406,407,410,413,414,425,442,443,444,445,446,449,450,453,456,457,459,461,478,480,481,483,484,487,490,491,495,514,517,518,521,522,524,525+1,2,3,4,5,6,7,8,9,10,11,12,13,15,16,17,18,19,20,22,23	Q13042=Q8NHZ8_A+Q13042=Q8NHZ8_B
ENSG00000130227	ENSG00000132341	Q9UIA9	P62826	Q9UIA9=P62826	5dlq-A-D	Q9UIA9=P62826_5dlq-A-D	18,19,22,27,31,34,58,61,69,102,103,106,110,160,163,164,165,169,171,221,224,225,275,282+45,47,64,70,74,75,76,78,79,81,82,100,103,106,110,111,140,141,142	Q9UIA9=P62826_A+Q9UIA9=P62826_B
ENSG00000130332	ENSG00000130520	Q9UK45	Q9Y4Z0	Q9Y4Z0=Q9UK45	6ah0-!s-!y	Q9Y4Z0=Q9UK45_6ah0-!s-!y	11,12,13,17,24,26,28,32,43,44,56,78,79,80,81,82,83,84,85,86,87,88,90+19,21,23,31,32,37,38,39,49,50,52,53,56,57,58,59,60,61,62,65	Q9Y4Z0=Q9UK45_B+Q9Y4Z0=Q9UK45_A
ENSG00000130332	ENSG00000139343	Q9UK45	P62306	Q9UK45=P62306	3swn-C-E	Q9UK45=P62306_3swn-C-E	1,2,3,5,9,11,12,13,14,15,18,24,26,28,29,42,43,44,78,79,80,81,82,83,84,85,86,88+4,6,8,9,23,24,27,29,37,38,39,41,43,49,58,59,60,61,62,63,64,65,68	Q9UK45=P62306_A+Q9UK45=P62306_B
ENSG00000130332	ENSG00000204392	Q9UK45	Q9Y333	Q9Y333=Q9UK45	6ah0-!s-!y	Q9Y333=Q9UK45_6ah0-!s-!y	9,10,11,12,13,14,26,27,28,29,30,79,81,82,83,84,85,86,88,89,91+20,21,23,30,31,32,33,37,38,39,43,55,56,57,58,59,60,61,62,63,65,66	Q9Y333=Q9UK45_B+Q9Y333=Q9UK45_A
ENSG00000130402	ENSG00000164877	O43707	Q8IY33	O43707=Q8IY33	2r0o-A-B	O43707=Q8IY33_2r0o-A-B	65,66,67,68,69,70,86,95,232,236+19,20,22,24,25,28,29,31,55,88	O43707=Q8IY33_A+O43707=Q8IY33_B
ENSG00000130402	ENSG00000248746	O43707	Q08043	O43707=Q08043	1hci-A-B	O43707=Q08043_1hci-A-B	329,332,333,335,336,339,340,343,344,347,348,351,353,354,355,358,359,362,365,398,402,405,406,409,413,417,420,421,424,445,447,451,454,455,458,461,462,465,466,469,527,531,534,535,538,541,542,549,552,553,554,555,556,558,610,611,613,705,708,709,711,712,715,716,718,720,730,733,734,737,740,741,744,745,748,751,752,755,756,759+320,324,327,328,331,334,335,339,342,343,346,349,350,353,354,357,360,361,389,393…	O43707=Q08043_A+O43707=Q08043_B
ENSG00000130511	ENSG00000198728	Q9BWG4	Q86U70	Q86U70=Q9BWG4	6tyd-A-V	Q86U70=Q9BWG4_6tyd-V-A	11,12,13,14,59,62,63,65,66,67,69,70,71,76,84,86,87,89,90,91,93,94,95,96,97,98,99,100,101+86,87,88,91,115,126,129,245,248,249,251,252,254,255,256,259,265,266,267,270,271,273,274,276,277,278,279,280,281,282,284	Q86U70=Q9BWG4_B+Q86U70=Q9BWG4_A
ENSG00000130656	ENSG00000206177	P02008	Q6B0K9	P02008=Q6B0K9	1hbr-A-C	P02008=Q6B0K9_1hbr-A-C	1,2,4,7,121,124,128,139,140,141,142+1,3,6,77,127,134,135,138,140,141	P02008=Q6B0K9_A+P02008=Q6B0K9_B
ENSG00000130656	ENSG00000213931	P02008	P02100	P02008=P02100	1a4f-A-B	P02008=P02100_1a4f-A-B	31,32,35,36,37,100,104,105,107,108,111,112,115,118,119,120,121,123,124,127,128+31,34,35,36,52,53,56,102,105,109,110,112,113,116,117,120,121,123,124,125,126,128,129,132	P02008=P02100_A+P02008=P02100_B
ENSG00000130656	ENSG00000223609	P02008	P02042	P02008=P02042	6kye-A-B	P02008=P02042_6kye-A-B	28,31,32,35,36,100,101,104,105,107,108,111,112,113,115,116,118,119,120,121,123,124,127,128+31,34,35,36,37,52,56,105,109,110,112,113,116,117,120,121,123,124,125,126,128,129,132	P02008=P02042_A+P02008=P02042_B
ENSG00000130656	ENSG00000244734	P02008	P68871	P02008=P68871	6kye-A-B	P02008=P68871_6kye-A-B	28,31,32,35,36,37,100,104,105,107,108,111,112,114,115,118,119,120,121,123,124,127,128+31,34,35,36,37,52,56,105,109,110,112,113,116,117,120,121,123,124,125,126,128,129,132	P02008=P68871_A+P02008=P68871_B
ENSG00000130669	ENSG00000185614	O96013	Q96EL1	O96013=Q96EL1	4xbu-A-B	O96013=Q96EL1_4xbu-A-B	284,295,296,297,298,329,330,331,355,358,359,361,362,404,442,443,444,461,475,476,477,478,479,480,481,482,489,507,512,516,517,518,519,520,521,522,524+171,177,179,180,181,182,183,184,185,186,187,188,189,190,191,192,193,194,196,197,198,200	O96013=Q96EL1_A+O96013=Q96EL1_B
ENSG00000130803	ENSG00000171443	Q96PQ6	Q96C55	Q96PQ6=Q96C55	5t0u-A-D	Q96PQ6=Q96C55_5t0u-A-D	281,282,283,285,296,299,300,301,302,381,385,386,387,388,390+87,89,90,93,100,141,142,143,144,145,154,157,158,231,232,233,234,235	Q96PQ6=Q96C55_A+Q96PQ6=Q96C55_B
ENSG00000130803	ENSG00000175213	Q96PQ6	Q9H9D4	Q96PQ6=Q9H9D4	5v3j-E-F	Q96PQ6=Q9H9D4_5v3j-E-F	227,229,242,337,339,449,469,470,472+308,309,311,400,404,471,472,473,508,512,522,623	Q96PQ6=Q9H9D4_A+Q96PQ6=Q9H9D4_B
ENSG00000130803	ENSG00000179930	Q96PQ6	Q5T619	Q96PQ6=Q5T619	5v3j-E-F	Q96PQ6=Q5T619_5v3j-E-F	242,337,339,341,449,450,468,470+323,330,395,396,397,398,432,443,444,446,548	Q96PQ6=Q5T619_A+Q96PQ6=Q5T619_B
ENSG00000130803	ENSG00000204859	Q96PQ6	P10074	Q96PQ6=P10074	5v3j-E-F	Q96PQ6=P10074_5v3j-E-F	242,244,257,335,337,446,449,450,470+362,366,372,373,439,440,441,468,471,477,481,594	Q96PQ6=P10074_A+Q96PQ6=P10074_B
ENSG00000130818	ENSG00000187987	Q9BUY5	Q3MJ62	Q9BUY5=Q3MJ62	2i13-A-B	Q9BUY5=Q3MJ62_2i13-A-B	256,258,259,325,328,333,334,335,336,337,339,348,351+302,304,305,306,307,308,317,321,365,382,384	Q9BUY5=Q3MJ62_A+Q9BUY5=Q3MJ62_B
ENSG00000130957	ENSG00000165140	O00757	P09467	O00757=P09467	1nv7-A-B	O00757=P09467_1nv7-A-B	8,9,11,49,50,51,52,53,54,55,58,59,60,64,65,67,125,126,127,128,129,130,131,132,133,167,168,169,170,171,172,173,186,187,188,189,190,191,193,195,196,197,210,213,214,215,217,218,219,232,233,234,238,240,241,242,243,244,245,246,247,254,255,258,259+7,8,9,11,49,50,51,52,53,54,55,56,58,59,60,63,125,126,127,128,129,130,131,132,133,167,168,169,170,171,172,173,186,187,188,189,190,191,195,196,197,210,213,214,…	O00757=P09467_A+O00757=P09467_B
ENSG00000131095	ENSG00000171345	P14136	P08727	P08727=P14136	3tnu-A-B	P08727=P14136_3tnu-A-B	282,285,286,288,289,292,293,295,296,299,300,302,303,306,307,309,310,313,314,317,318,320,321,324,325,327,328,331,332,334,335,338,342,345,346,348,349,352,353,355,356,359,360,362,363,366,367,369,370+299,300,302,303,306,307,309,310,313,314,316,317,320,321,324,327,328,331,332,334,335,338,339,341,342,345,346,349,352,353,356,359,360,362,363,366,367,369,370,373,374,376,377,380,381,383,384	P08727=P14136_B+P08727=P14136_A
ENSG00000131095	ENSG00000171346	P14136	P19012	P19012=P14136	3tnu-A-B	P19012=P14136_3tnu-A-B	281,282,285,286,288,289,292,293,295,296,299,300,302,303,306,307,309,310,313,314,317,318,320,321,324,325,327,328,331,332,334,335,338,339,341,342,344,345,346,348,349,352,353,355,356,359,360,362,363,366,367,369,370+325,326,328,329,332,333,335,336,339,340,342,343,346,347,349,350,353,354,356,357,361,364,365,367,368,371,372,374,375,378,379,381,382,385,386,388,389,392,393,395,396,399,400,402,403,406,407…	P19012=P14136_B+P19012=P14136_A
ENSG00000131095	ENSG00000171401	P14136	P13646	P13646=P14136	3tnu-A-B	P13646=P14136_3tnu-A-B	282,285,286,288,289,292,293,295,296,299,300,302,303,306,307,309,310,313,314,317,318,320,321,324,325,327,328,331,332,334,335,338,339,341,342,345,346,348,349,352,353,356,359,360,362,363,366,367,369,370+324,325,327,328,329,331,332,334,335,338,339,341,342,345,346,348,349,352,353,355,356,357,359,360,363,366,367,370,371,374,377,378,380,381,384,385,387,388,391,392,394,395,398,399,401,402,405,406,408,409	P13646=P14136_B+P13646=P14136_A
ENSG00000131095	ENSG00000171446	P14136	Q7Z3Y8	Q7Z3Y8=P14136	3tnu-A-B	Q7Z3Y8=P14136_3tnu-A-B	285,288,289,292,293,295,296,297,299,300,302,303,306,307,309,310,313,314,317,318,320,324,327,328,331,332,334,335,338,341,342,345,346,348,349,352,353,356,359,360,362,363,366,367,370+307,308,310,311,314,315,317,318,321,322,324,325,328,329,331,332,335,336,339,340,342,343,346,349,350,353,354,356,357,360,361,364,367,370,371,374,375,377,378,381,382,384,385,388,389,392	Q7Z3Y8=P14136_B+Q7Z3Y8=P14136_A
ENSG00000131095	ENSG00000175084	P14136	P17661	P14136=P17661	1gk4-A-B	P14136=P17661_1gk4-A-B	296,299,300,302,303,306,307,309,310,313,317,320,321,324,325,327,328,331,332,334,335,338,341,342,345,348,349,352,353,355,356,359,360,362,363,366,367,369,370+334,335,338,339,341,342,343,345,346,348,349,352,353,356,359,360,363,364,367,370,371,374,377,380,381,384,387,388,390,391,392,394,395,398,399,401,402,405,406,408,409	P14136=P17661_A+P14136=P17661_B
ENSG00000131095	ENSG00000196859	P14136	Q6A163	Q6A163=P14136	3tnu-A-B	Q6A163=P14136_3tnu-A-B	278,279,281,282,285,286,288,289,292,293,295,296,298,299,300,302,303,306,307,309,310,313,314,317,318,320,321,324,325,327,328,331,332,334,335,338,341,342,345,346,348,349,352,353,355,356,359,360,362,363,366,367,369,370+310,312,313,315,316,318,319,322,323,325,326,329,330,332,333,336,337,339,340,343,344,346,347,348,350,351,354,355,357,358,361,362,365,368,369,371,372,375,376,378,379,382,383,385,386,388…	Q6A163=P14136_B+Q6A163=P14136_A
ENSG00000131095	ENSG00000277586	P14136	P07196	P14136=P07196	1gk4-A-B	P14136=P07196_1gk4-A-B	295,296,299,300,302,303,306,307,309,310,313,317,320,321,324,325,327,328,331,332,334,335,338,341,342,345,346,347,348,349,352,353,355,356,359,360,362,363,366,367,369,370+318,319,322,323,325,326,329,330,332,333,336,337,340,344,347,348,350,351,354,355,358,361,364,365,368,371,372,375,376,378,379,382,383,385,386,389,390,392,393	P14136=P07196_A+P14136=P07196_B
ENSG00000131153	ENSG00000147536	Q9Y248	Q9BRT9	Q9Y248=Q9BRT9	2e9x-B-D	Q9Y248=Q9BRT9_2e9x-B-D	1,5,8,9,11,12,21,22,23,24,25,26,27,28,29,30,31,47,48,51,52,55,57,135,139,140,141,142,143,144,145,146,147,148,150,153,154,157,160,161,164,165,168,169,171,172,175,176,178,179,181,182,183,184,185+23,24,27,28,31,34,35,38,39,42,45,57,68,69,70,73,74,76,77,78,80,81,84,85,87,88,91,107,110,111,112,113,114,115,116,118,119,120,121,122,127,164,165,166,167,168,169,170,171,172,184,185,186,187,188,192,194,196,1…	Q9Y248=Q9BRT9_A+Q9Y248=Q9BRT9_B
ENSG00000131381	ENSG00000168118	Q9H1K0	P20338	P20338=Q9H1K0	1z0k-A-B	P20338=Q9H1K0_1z0k-A-B	439,440,442,443,444,445,447,450,454,455,456,458,459,461,462,465,466,469,478,479,480,481,483,484,485,488,492,495+3,5,6,7,8,10,30,31,34,35,36,41,46,47,48,49,50,51,52,53,54,63,65,67,72,74,75,77,78,81,82	P20338=Q9H1K0_B+P20338=Q9H1K0_A
ENSG00000131408	ENSG00000143171	P55055	P48443	P48443=P55055	4nqa-A-B	P48443=P55055_4nqa-A-B	75,79,81,97,110,114,117,118,119,120,121,122,142,143,146,150,155,156,157,158,159,160,161,162,163,164,165,166,167,168,171,194,195,196,197,198,199,200,201,202,204,205,206,207,208,210,211,213,214,215,216,217,345,347,375,380,381,383,392,395,399,403,407,411,412,414,415,417,418,419,421,422,424,425,426,428,429,432,436,439,440,443,460+144,165,168,169,170,171,172,174,176,185,189,190,206,207,210,211,212,213…	P48443=P55055_B+P48443=P55055_A
ENSG00000131408	ENSG00000204231	P55055	P28702	P28702=P55055	4nqa-A-B	P28702=P55055_4nqa-A-B	73,79,81,97,110,114,115,117,118,119,120,121,122,142,143,146,150,156,161,163,164,171,182,187,191,192,193,194,195,196,197,198,199,200,201,206,207,208,209,210,211,212,213,215,217,218,354,375,380,381,392,395,399,400,403,407,412,414,415,417,418,419,421,422,424,425,428,429,432+211,235,236,237,238,242,252,253,255,256,263,266,267,272,279,281,282,283,284,285,286,287,288,289,290,291,292,293,294,295,296,297…	P28702=P55055_B+P28702=P55055_A
ENSG00000131475	ENSG00000136100	Q9BRG1	Q86VN1	Q86VN1=Q9BRG1	3cuq-B-C	Q86VN1=Q9BRG1_3cuq-B-C	21,22,23,24,27,28+338,340,341,344,372,373,374,376	Q86VN1=Q9BRG1_B+Q86VN1=Q9BRG1_A
ENSG00000131475	ENSG00000159210	Q9BRG1	Q96H20	Q96H20=Q9BRG1	3cuq-A-C	Q96H20=Q9BRG1_3cuq-A-C	6,7,9,12,13,14,15,16,17,18,19,20,21,22,25,28,29,66,67,68,69,70+113,114,217,218,220,222,223,224,225,226,227,228,229,235,236,237,240,242,244	Q96H20=Q9BRG1_B+Q96H20=Q9BRG1_A
ENSG00000131475	ENSG00000176108	Q9BRG1	Q96FZ7	Q9BRG1=Q96FZ7	3htu-A-B	Q9BRG1=Q96FZ7_3htu-A-B	122,124,125,126,128,129,132,160,163,165,167,168,169,170,171,172,173,174,176+11,12,13,14,17,18,20,21,22,24,25,27,28,31,32,35	Q9BRG1=Q96FZ7_A+Q9BRG1=Q96FZ7_B
ENSG00000131508	ENSG00000146755	P62837	Q86XT4	P62837=Q86XT4	4tkp-A-B	P62837=Q86XT4_4tkp-A-B	5,8,9,61,92,93,94,95,96,97,98+17,18,19,20,21,54,55,57	P62837=Q86XT4_A+P62837=Q86XT4_B
ENSG00000131508	ENSG00000165886	P62837	Q9HAC8	P62837=Q9HAC8	4whv-A-B	P62837=Q9HAC8_4whv-B-A	87,88,91,92,96,97,98,101,104,105,108,111,112,114+154,156,190,192,195,216,218,219,220,221,222,223	P62837=Q9HAC8_A+P62837=Q9HAC8_B
ENSG00000131508	ENSG00000167770	P62837	Q96FW1	P62837=Q96FW1	4ddg-A-C	P62837=Q96FW1_4ddg-A-C	1,2,5,8,9,12,37,38,39,44,45,46,47,48,49,50,60,61,62,63,66,69,70,71,72,73,74,77,78,79,80,81,82,83,84,85,90,91,92,93,94,95,96,97,98,101,110,119,120,138,139,141,142,143,145,146,147+11,13,14,15,16,17,18,19,20,21,22,23,24,27,28,31,35,130,131,133,134,135,136,137,138,166,169,170,173,177,205,206,209,210,211	P62837=Q96FW1_A+P62837=Q96FW1_B
ENSG00000131508	ENSG00000175104	P62837	Q9Y4K3	Q9Y4K3=P62837	3hct-A-B	Q9Y4K3=P62837_3hct-A-B	3,4,5,6,7,8,9,30,31,33,55,56,57,58,59,60,61,62,63,64,65,66,89,90,92,94,95,96,99+44,45,46,47,48,49,50,51,52,53,57,71,72,73,74,75,96,97,100,101,106,107,109	Q9Y4K3=P62837_B+Q9Y4K3=P62837_A
ENSG00000131508	ENSG00000186187	P62837	Q8ND25	P62837=Q8ND25	5ywr-A-B	P62837=Q8ND25_5ywr-A-B	3,4,5,8,9,61,62,91,93,94,95,96+183,185,186,187,188,189,210,213,214,217,218,221,222,223	P62837=Q8ND25_A+P62837=Q8ND25_B
ENSG00000131508	ENSG00000204227	P62837	Q06587	P62837=Q06587	4s3o-A-B	P62837=Q06587_4s3o-A-B	4,5,8,9,12,61,62,63,88,91,92,93,94,95,96,97,98+43,47,49,50,51,52,53,72,75,76,79,81,84,85,86,88	P62837=Q06587_A+P62837=Q06587_B
ENSG00000131508	ENSG00000204599	P62837	Q9HCM9	Q9HCM9=P62837	6fga-A-I	Q9HCM9=P62837_6fga-A-I	112,113,114,116+43,62,63,74	Q9HCM9=P62837_B+Q9HCM9=P62837_A
ENSG00000131508	ENSG00000265491	P62837	Q9Y4L5	P62837=Q9Y4L5	4v3k-A-C	P62837=Q9Y4L5_4v3k-A-C	1,4,5,8,9,12,61,62,63,91,92,93,94,95,96,98+229,230,231,232,233,254,257,258,262,265,266,267,269,270	P62837=Q9Y4L5_A+P62837=Q9Y4L5_B
ENSG00000131721	ENSG00000151650	Q9BQY4	O95231	Q9BQY4=O95231	2h1k-A-B	Q9BQY4=O95231_2h1k-A-B	154,155,156,157,158,159,186,187,189,190,193,194+100,101,103,104,107,108,111,142,145,146,149	Q9BQY4=O95231_A+Q9BQY4=O95231_B
ENSG00000131721	ENSG00000167034	Q9BQY4	Q99801	Q99801=Q9BQY4	3a01-A-F	Q99801=Q9BQY4_3a01-A-F	189,192,193,194,195+122,123,124,125	Q99801=Q9BQY4_B+Q99801=Q9BQY4_A
ENSG00000131721	ENSG00000229544	Q9BQY4	Q9UD57	Q9BQY4=Q9UD57	3a01-B-F	Q9BQY4=Q9UD57_3a01-B-F	125,126,127,128,129,130,157,158,189,190,191,192+183,184,185,186,187,189,218,225,227,229,232,233	Q9BQY4=Q9UD57_A+Q9BQY4=Q9UD57_B
ENSG00000131737	ENSG00000135443	O76011	P78386	O76011=P78386	3tnu-A-B	O76011=P78386_3tnu-A-B	311,317,318,320,321,324,325,327,328,331,334,335,338,339,342,345,346,349,352,353,356,359,360,363,364,366,367,370,371,373,374,377,378,380,381,384,387,388,391,392,394,395,398,399,402+331,339,342,343,345,346,349,350,352,353,354,356,357,359,360,363,364,366,367,370,371,374,375,377,378,381,382,384,385,388,389,391,392,395,396,398,399,402,403,405,406,409,410,412,413,416,417,419,420,423,424,426,427	O76011=P78386_A+O76011=P78386_B
ENSG00000131737	ENSG00000139648	O76011	Q3SY84	O76011=Q3SY84	3tnu-A-B	O76011=Q3SY84_3tnu-A-B	315,317,318,320,321,324,325,327,328,331,332,335,338,339,341,342,345,346,349,352,353,356,357,359,360,363,364,366,367,370,371,374,377,378,380,381,384,385,387,388,391,392,394,395,398,399,401,402+344,347,348,351,352,354,355,358,359,361,362,365,366,368,369,372,373,375,376,379,380,383,384,386,387,390,391,393,394,397,398,400,401,404,405,407,408,411,412,414,415,418,419,421,422,425,426,428,429,432,433,435…	O76011=Q3SY84_A+O76011=Q3SY84_B
ENSG00000131737	ENSG00000161850	O76011	Q9NSB4	O76011=Q9NSB4	3tnu-A-B	O76011=Q9NSB4_3tnu-A-B	313,315,317,318,320,321,324,325,327,328,331,332,334,335,338,339,341,342,345,349,352,353,356,357,359,360,363,364,366,367,370,371,373,374,377,378,380,381,384,387,388,391,392,394,395,398,399,401,402,405+333,335,336,339,340,342,343,346,347,349,350,353,354,356,357,360,361,363,364,367,368,371,372,374,375,378,379,381,382,385,386,388,389,392,393,395,396,399,400,402,403,406,407,409,410,413,414,416,417,420…	O76011=Q9NSB4_A+O76011=Q9NSB4_B
ENSG00000131737	ENSG00000167767	O76011	Q6KB66	O76011=Q6KB66	3tnu-A-B	O76011=Q6KB66_3tnu-A-B	315,317,318,320,321,324,325,327,328,331,332,334,335,338,339,341,342,345,346,348,349,352,353,356,357,359,360,363,364,366,367,370,371,373,374,377,378,380,381,384,385,387,388,391,392,394,395,398,399,402+298,299,302,303,306,309,310,312,313,316,317,319,320,323,324,326,327,330,331,334,335,337,338,341,342,344,345,348,349,351,352,355,356,358,359,362,363,365,366,369,370,372,373,376,377,379,380,383,384,386…	O76011=Q6KB66_A+O76011=Q6KB66_B
ENSG00000131737	ENSG00000167768	O76011	P04264	O76011=P04264	3tnu-A-B	O76011=P04264_3tnu-A-B	315,317,318,320,321,324,325,327,328,331,332,334,335,338,339,341,342,345,346,349,352,353,356,357,359,360,363,364,366,367,370,371,374,377,378,380,381,383,384,385,387,388,390,391,392,394,395,398,399,401,402+394,397,398,401,402,404,405,408,409,411,412,415,416,418,419,422,423,425,426,429,430,432,433,434,436,437,440,441,443,444,447,448,450,451,454,455,457,458,461,462,464,465,468,469,471,472,475,476,478…	O76011=P04264_A+O76011=P04264_B
ENSG00000131737	ENSG00000170421	O76011	P05787	O76011=P05787	3tnu-A-B	O76011=P05787_3tnu-A-B	313,315,317,318,320,321,324,325,327,328,331,332,334,335,338,339,341,342,345,349,352,353,356,359,360,363,364,366,367,370,371,373,374,377,378,380,381,384,385,387,388,391,392,394,395,398,399,401,402+303,306,307,309,310,311,313,314,317,318,320,321,324,325,327,328,331,332,334,335,338,339,342,343,345,346,349,350,352,353,356,357,359,360,363,364,366,367,370,371,373,374,377,378,380,381,384,385,387,388,391…	O76011=P05787_A+O76011=P05787_B
ENSG00000131737	ENSG00000170423	O76011	Q8N1N4	O76011=Q8N1N4	3tnu-A-B	O76011=Q8N1N4_3tnu-A-B	317,318,320,321,324,325,327,328,331,332,334,335,338,339,341,342,345,349,352,353,356,357,360,363,364,366,367,370,371,374,377,378,380,381,384,385,387,388,391,392,394,395,398,399,401,402+328,329,332,333,335,336,339,340,342,343,346,347,349,350,353,354,356,357,360,361,364,365,367,368,371,372,374,375,378,379,381,382,385,386,388,389,392,393,395,396,399,400,402,403,406,407,409,410,413,414,416,417	O76011=Q8N1N4_A+O76011=Q8N1N4_B
ENSG00000131737	ENSG00000170442	O76011	O43790	O76011=O43790	3tnu-A-B	O76011=O43790_3tnu-A-B	317,318,320,321,324,325,327,328,331,332,334,335,338,339,342,345,346,349,352,353,356,359,360,363,364,366,367,370,371,373,374,377,378,380,381,384,385,387,388,390,391,392,394,395,398,399,402,405,406+321,322,325,326,328,329,332,333,335,336,339,340,342,343,345,346,347,349,350,353,354,357,358,360,361,364,365,367,368,371,372,374,375,378,381,382,385,388,389,392,393,395,396,399,400,402,403,406,407,409,410…	O76011=O43790_A+O76011=O43790_B
ENSG00000131737	ENSG00000170454	O76011	O95678	O76011=O95678	3tnu-A-B	O76011=O95678_3tnu-A-B	315,317,318,320,321,324,325,327,328,331,332,334,335,338,339,341,342,345,346,349,352,353,356,357,359,360,363,364,366,367,370,371,373,374,377,378,380,381,384,385,387,388,391,392,394,395,398,399,401,402+363,367,370,371,373,374,377,378,380,381,384,385,387,388,391,392,394,395,398,399,402,403,405,406,409,410,412,413,416,417,419,420,423,424,426,427,430,431,433,434,437,438,440,441,444,445,447,448,451,452…	O76011=O95678_A+O76011=O95678_B
ENSG00000131737	ENSG00000170465	O76011	P48668	O76011=P48668	3tnu-A-B	O76011=P48668_3tnu-A-B	315,317,318,320,321,324,325,327,328,331,332,334,335,338,339,341,342,345,349,352,353,356,357,359,360,363,364,366,367,370,371,373,374,377,378,380,381,384,385,387,388,391,392,394,395,398,399,401,402+377,381,384,385,387,388,391,392,394,395,398,399,401,402,405,406,408,409,412,413,414,416,417,419,420,423,424,426,427,430,431,433,434,437,438,440,441,444,445,447,448,451,452,454,455,458,459,461,462,465,466…	O76011=P48668_A+O76011=P48668_B
ENSG00000131737	ENSG00000170484	O76011	Q7RTS7	O76011=Q7RTS7	3tnu-A-B	O76011=Q7RTS7_3tnu-A-B	317,318,320,321,324,325,327,328,331,332,334,335,338,339,341,342,345,346,349,352,353,356,357,359,360,363,364,366,367,370,373,374,377,378,380,381,384,385,387,388,391,392,394,395,398,399,401,402+357,361,362,364,365,368,369,371,372,375,376,378,379,382,383,385,386,389,390,393,394,396,397,400,401,403,404,407,408,410,411,414,415,417,418,421,422,424,425,428,429,431,432,435,436,438,439,442,443,445,446	O76011=Q7RTS7_A+O76011=Q7RTS7_B
ENSG00000131737	ENSG00000170523	O76011	P78385	O76011=P78385	3tnu-A-B	O76011=P78385_3tnu-A-B	313,315,317,318,320,321,324,325,327,328,331,332,334,335,338,339,341,342,345,349,352,353,356,359,360,363,364,366,367,370,371,373,374,377,378,380,381,384,385,387,388,391,392,394,395,398,399,401,402+323,326,327,330,331,333,334,337,338,340,341,344,345,347,348,351,352,354,355,358,359,362,363,365,366,369,370,372,373,376,377,379,380,383,384,386,387,390,391,393,394,397,398,400,401,404,405,407,408,411,412…	O76011=P78385_A+O76011=P78385_B
ENSG00000131737	ENSG00000171431	O76011	P35900	O76011=P35900	1gk4-A-B	O76011=P35900_1gk4-A-B	331,335,338,339,341,342,345,349,352,353,356,357,359,360,363,364,366,367,370,373,374,377,378,380,381,384,385,387,388,391,392,394,395,398,399,401,402+306,307,308,310,311,313,314,317,318,321,324,325,328,329,331,332,335,338,339,342,346,349,350,352,353,356,357,359,360,363,364,366,367,370,371,373,374	O76011=P35900_A+O76011=P35900_B
ENSG00000131737	ENSG00000185640	O76011	Q5XKE5	O76011=Q5XKE5	3tnu-A-B	O76011=Q5XKE5_3tnu-A-B	315,317,318,320,321,324,325,328,331,332,334,335,338,339,341,342,345,346,349,352,353,356,357,359,360,363,364,366,367,370,371,374,377,378,380,381,384,385,387,388,391,392,394,395,398,399,401,402+361,362,365,366,368,369,372,373,375,376,377,379,380,382,383,386,387,389,390,393,394,397,398,400,401,404,405,407,408,411,412,414,415,418,419,421,422,425,426,428,429,432,433,435,436,439,440,442,443,446,447,449…	O76011=Q5XKE5_A+O76011=Q5XKE5_B
ENSG00000131737	ENSG00000186442	O76011	P12035	O76011=P12035	3tnu-A-B	O76011=P12035_3tnu-A-B	317,318,320,321,324,325,327,328,331,332,334,335,338,339,341,342,345,349,352,353,356,359,360,363,364,366,367,370,371,374,377,378,380,381,384,385,387,388,391,392,394,395,398,399,401,402+417,418,421,422,424,425,428,429,431,432,435,436,438,439,442,443,445,446,449,450,453,454,456,457,460,461,463,464,467,468,470,471,474,475,477,478,481,482,484,485,488,489,491,492,495,496,498,499,502,503,505,506	O76011=P12035_A+O76011=P12035_B
ENSG00000131737	ENSG00000205420	O76011	P02538	O76011=P02538	3tnu-A-B	O76011=P02538_3tnu-A-B	315,317,318,320,321,324,325,327,328,331,332,334,335,338,339,341,342,345,346,349,352,353,356,359,360,363,364,366,367,370,371,373,374,377,378,380,381,384,385,387,388,391,392,394,395,398,399,401,402+380,381,384,385,387,388,391,392,394,395,398,399,401,402,405,406,408,409,412,413,415,416,417,419,420,423,424,426,427,430,431,433,434,437,438,440,441,444,445,447,448,451,452,454,455,458,459,461,462,465,466…	O76011=P02538_A+O76011=P02538_B
ENSG00000131737	ENSG00000205426	O76011	Q14533	O76011=Q14533	3tnu-A-B	O76011=Q14533_3tnu-A-B	315,317,318,320,321,324,325,327,328,331,335,338,339,341,342,345,346,349,352,353,356,359,360,363,364,366,367,370,371,373,374,377,378,380,381,384,387,388,391,392,394,395,398,399,401,402+318,321,322,325,326,328,329,332,333,335,336,339,340,342,343,346,347,349,350,353,354,357,358,360,361,364,365,367,368,371,372,374,375,378,379,381,382,385,386,388,389,392,393,395,396,399,400,402,403,406,407,409,410	O76011=Q14533_A+O76011=Q14533_B
ENSG00000131738	ENSG00000135443	Q14525	P78386	Q14525=P78386	3tnu-A-B	Q14525=P78386_3tnu-A-B	275,276,278,279,282,283,285,286,289,290,292,293,296,297,299,300,303,307,310,311,314,315,317,318,321,322,324,325,328,329,331,332,335,336,338,339,342,343,345,346,349,350,352,353,356,357,359,360+338,339,342,343,345,346,349,350,352,353,354,356,357,359,360,363,364,366,367,370,371,374,375,377,378,381,382,384,385,388,389,391,392,395,396,398,399,402,403,405,406,409,410,412,413,416,417,419,420,423,424,426…	Q14525=P78386_A+Q14525=P78386_B
ENSG00000131738	ENSG00000139648	Q14525	Q3SY84	Q14525=Q3SY84	3tnu-A-B	Q14525=Q3SY84_3tnu-A-B	273,275,276,278,279,282,283,285,286,289,290,293,296,297,299,300,303,304,306,307,310,311,314,315,317,318,321,322,324,325,328,329,331,332,335,336,338,339,342,343,345,346,349,350,352,353,356,357,360+347,348,351,352,355,358,359,361,362,365,366,368,369,372,373,375,376,379,380,383,384,386,387,390,391,393,394,397,398,400,401,404,405,407,408,411,412,414,415,418,419,422,425,426,428,429,432,433,435,436	Q14525=Q3SY84_A+Q14525=Q3SY84_B
ENSG00000131738	ENSG00000161850	Q14525	Q9NSB4	Q14525=Q9NSB4	3tnu-A-B	Q14525=Q9NSB4_3tnu-A-B	260,261,262,263,264,265,266,267,268,271,275,276,278,279,282,283,285,286,289,290,292,293,296,297,299,300,303,304,306,307,310,311,314,315,317,318,321,322,324,325,328,329,331,332,335,336,338,339,342,343,345,346,349,350,352,353,356,357,360,368+320,322,324,326,328,333,335,336,339,340,342,343,346,347,349,350,353,354,356,357,360,361,363,364,367,368,371,372,374,375,378,379,381,382,385,386,388,389,392,393…	Q14525=Q9NSB4_A+Q14525=Q9NSB4_B
ENSG00000131738	ENSG00000167767	Q14525	Q6KB66	Q14525=Q6KB66	3tnu-A-B	Q14525=Q6KB66_3tnu-A-B	273,275,276,278,279,282,283,285,286,289,290,292,293,296,297,299,300,303,304,306,307,310,311,314,317,318,321,322,324,325,328,329,331,332,335,336,338,339,342,343,345,346,349,350,352,353,356,357,360+295,298,299,302,303,305,306,309,310,312,313,316,317,319,320,323,324,326,327,330,331,334,335,337,338,341,342,344,345,348,349,351,352,355,356,358,359,362,363,365,366,369,370,372,373,376,377,379,380,383,384…	Q14525=Q6KB66_A+Q14525=Q6KB66_B
ENSG00000131738	ENSG00000167768	Q14525	P04264	Q14525=P04264	3tnu-A-B	Q14525=P04264_3tnu-A-B	275,276,278,279,282,283,285,286,289,290,292,293,296,297,299,300,303,304,306,307,310,311,314,317,318,321,322,324,325,328,329,332,335,336,338,339,342,343,345,346,349,350,352,353,356,357,359,360+398,401,402,404,405,408,409,411,412,415,416,418,419,422,423,425,426,429,430,432,433,434,436,437,440,441,443,444,447,448,450,451,454,455,457,458,461,462,464,465,468,469,471,472,475,476,478,479,482,483,485,486	Q14525=P04264_A+Q14525=P04264_B
ENSG00000131738	ENSG00000170421	Q14525	P05787	Q14525=P05787	3tnu-A-B	Q14525=P05787_3tnu-A-B	273,275,276,278,279,282,283,285,286,289,290,292,293,296,297,299,300,303,306,307,310,311,314,315,317,318,321,322,324,325,328,329,331,332,335,336,338,339,342,343,345,346,349,350,352,353,356,357,359,360+306,307,310,311,314,317,318,320,321,324,325,327,328,331,332,334,335,338,339,342,343,345,346,349,350,352,353,356,357,359,360,363,364,366,367,370,371,373,374,377,378,381,384,385,387,388,391,392,394,395	Q14525=P05787_A+Q14525=P05787_B
ENSG00000131738	ENSG00000170423	Q14525	Q8N1N4	Q14525=Q8N1N4	3tnu-A-B	Q14525=Q8N1N4_3tnu-A-B	275,276,278,279,282,283,285,286,289,290,292,293,296,297,299,300,303,304,306,307,310,311,314,315,318,321,322,324,325,328,329,331,332,335,336,338,339,342,343,345,346,349,350,352,353,356,357,359,360+328,329,331,332,333,335,336,339,340,342,343,346,347,349,350,353,354,356,357,360,361,364,365,367,368,371,372,374,375,378,379,381,382,385,386,388,389,392,393,395,396,399,400,402,403,406,407,409,410,413,414…	Q14525=Q8N1N4_A+Q14525=Q8N1N4_B
ENSG00000131738	ENSG00000170442	Q14525	O43790	Q14525=O43790	3tnu-A-B	Q14525=O43790_3tnu-A-B	271,275,276,278,279,282,283,285,286,289,290,292,293,296,297,299,300,303,307,310,311,314,317,318,321,322,324,325,328,329,331,332,335,336,338,339,342,343,345,346,349,350,352,353,356,357,359,360+318,321,322,325,326,328,329,332,333,335,336,339,340,342,343,346,347,349,350,353,354,357,358,360,361,364,365,367,368,371,372,374,375,378,379,381,382,385,386,388,389,392,393,395,396,399,400,402,403,406,407,409…	Q14525=O43790_A+Q14525=O43790_B
ENSG00000131738	ENSG00000170454	Q14525	O95678	Q14525=O95678	3tnu-A-B	Q14525=O95678_3tnu-A-B	273,275,276,278,279,282,283,285,286,289,290,292,293,296,297,299,300,303,307,310,311,314,315,317,318,321,322,324,325,328,329,331,332,335,336,338,339,342,343,345,346,349,350,352,353,356,357,359,360+366,367,370,371,374,377,378,380,381,384,385,387,388,391,392,394,395,398,399,402,403,405,406,409,410,412,413,416,417,419,420,423,424,426,427,430,431,433,434,437,438,440,441,444,445,447,448,451,452,454,455	Q14525=O95678_A+Q14525=O95678_B
ENSG00000131738	ENSG00000170465	Q14525	P48668	Q14525=P48668	3tnu-A-B	Q14525=P48668_3tnu-A-B	273,275,276,278,279,282,283,285,286,289,290,292,293,296,297,299,300,303,304,306,307,310,311,314,317,318,321,322,324,325,328,329,332,335,336,338,339,342,343,345,346,349,350,352,353,356,357,360+380,381,384,385,387,388,391,392,394,395,398,399,401,402,405,406,408,409,412,413,415,416,417,419,420,423,424,426,427,430,431,433,434,437,438,440,441,444,445,447,448,451,452,454,455,458,459,461,462,465,466,468…	Q14525=P48668_A+Q14525=P48668_B
ENSG00000131738	ENSG00000170477	Q14525	P19013	Q14525=P19013	3tnu-A-B	Q14525=P19013_3tnu-A-B	275,276,278,279,282,283,285,286,289,290,292,293,296,297,299,300,303,304,306,307,310,311,314,315,317,318,321,322,324,325,328,329,332,335,336,338,339,342,343,345,346,349,350,352,353,356,357,359,360+368,369,372,373,375,376,379,380,382,383,386,387,389,390,393,394,396,397,400,401,403,404,405,407,408,411,412,414,415,418,419,421,422,425,426,428,429,432,433,435,436,439,440,442,443,446,447,449,450,453,454…	Q14525=P19013_A+Q14525=P19013_B
ENSG00000131738	ENSG00000170486	Q14525	Q14CN4	Q14525=Q14CN4	3tnu-A-B	Q14525=Q14CN4_3tnu-A-B	273,275,276,278,279,282,283,285,286,289,293,296,297,299,300,303,304,306,307,310,311,314,315,317,318,321,322,324,325,328,329,331,332,335,336,338,339,342,343,345,346,349,350,352,353,356,357,359,360+343,346,347,350,353,354,356,357,360,361,363,364,366,367,368,370,371,374,375,378,379,381,382,385,386,388,389,392,393,395,396,399,400,402,403,406,407,409,410,413,414,416,417,420,421,423,424,427,428,430,431	Q14525=Q14CN4_A+Q14525=Q14CN4_B
ENSG00000131738	ENSG00000170523	Q14525	P78385	Q14525=P78385	3tnu-A-B	Q14525=P78385_3tnu-A-B	271,275,276,278,279,282,283,285,286,289,292,293,296,297,299,300,303,304,306,307,310,311,314,317,318,321,322,324,325,328,329,331,332,335,336,338,339,342,343,345,346,349,350,352,353,356,357,359,360+323,326,327,330,331,333,334,337,338,340,341,342,344,345,347,348,351,352,354,355,358,359,361,362,363,365,366,369,370,372,373,376,377,379,380,383,384,386,387,390,393,394,397,398,400,401,404,405,407,408,411…	Q14525=P78385_A+Q14525=P78385_B
ENSG00000131738	ENSG00000172867	Q14525	P35908	Q14525=P35908	3tnu-A-B	Q14525=P35908_3tnu-A-B	268,275,276,278,279,282,283,285,286,289,290,292,293,296,297,299,300,303,306,307,310,311,314,317,318,321,322,324,325,328,329,331,332,335,336,338,339,341,342,343,345,346,349,350,352,353,356,357,360+389,395,396,399,400,402,403,406,407,409,410,413,414,416,417,420,421,423,424,427,428,431,432,434,435,438,439,441,442,445,446,448,449,451,452,453,455,456,459,460,462,463,466,467,469,470,473,474,476,477,480…	Q14525=P35908_A+Q14525=P35908_B
ENSG00000131738	ENSG00000175084	Q14525	P17661	Q14525=P17661	3tnu-A-B	Q14525=P17661_3tnu-A-B	271,273,275,276,278,279,282,283,285,286,289,290,292,293,296,297,300,303,304,306,307,308,310,311,314,315,317,318,321,322,324,325,328,329,331,332,335,336,338,339,342,343,345,346,349,350,352,353,356,357,359,360+315,316,317,321,324,325,327,328,331,332,334,335,338,339,341,342,345,348,349,352,353,356,357,359,360,363,366,367,370,371,373,374,377,378,380,381,384,385,387,388,391,392,394,395,398,399,401,402…	Q14525=P17661_A+Q14525=P17661_B
ENSG00000131738	ENSG00000185479	Q14525	P04259	Q14525=P04259	3tnu-A-B	Q14525=P04259_3tnu-A-B	275,276,278,279,282,283,285,286,289,290,292,293,296,297,299,300,303,304,306,307,310,311,314,317,318,321,322,324,325,328,329,332,335,336,338,339,342,343,345,346,349,350,352,353,356,357,360+380,381,384,385,387,388,391,392,394,395,398,399,401,402,405,406,408,409,412,413,415,416,417,419,420,423,424,426,427,430,431,433,434,437,438,440,441,444,445,447,448,451,452,454,455,458,459,461,462,465,466,468,469	Q14525=P04259_A+Q14525=P04259_B
ENSG00000131738	ENSG00000185640	Q14525	Q5XKE5	Q14525=Q5XKE5	3tnu-A-B	Q14525=Q5XKE5_3tnu-A-B	275,276,278,279,282,283,285,286,289,290,292,293,296,297,299,300,303,304,307,310,311,314,317,318,321,322,324,325,328,329,332,335,336,338,339,342,343,345,346,349,350,352,353,356,357,359,360+361,362,365,366,368,369,372,373,375,376,379,380,382,383,386,387,389,390,393,394,395,396,397,398,400,401,404,405,407,408,411,412,414,415,418,419,421,422,425,426,428,429,432,433,435,436,439,440,442,443,446,447,449…	Q14525=Q5XKE5_A+Q14525=Q5XKE5_B
ENSG00000131738	ENSG00000186442	Q14525	P12035	Q14525=P12035	3tnu-A-B	Q14525=P12035_3tnu-A-B	271,273,275,276,278,279,282,283,285,286,289,290,292,293,296,297,299,300,303,304,306,307,310,311,314,317,318,321,322,324,325,328,329,331,332,335,336,338,339,342,343,345,346,349,350,352,353,356,357,359,360+414,421,422,425,428,429,431,432,435,436,438,439,442,443,445,446,449,450,453,454,456,457,460,461,463,464,467,468,470,471,474,475,477,478,481,482,484,485,488,489,491,492,495,496,498,499,502,503,505…	Q14525=P12035_A+Q14525=P12035_B
ENSG00000131759	ENSG00000132170	P10276	P37231	P10276=P37231	3dzu-A-D	P10276=P37231_3dzu-A-D	58,64,68,74,112,119,128,142,146,149,150,152,153,154,155,156,157,160,162,163,164,165,315,332,338,352,353,356,357,360,371,372,374,375,376,378,379,381,382,383,385,386,389,390,393+120,121,123,178,180,181,185,188,189,262,265,266,267,276,278,363,364,365,377,379,401,406,418,422,423,424,435,438,439,442,443,446,455,457,458,460,461,462,464,465,467,468,469,471,472,475,479,505	P10276=P37231_A+P10276=P37231_B
ENSG00000131759	ENSG00000143171	P10276	P48443	P48443=P10276	5uan-A-B	P48443=P10276_5uan-A-B	119,120,121,122,123,124,125,135,136,137,138,139,141,271,312,315,316,317,318,319,320,321,322,325,329,332,336,337,338,340,349,352,353,356,357,360,364,366,367,368,369,370,372,374,375,376,377,378,379,380,381,382,383,385,386,390,423+211,212,213,214,215,216,217,218,219,220,221,222,223,224,225,226,256,339,349,352,353,357,380,391,395,398,402,406,412,413,414,415,416,417,418,420,421,422,423,424,425,427,428…	P48443=P10276_B+P48443=P10276_A
ENSG00000131759	ENSG00000204231	P10276	P28702	P28702=P10276	5uan-A-B	P28702=P10276_5uan-A-B	120,121,122,123,125,135,136,138,139,141,165,166,315,318,319,320,332,336,338,340,349,352,353,356,357,360,364,366,367,368,369,370,372,373,374,375,376,377,378,379,380,381,382,383,385,386,390,418,419,420,421,422,423,424,425,426,428+187,188,191,277,279,280,281,282,283,284,285,286,287,288,289,290,291,330,333,410,411,412,415,419,422,423,427,450,461,465,468,472,483,484,486,487,488,490,491,492,493,494,495…	P28702=P10276_B+P28702=P10276_A
ENSG00000131791	ENSG00000162409	O43741	P54646	P54646=O43741	6b2e-A-B	P54646=O43741_6b2e-A-B	55,56,57,60,61,63,64,65,67,68,69,71,73,74,75,76,78,79,80,81,82,106,108,110,111,113,114,115,139,153,154,155,158,159,160,161,163,164,165,167,168,172,174,175,176,177,178,179,180,181,182,183,184,185,186,187,188,189,190,191,192,193,194,195,196,198,202,203,204,205,206,207,208,209,210,211,212,213,214,215,217,218,219,220,221,222,223,224,225,226,227,228,229,230,231,232,235,236,238,239,240,241,242,243,244,…	P54646=O43741_B+P54646=O43741_A
ENSG00000131791	ENSG00000181929	O43741	P54619	O43741=P54619	6b2e-B-C	O43741=P54619_6b2e-B-C	217,224,226,227,228,229,230,231,232,233,247,248,250,259,260,261,262,263,264,265,266,267,268,269,270,271+37,39,42,43,44,45,46,47,48,49,50,51,52,54,55,56,59,63,67,68,134,135,157,159,160,162,163,164,165,170,171,174,296	O43741=P54619_A+O43741=P54619_B
ENSG00000131910	ENSG00000196482	Q15466	P62508	Q15466=P62508	5uan-A-B	Q15466=P62508_5uan-A-B	142,151,152,153,154,178,192,193,196,211,212,215,216,218,219,221,222,223,225,226,229+355,372,377,378,385,386,389,392,393,396,397,412,415,416,418,419,421,422,423,425,426	Q15466=P62508_A+Q15466=P62508_B
ENSG00000132010	ENSG00000173480	P17024	Q8TAU3	P17024=Q8TAU3	5v3j-E-F	P17024=Q8TAU3_5v3j-E-F	245,246,247,249,343,450,451,452,453,454,455+308,309,312,408,411,420,443,489,491,492	P17024=Q8TAU3_A+P17024=Q8TAU3_B
ENSG00000132109	ENSG00000204599	P19474	Q9HCM9	P19474=Q9HCM9	4cg4-A-B	P19474=Q9HCM9_4cg4-A-B	129,131,132,135,136,138,139,140,142,143,146,149,150,152,153,154,156,157,159,160,161,163,164,165,167,168,170,171,172,174,175,178,181,182,185,186,188,189,192,193,195,196,200,203,204,207,211,214,215,218,219,221,222,225,226,228,229,232,233,235,236,240,243,244,247,251,254,255,256,257,259,260,261,262,263,264,265,266,267,268,269,270,272,273,275,282,426,427,428,429+145,149,150,151,153,154,157,158,161,162…	P19474=Q9HCM9_A+P19474=Q9HCM9_B
ENSG00000132254	ENSG00000164144	P53365	P53367	P53365=P53367	1i49-A-B	P53365=P53367_1i49-A-B	135,139,140,142,143,146,147,149,150,153,154,156,157,160,161,163,164,167,168,170,171,174,177,178,181,182,184,185,188,189,192,206,287,290,291,294,295,298,299,301,302,305,306,308,309,310,312,313,316,319,320,321,322,323,324,325,326,327,328,329,330,333,340,341+171,172,175,178,179,181,182,185,188,189,192,193,195,196,199,200,202,203,206,207,209,210,213,214,216,217,220,221,224,237,238,239,241,242,244,245…	P53365=P53367_A+P53365=P53367_B
ENSG00000132254	ENSG00000169750	P53365	P60763	P53365=P60763	1i4d-A-D	P53365=P60763_1i4d-A-D	145,148,151,152,153,155,156,158,159,160,162,163,166,197,200,204,207,208,211,223+1,3,5,37,38,39,52,56,57,58,59,63,64,66,67,68,70,71,73,74,183	P53365=P60763_A+P53365=P60763_B
ENSG00000132254	ENSG00000172602	P53365	Q92730	P53365=Q92730	1i4d-A-D	P53365=Q92730_1i4d-A-D	141,145,148,149,151,152,153,155,156,158,159,160,162,163,166,193,197,200,204,207,208,211,219+10,11,12,13,47,48,49,62,66,67,68,69,73,74,76,77,78,80,81,83,84	P53365=Q92730_A+P53365=Q92730_B
ENSG00000132326	ENSG00000179094	O15055	O15534	O15055=O15534	4dj2-A-B	O15055=O15534_4dj2-A-B	464,465,467,468,471+197,200,204,207	O15055=O15534_A+O15055=O15534_B
ENSG00000132341	ENSG00000184575	P62826	O43592	O43592=P62826	3icq-B-T	O43592=P62826_3icq-T-B	1,29,33,35,37,38,39,44,45,46,47,64,70,71,72,73,74,75,76,77,78,79,81,91,93,99,100,102,106,109,110,111,112,113,123,126,128,138,140,141,142,145,147,152,154,156,159,176,177,178,179,180,181,182,183,184,185,186,187,188,189,190,191,192,193,194,195,196,197+8,9,10,11,18,22,26,51,54,55,58,61,62,65,98,99,100,103,104,107,151,152,155,157,158,159,267,274,277,278,280,292,295,296,298,299,300,328,331,332,333,334,…	O43592=P62826_B+O43592=P62826_A
ENSG00000132475	ENSG00000204209	P84243	Q9UER7	Q9UER7=P84243	4hga-A-B	Q9UER7=P84243_4hga-A-B	40,42,43,44,46,47,49,50,51,52,53,54,55,56,57,58,59,60,61,65,66,69,70,72,73,76,77,81,82,83,84,85,86,87,88,90,91,92,94,95,96,99,100,102,103,106,107,109,110,111,112,113,114,117,121,122,123,125,126,129,131,132,134,135,136+185,189,192,193,195,196,199,202,203,205,206,207,208,209,210,211,212,214,215,216,217,218,220,221,222,223,225,226,229,230,232,233,236,239,243,247,249,250,251,254,283,284,285,286,287,2…	Q9UER7=P84243_B+Q9UER7=P84243_A
ENSG00000132639	ENSG00000135604	P60880	O75558	P60880=O75558	6mdm-H-I	P60880=O75558_6mdm-H-I	5,14,15,16,18,21,22,24,25,26,27,28,29,31,32,35,36,38,39,42,43,46,49,52,53,56,59,60,62,63,66,67,70,71,74,77,80,81,100,101,102,103,104,105,106,108,109,124,189,190,192,193,194,197+198,200,201,202,203,204,207,210,211,214,215,216,217,218,220,221,222,223,224,225,227,228,229,230,231,232,234,235,236,238,239,242,245,246,249,250,252,253,256,257,260,263,264,266,267	P60880=O75558_A+P60880=O75558_B
ENSG00000132639	ENSG00000178750	P60880	Q8N4C7	Q8N4C7=P60880	6ip1-B-C	Q8N4C7=P60880_6ip1-B-C	11,14,17,18,21,24,25,27,28,29,31,32,35,36,38,39,42,43,45,46,49,50,53,56,57,59,60,63,64,66,67,70,71,73+204,205,207,209,210,212,213,216,219,222,223,226,227,229,230,233,236,237,240,241,243,244,247,248,250,251,254,257,258,261,262,263	Q8N4C7=P60880_B+Q8N4C7=P60880_A
ENSG00000132640	ENSG00000184887	Q9Y2F9	Q96KE9	Q9Y2F9=Q96KE9	2vkp-A-B	Q9Y2F9=Q96KE9_2vkp-A-B	102,106,121,122,139,148,149,151,152,153,154,155,156,158,159,160,161,162,163,164,168,190,191,193,194,197,198,201,202,203,204,205,206,213,214,216,217,220,221,222,223,224,225,226,227+72,106,107,110,113,117,157,160,161,164,167,169,172,173,176,177,179,180,183,184,185,186,187,188,189,190,191,192,193,196,198,199,200	Q9Y2F9=Q96KE9_A+Q9Y2F9=Q96KE9_B
ENSG00000132646	ENSG00000166803	P12004	Q15004	P12004=Q15004	6gws-A-E	P12004=Q15004_6gws-A-E	77,80,84+47,48,49,50,51	P12004=Q15004_A+P12004=Q15004_B
ENSG00000132661	ENSG00000147206	Q9UKK6	Q9H4D5	Q9H4D5=Q9UKK6	6e5u-A-B	Q9H4D5=Q9UKK6_6e5u-A-B	6,7,10,11,14,15,18,22,42,43,44,45,46,47,48,49,50,51,61,64,65,66,67,72,73,74,75,76,77,78,79,80,81,83,84,86,92,94,96,98,101,102,103,104,106,107,108,110,112,114,129,130,131,132,134,135,136,137,138,139,140+324,325,326,327,328,329,330,331,332,333,334,335,369,371,373,374,375,376,377,378,379,380,381,383,384,398,399,400,401,404,406,407,409,410,413,415,438,440,441,442,443,445,447,448,450,452,454,472,474,4…	Q9H4D5=Q9UKK6_B+Q9H4D5=Q9UKK6_A
ENSG00000132698	ENSG00000175137	P57735	Q7L8J4	Q7L8J4=P57735	6ixv-A-E	Q7L8J4=P57735_6ixv-A-E	8,9,10,11,12,13,14,36,37,38,39,40,41,43,44,45,49,64,66,73,74,76,77,80,83,84,85,131+52,57,60,61,64,65,67,68,71,74,75,78,79,82,254,257,261,264,265,267,268,271,272,275,288	Q7L8J4=P57735_B+Q7L8J4=P57735_A
ENSG00000132970	ENSG00000138443	Q9UPY6	Q9NYB9	Q9UPY6=Q9NYB9	3p8c-D-F	Q9UPY6=Q9NYB9_3p8c-D-F	25,27,28,30,31,32,34,35,37,38,39,41,42,43,44,45,46,48,49,52,53,55,56,57,59,60,62,63,65,66,67,69,70,73,76,77,80,83,84,85,86,88,90+1,4,8,12,13,16,18,19,20,22,23,26,27,29,30,31,33,34,37,43,44,46,47,50,51,53,54,57,58,61,65,68,69,72,75,76,79,82,83,85,86,89,90,93,96,97,100,101,103,104,107,108	Q9UPY6=Q9NYB9_A+Q9UPY6=Q9NYB9_B
ENSG00000133119	ENSG00000163918	P40938	P35249	P35249=P40938	1sxj-D-E	P35249=P40938_1sxj-D-E	18,36,41,42,43,105,109,113,143,146,147,149,150,151,153,154,156,157,167,168,169,170,173,174,176,177,178,181,183,184,185,186,187,188,220,221,289,292,293,296,300,305,308,309,312,313,315,316,317,319,320,323,324,356+36,39,42,45,80,85,107,109,110,111,112,113,150,151,154,156,181,237,239,240,243,250,265,266,267,273,286,287,290,294,297,298,299,300,301,302,303,304,305,333,336,337,338,340,341,342,343,344,34…	P35249=P40938_B+P35249=P40938_A
ENSG00000133466	ENSG00000173918	Q9BXI9	Q9BXJ1	Q9BXI9=Q9BXJ1	6u66-A-B	Q9BXI9=Q9BXJ1_6u66-A-B	74,75,76,77,79,190,192,206,208,216,217,218,219,220,221,222,224,229,230,231,232,233,234,235,236,237,249,273,274,278+63,64,65,145,147,148,149,171,172,174,194,196,198,200,203,228,229,230,231,232,233,264,265,266,267,269,271,272,273,274,275,276	Q9BXI9=Q9BXJ1_A+Q9BXI9=Q9BXJ1_B
ENSG00000133731	ENSG00000141401	P29218	O14732	P29218=O14732	2bji-A-B	P29218=O14732_2bji-A-B	39,40,42,96,97,99,100,101,102,103,104,156,157,158,162,163,166,167,169,172,173,176,179,180,183,184,186,187,188,191,192,193,194,202,205,206,207,208,209+50,51,53,107,108,111,112,113,114,155,167,168,169,173,174,178,183,184,187,190,191,194,195,197,198,199,200,201,202,203,204,205,213,216,217,218,219,220	P29218=O14732_A+P29218=O14732_B
ENSG00000133794	ENSG00000134852	O00327	O15516	O00327=O15516	4f3l-A-B	O00327=O15516_4f3l-B-A	67,74,81,84,87,88,91,92,94,95,97,98,99,110,111,112,115,116,118,119,121,122,123,125,126,135,136,137,138,139,141,142,143,144,145,146,147,148,149,150,151,152,153,154,155,156,157,158,159,161,171,172,173,174,175,184,206,207,209,211,212,235,236,237,238,239,240,241,242,243,244,245,246,248,283,285,286,287,289,291,313,315,316,317,319,321,327,333,334,335,336,338,341,343,352,354,355,356,359,398,421,423,424,…	O00327=O15516_A+O00327=O15516_B
ENSG00000133794	ENSG00000170485	O00327	Q99743	O00327=Q99743	4f3l-A-B	O00327=Q99743_4f3l-B-A	81,84,87,88,91,92,94,95,98,99,110,112,115,116,118,119,121,122,123,125,126,127,128,129,131,135,136,137,138,139,140,141,142,143,144,145,146,147,148,149,150,151,152,153,154,155,156,157,158,159,161,171,172,173,174,175,184,206,207,209,210,211,213,225,235,236,237,238,239,240,241,242,243,244,245,246,248,283,285,286,287,289,290,291,292,313,315,316,317,319,321,327,332,333,334,335,336,338,341,343,352,354,3…	O00327=Q99743_A+O00327=Q99743_B
ENSG00000133818	ENSG00000205517	P62070	Q3MIN7	P62070=Q3MIN7	6epl-R-S	P62070=Q3MIN7_6epl-R-S	16,28,29,32,41,42,43,44,45,46,47,48,50,51,68,69,70,71,72,73,74,75,76,77,78,80,81,82,84,113,114,116+276,277,281,282,292,295,298,299,302,344,347,348,351,352,353,356,402,403,404,405,406,423,424,425,428,429,430,432,433,434,436,437,438,439,450,454,461	P62070=Q3MIN7_A+P62070=Q3MIN7_B
ENSG00000134030	ENSG00000157349	O43310	Q9UMR2	O43310=Q9UMR2	4jhj-A-C	O43310=Q9UMR2_4jhj-A-C	446,449,450,453,454,456,457,460,481,490,491,492,495,496,497,498,499,502+4,5,6,7,9,10,11,12,13,14,17,18,22,23	O43310=Q9UMR2_A+O43310=Q9UMR2_B
ENSG00000134046	ENSG00000167491	Q9UBB5	Q86YP4	Q86YP4=Q9UBB5	2l2l-A-B	Q86YP4=Q9UBB5_2l2l-A-B	362,364,366,369,372,373,376,379,380,382,383,386,387,393,394,395,396,405+138,139,141,142,145,148,149,151,152,155,156,158,159,162,163,165,166,177	Q86YP4=Q9UBB5_B+Q86YP4=Q9UBB5_A
ENSG00000134138	ENSG00000185630	O14770	P40424	O14770=P40424	3k2a-A-B	O14770=P40424_3k2a-A-B	299,300,332,333,334,335,336,337,338,340,341,342,343,344+236,237,238,239,240,253,256,257,274,276,279,283,286,287,290,291,292,293,294,295,296	O14770=P40424_A+O14770=P40424_B
ENSG00000134138	ENSG00000214513	O14770	A8MTQ0	A8MTQ0=O14770	1b8i-A-B	A8MTQ0=O14770_1b8i-A-B	269,271,272,274,275,276,277,282,286,303,305,306,309,313,314,317,318,319,321,322,324,328,331+158,162,165,169,173,177,178,203,206,210,213,214,215,216	A8MTQ0=O14770_B+A8MTQ0=O14770_A
ENSG00000134201	ENSG00000134202	P46439	P21266	P46439=P21266	3gtu-A-B	P46439=P21266_3gtu-A-B	55,56,57,58,68,70,71,72,74,75,78,79,82,91,94,95,96,98,99,100,101,102,103,105,106,113,137,138,140,141+60,61,62,63,72,73,74,75,76,78,79,82,83,86,87,95,96,98,99,102,103,104,105,106,107,109,110,117,141,142,144,145	P46439=P21266_A+P46439=P21266_B
ENSG00000134201	ENSG00000168765	P46439	Q03013	P46439=Q03013	1xw6-A-B	P46439=Q03013_1xw6-A-B	56,57,58,59,68,69,70,71,72,74,75,78,79,82,91,94,95,98,99,100,101,102,103,106,137,138,141+56,57,58,68,69,70,71,72,74,75,78,79,82,91,92,94,95,96,98,99,100,101,102,103,106,137,138,141	P46439=Q03013_A+P46439=Q03013_B
ENSG00000134201	ENSG00000213366	P46439	P28161	P46439=P28161	1xw6-A-B	P46439=P28161_1xw6-A-B	51,56,57,58,59,68,69,70,71,72,74,75,78,79,82,91,92,94,95,98,99,100,101,102,103,106,137,138,140,141+56,57,58,59,68,69,70,71,72,74,75,78,79,82,91,94,95,96,97,98,99,100,101,102,103,106,133,137,138,141	P46439=P28161_A+P46439=P28161_B
ENSG00000134202	ENSG00000168765	P21266	Q03013	Q03013=P21266	3gtu-A-B	Q03013=P21266_3gtu-A-B	55,60,61,62,63,71,72,74,75,76,78,79,82,83,86,87,95,96,98,99,102,103,104,105,106,107,109,110,117,138,141,142,144,145+56,57,58,59,68,69,70,71,72,73,74,75,78,79,82,91,92,94,95,98,99,100,101,102,103,106,113,137,138,141	Q03013=P21266_B+Q03013=P21266_A
ENSG00000134215	ENSG00000177885	Q9UKW4	P62993	Q9UKW4=P62993	1gri-A-B	Q9UKW4=P62993_1gri-A-B	653,656,657,658,659,660,661,662,667,668,669,670,673,674,675,676,677,678,681,698,700,701,703,704,706,723,724,737,738,739,764,767,768,769,770,771,774,775,776,796,810,811,812,813,814,816,820,821,823,827,830,831,832,833,840,843,844,845,846,847+6,7,51,55,56,57,58,61,62,63,64,65,69,87,89,90,92,93,95,112,115,116,117,118,126,127,128,129,130,133,157,158,159,160,162,164,178,179,180,181,182,188,189,190,191,…	Q9UKW4=P62993_A+Q9UKW4=P62993_B
ENSG00000134243	ENSG00000176697	Q99523	P23560	Q99523=P23560	6ffy-A-B	Q99523=P23560_6ffy-A-B	468,469,470,471,500,501,541,542,564,565,566,591,592,593+135,136,137,139,143,145,147,149,151,178,180,182	Q99523=P23560_A+Q99523=P23560_B
ENSG00000134248	ENSG00000188186	O43504	Q0VGL1	O43504=Q0VGL1	5x6u-C-D	O43504=Q0VGL1_5x6u-C-D	44,47,48,51,52,54,55,56,61,62,63,64,65,66,67,68,69,70+38,42,43,45,46,49,50,53,62,63,64,65,66,67,68,69,70,71,72,75	O43504=Q0VGL1_A+O43504=Q0VGL1_B
ENSG00000134504	ENSG00000153885	Q719H9	Q96SI1	Q719H9=Q96SI1	5bxb-A-B	Q719H9=Q96SI1_5bxb-A-B	29,30,31,33,40,41,42,43,44,47,74,85,88,89,92,93,95,97,98,99,100,101+61,62,63,64,65,93,94,95,97,98,102,104,105,106,108,109,129,130,132,133,136,139	Q719H9=Q96SI1_A+Q719H9=Q96SI1_B
ENSG00000134545	ENSG00000139187	P26715	Q96E93	P26715=Q96E93	4pp8-A-B	P26715=Q96E93_4pp8-A-B	114,115,116,118,119,120,121,122,123,124,125,126,127,133,161,162,163,165,167,168,169,170,171+70,71,72,73,74,75,76,77,78,79,80,81,82,89,121,125,126,127,128	P26715=Q96E93_A+P26715=Q96E93_B
ENSG00000134545	ENSG00000172243	P26715	Q9BXN2	P26715=Q9BXN2	5j2s-A-B	P26715=Q9BXN2_5j2s-A-B	140,141,143,144,145,146,147,148,149,150,151,152,153,154,178,188,189,190,232+141,142,143,145,146,148,149,150,151,152,153,154,155,157,195,196,243,246,247	P26715=Q9BXN2_A+P26715=Q9BXN2_B
ENSG00000134709	ENSG00000168172	Q9UJC3	Q86VS8	Q9UJC3=Q86VS8	5j8e-A-B	Q9UJC3=Q86VS8_5j8e-A-B	11,12,14,16,17,18,20,21,23,26,27,29,30,31,32,95,97,98,100,101,122,125,126,129,130,138,141,144,145,146,147,148,149,150,151,152,154,155,157,158,159,160,161,162+11,12,14,15,16,18,19,21,24,29,30,93,94,95,96,98,120,123,124,127,128,136,139,141,142,143,144,145,146,147,148,149,150,152,153,156,157,159,161	Q9UJC3=Q86VS8_A+Q9UJC3=Q86VS8_B
ENSG00000135018	ENSG00000188021	Q9UMX0	Q9UHD9	Q9UMX0=Q9UHD9	6mun-B-C	Q9UMX0=Q9UHD9_6mun-B-C	31+79	Q9UMX0=Q9UHD9_A+Q9UMX0=Q9UHD9_B
ENSG00000135018	ENSG00000204463	Q9UMX0	P46379	Q9UMX0=P46379	2bwf-A-B	Q9UMX0=P46379_2bwf-A-B	35,36,37,38,49,50,51,54,67,97,98+58,60,62,63,64,65,85,86,87,88,89,90	Q9UMX0=P46379_A+Q9UMX0=P46379_B
ENSG00000135363	ENSG00000143013	P25791	P61968	P25791=P61968	4kfz-A-B	P25791=P61968_4kfz-A-B	102+92	P25791=P61968_A+P25791=P61968_B
ENSG00000135363	ENSG00000169744	P25791	O43679	P25791=O43679	2ypa-C-D	P25791=O43679_2ypa-C-D	15,16,17,18,20,22,23,24,26,38,39,40,41,42,43,44,45,46,52,55,64,69,70,71,72,73,74,81,84,85,88,89,90,91,92,101,102,103,104,105,106,107,108,109,110,111,114,117,120,129,130,131,132,133,134,135,136,137,138+296,298,299,300,301,302,303,304,305,306,307,308,309,310,311,312,313,316,317,318,319,320,321,322,323,324,325,326,327,328,329,330,331,332	P25791=O43679_A+P25791=O43679_B
ENSG00000135363	ENSG00000198728	P25791	Q86U70	P25791=Q86U70	2ypa-C-D	P25791=Q86U70_2ypa-C-D	27,36,37,38,39,40,41,42,43,44,45,46,52,55,64,69,70,71,72,73,74,81,84,85,88,89,90,91,92,93,101,102,103,104,105,106,107,108,109,110,111,114,117,120,129,130,131,132,133,134,135,136,137,138+336,337,338,339,340,341,342,343,344,345,346,347,348,349,350,351,354,355,356,357,358,359,360,361,362,363,364,366	P25791=Q86U70_A+P25791=Q86U70_B
ENSG00000135406	ENSG00000167916	P41219	Q2M2I5	Q2M2I5=P41219	3tnu-A-B	Q2M2I5=P41219_3tnu-A-B	312,315,316,318,319,322,323,325,326,329,330,332,333,336,337,339,340,343,344,347,350,351,354,355,357,358,361,362,364,365,368,369,372,375,376,378,379,382,383,385,386,389,390,392,393,396,397,399,400+364,365,367,368,371,372,374,375,378,379,382,385,386,388,389,392,393,396,399,400,403,404,406,407,410,411,413,414,417,418,420,421,424,425,427,428,431,432,434,435,438,439,441,442,445,446,448,449	Q2M2I5=P41219_B+Q2M2I5=P41219_A
ENSG00000135406	ENSG00000170454	P41219	O95678	P41219=O95678	6jfv-B-D	P41219=O95678_6jfv-B-D	337,363,366,370,377,402,403,406,407,408,409,414,415,416,417,418,419+355,356,357,358,359,362,371,375,378,382,385,414,415,418,421,425,432,453	P41219=O95678_A+P41219=O95678_B
ENSG00000135406	ENSG00000171345	P41219	P08727	P08727=P41219	3tnu-A-B	P08727=P41219_3tnu-A-B	311,312,314,315,316,318,319,322,323,325,326,329,330,332,333,336,337,339,340,343,344,347,350,354,355,357,358,361,362,364,365,368,369,372,375,376,378,379,382,383,385,386,389,390,392,393,396,397,399,400+299,300,302,303,306,307,309,310,313,314,316,317,320,321,323,324,327,328,330,331,332,334,335,338,342,345,346,348,349,352,353,355,356,359,360,362,363,366,367,369,370,373,374,376,377,380,381,383,384	P08727=P41219_B+P08727=P41219_A
ENSG00000135406	ENSG00000171431	P41219	P35900	P35900=P41219	3tnu-A-B	P35900=P41219_3tnu-A-B	311,312,315,316,318,319,322,323,325,326,329,330,332,333,336,337,339,340,343,344,347,348,350,351,354,355,357,358,361,362,364,365,368,369,371,372,375,376,378,379,381,382,383,385,386,389,390,392,393,396,397,399,400+289,290,292,293,296,297,299,300,303,304,307,310,311,313,314,317,318,320,321,322,325,328,329,331,332,335,336,338,339,342,343,345,346,349,350,352,353,356,357,359,360,363,364,366,367,370,371…	P35900=P41219_B+P35900=P41219_A
ENSG00000135406	ENSG00000171446	P41219	Q7Z3Y8	Q7Z3Y8=P41219	3tnu-A-B	Q7Z3Y8=P41219_3tnu-A-B	311,312,315,318,319,322,323,325,326,327,329,330,332,333,336,337,339,340,343,344,347,350,351,354,357,358,361,362,364,365,368,369,372,375,376,378,379,382,383,385,386,389,390,392,393,396,397,400+307,308,310,311,314,315,317,318,321,322,324,325,328,329,331,332,335,336,339,340,342,343,346,347,349,350,353,354,356,357,360,361,363,364,367,368,370,371,374,375,377,378,381,382,384,385,388,389,391,392	Q7Z3Y8=P41219_B+Q7Z3Y8=P41219_A
ENSG00000135406	ENSG00000175084	P41219	P17661	P41219=P17661	1gk4-A-B	P41219=P17661_1gk4-A-B	325,326,329,330,332,333,336,337,339,340,343,347,350,351,354,355,361,362,364,365,368,369,371,372,375,378,379,382,383,385,386,389,390,392,393,396,397,399,400,403+334,335,338,339,341,342,345,346,348,349,352,353,356,359,360,363,364,367,369,370,371,373,374,377,378,380,381,384,385,387,388,391,392,394,395,398,399,401,402,405,406,408,409	P41219=P17661_A+P41219=P17661_B
ENSG00000135406	ENSG00000186832	P41219	P08779	P08779=P41219	3tnu-A-B	P08779=P41219_3tnu-A-B	312,315,316,318,319,322,323,325,326,327,329,330,332,333,336,337,339,340,343,344,347,348,350,351,354,355,358,361,362,364,365,368,369,371,372,375,376,378,379,382,383,385,386,389,390,392,393,396,397,399,400+336,337,339,340,343,344,346,347,350,351,354,357,358,360,361,364,365,368,369,371,372,375,376,379,382,383,385,386,389,390,392,393,396,397,399,400,403,404,406,407,410,411,413,414,417,418,421	P08779=P41219_B+P08779=P41219_A
ENSG00000135406	ENSG00000186847	P41219	P02533	P02533=P41219	3tnu-A-B	P02533=P41219_3tnu-A-B	311,312,315,316,318,319,322,323,325,326,329,330,332,333,336,339,340,343,344,347,348,350,351,354,361,362,364,365,368,369,371,372,375,376,378,379,382,383,385,386,389,390,392,393,396,397,399,400+331,334,335,337,338,341,342,344,345,348,349,351,352,355,356,358,359,362,363,365,366,367,369,370,373,374,376,377,380,381,383,384,387,388,390,391,394,395,397,398,401,402,404,405,408,409,411,412,415,416,418,419	P02533=P41219_B+P02533=P41219_A
ENSG00000135443	ENSG00000171345	P78386	P08727	P08727=P78386	3tnu-A-B	P08727=P78386_3tnu-A-B	335,338,339,342,343,345,346,349,350,352,353,356,357,359,360,363,364,366,367,370,371,374,375,377,378,381,382,384,385,388,389,391,392,395,396,399,402,403,405,406,409,410,413,416,417,419,420,423,424,426,427+295,299,300,302,303,306,307,309,310,313,314,316,317,320,321,323,324,327,330,331,334,335,338,341,342,345,346,348,349,352,353,355,356,359,360,362,363,366,367,369,370,373,374,376,377,380,381,383,384…	P08727=P78386_B+P08727=P78386_A
ENSG00000135443	ENSG00000171346	P78386	P19012	P19012=P78386	3tnu-A-B	P19012=P78386_3tnu-A-B	338,339,342,343,345,346,349,350,352,353,356,357,359,360,363,364,366,367,370,371,374,375,377,378,381,382,384,385,388,389,391,392,395,396,398,399,402,403,405,406,409,410,412,413,416,417,419,420,423,424,426,427+325,326,328,329,332,333,335,336,339,340,342,343,346,347,349,350,353,354,356,357,360,361,364,365,367,368,371,372,374,375,378,379,381,382,385,386,388,389,392,393,395,396,399,400,402,403,406,407…	P19012=P78386_B+P19012=P78386_A
ENSG00000135443	ENSG00000171360	P78386	O76015	O76015=P78386	3tnu-A-B	O76015=P78386_3tnu-A-B	338,339,342,343,345,346,349,350,352,353,356,357,359,360,363,364,366,367,370,371,374,375,377,378,381,382,384,385,388,389,391,392,395,396,398,399,402,403,405,406,409,410,412,413,416,417,419,420,423,424,426,427+323,324,326,327,330,331,333,334,337,340,341,344,345,348,351,354,355,358,359,362,365,366,369,370,372,373,376,377,379,380,383,384,386,387,389,390,391,393,394,397,398,400,401,404,405,407,408	O76015=P78386_B+O76015=P78386_A
ENSG00000135443	ENSG00000171446	P78386	Q7Z3Y8	Q7Z3Y8=P78386	4zry-A-B	Q7Z3Y8=P78386_4zry-A-B	331,332,334,335,338,339,342,343,346,349,350,352,353,356,357,359,360,363,364,366,367,370,371,374,375,377,378,381,384,385,388,389,391,392,395,399,402,403,405,406,409,410,412,413,416,417,419,420,423,424,426,430,431,432,433,434,435+297,300,301,304,307,308,311,314,315,317,318,321,322,324,325,328,329,331,332,335,339,342,343,346,347,350,353,354,356,357,360,361,363,364,367,368,370,371,374,377,378,381,382…	Q7Z3Y8=P78386_B+Q7Z3Y8=P78386_A
ENSG00000135443	ENSG00000186393	P78386	Q7Z3Y9	Q7Z3Y9=P78386	4zry-A-B	Q7Z3Y9=P78386_4zry-A-B	334,335,338,339,342,345,346,349,350,352,353,356,357,359,360,363,364,366,367,370,371,374,375,377,378,381,384,385,388,389,391,392,394,395,396,399,402,403,405,406,409,410,412,413,416,417,419,420,423,426,427,430+299,300,303,306,307,309,310,313,316,317,320,323,324,327,328,330,331,334,335,338,341,342,345,346,348,349,352,353,355,356,359,360,362,363,366,367,369,370,373,374,377,380,381,383,384,387,388,391…	Q7Z3Y9=P78386_B+Q7Z3Y9=P78386_A
ENSG00000135443	ENSG00000186832	P78386	P08779	P08779=P78386	3tnu-A-B	P08779=P78386_3tnu-A-B	338,342,343,345,346,349,350,352,353,356,357,359,360,363,364,366,367,370,371,374,375,377,378,381,382,384,385,388,389,391,392,395,396,398,399,402,403,405,406,409,410,412,413,416,417,419,420,423,424,426,427+336,337,340,343,344,346,347,350,351,353,354,357,358,360,361,364,368,371,372,375,376,378,379,382,383,385,386,389,392,393,396,397,399,400,403,404,406,407,410,411,413,414,417,418,420,421	P08779=P78386_B+P08779=P78386_A
ENSG00000135443	ENSG00000196859	P78386	Q6A163	Q6A163=P78386	3tnu-A-B	Q6A163=P78386_3tnu-A-B	338,339,342,343,345,346,349,350,352,353,356,357,359,360,363,364,366,367,370,371,374,375,377,378,381,382,384,385,388,389,391,392,395,396,398,399,402,403,405,406,409,410,413,416,417,419,420,423,424,426,427+315,316,318,319,322,323,325,326,329,332,333,336,337,340,343,344,347,350,351,354,357,358,361,362,364,365,368,369,372,375,376,378,379,382,383,385,386,389,390,392,393,396,397,399,400	Q6A163=P78386_B+Q6A163=P78386_A
ENSG00000135443	ENSG00000197079	P78386	Q92764	Q92764=P78386	3tnu-A-B	Q92764=P78386_3tnu-A-B	338,342,343,345,346,349,350,352,353,356,357,359,360,361,363,364,366,367,370,371,374,375,377,378,381,382,384,385,388,389,391,392,395,396,398,399,402,403,405,406,409,410,412,413,416,417,419,420,423,424,426,427+316,317,319,320,323,324,326,327,330,331,333,334,337,338,341,344,345,347,348,351,352,355,356,358,359,362,363,365,366,369,370,372,373,376,377,379,380,383,384,386,387,390,391,393,394,397,398,400…	Q92764=P78386_B+Q92764=P78386_A
ENSG00000135443	ENSG00000204889	P78386	Q6A162	Q6A162=P78386	3tnu-A-B	Q6A162=P78386_3tnu-A-B	333,338,339,342,343,345,346,349,350,352,353,356,357,359,360,363,364,366,367,370,371,374,375,377,378,381,382,384,385,388,389,391,392,395,396,398,399,402,403,405,406,409,410,412,413,416,417,419,420,423,424,426,427+303,306,308,309,311,312,315,316,318,319,322,326,329,330,332,333,336,340,343,344,347,350,351,354,355,357,358,361,362,364,365,368,369,371,372,375,376,378,379,382,383,385,386,389,390,393	Q6A162=P78386_B+Q6A162=P78386_A
ENSG00000135443	ENSG00000204897	P78386	Q7Z3Z0	Q7Z3Z0=P78386	4zry-A-B	Q7Z3Z0=P78386_4zry-A-B	331,332,335,338,339,342,345,346,349,350,352,353,356,357,359,360,363,364,366,367,370,371,374,375,377,378,381,384,385,388,389,391,392,395,399,402,403,405,406,409,410,412,413,416,417,419,420,423,426,430+288,292,295,299,302,303,306,309,310,312,313,316,317,319,320,323,324,326,327,330,331,334,337,338,341,342,344,345,348,349,351,352,355,356,358,359,362,363,365,366,369,372,373,376,377,379,380,383,384,387	Q7Z3Z0=P78386_B+Q7Z3Z0=P78386_A
ENSG00000135446	ENSG00000147883	P11802	P42772	P11802=P42772	1bi7-A-B	P11802=P42772_1bi7-A-B	7,8,9,10,11,12,21,22,24,26,27,28,29,30,31,95,96,97,98,99,101,102,105,106,144,148,149,150,161,162,163,164+19,20,23,24,25,26,27,29,44,45,46,48,52,53,54,55,56,57,58,60,76,78,79,81,86,89,90,91,92,94,110,112,114,119,122,125	P11802=P42772_A+P11802=P42772_B
ENSG00000135930	ENSG00000146830	O60573	O75420	O60573=O75420	5nvk-A-B	O60573=O75420_5nvk-A-B	54,55,56,57,64,83,84,85,86,91,92,94,95,96,97,98,99,100,101,102,103,107,113,137,138,139,140,142,143,145,146,147,149,150,153,156,157,158,159,161,162,163,164,176,177,188,189,191,204,205,206,207,208,209,210,211+28,30,31,32,33,35,36,37,38,39,40,41,42,43,45,46,47,49,50,53,54,55,56,57,59,60,64,65,67,68,69,70,71,72,73,74,75,76,77,78,80,82,85,86,89,90,91,92,93,94,95,96,98,99,100,101,102,103	O60573=O75420_A+O60573=O75420_B
ENSG00000136044	ENSG00000157500	Q8NEU8	Q9UKG1	Q9UKG1=Q8NEU8	5c5b-A-B	Q9UKG1=Q8NEU8_5c5b-A-B	5,6,9,10,13,14,15,16,17,18,20,21,29,32,33,36,39,40,43,44,46,47,50,51,53,54,56,57,58,60,61,64,65,67,68,71,73,74,75,78,79,80,81,82,85,86,89,92,93,96,99,100,137,141,144,147,148,149,150,151,152,153,154,155,160,164,167,168,171,172,174,175,176,179,180,183,186,187,189,190,191,192,193,194,196,197,200,201,203,204,205,207,208,210,211,212,214,215,218,222,223,226,229,230,232,233,236,237,239,240,243,244,247,2…	Q9UKG1=Q8NEU8_B+Q9UKG1=Q8NEU8_A
ENSG00000136100	ENSG00000159210	Q86VN1	Q96H20	Q96H20=Q86VN1	2zme-A-B	Q96H20=Q86VN1_2zme-A-B	173,174,176,177,178,180,181,182,184,185,187,188,189,190,191,192,194,195,198,201,213,216,217,220,222,223,224,225,226,228,240,241,242,266,267,270,271,274,275,278,279,280,281,282,283,284,285,286,287,288,308,309,310,311,351,354,370,371,372,374,375+28,31,32,33,34,35,36,37,39,40,43,46,47,50,53,54,56,57,64,67,68,71,72,75,76,77,78,80,81,82,83,84,85,86,87,89,95,97,98,99,101,102,103,105,106,150,151,153,154…	Q96H20=Q86VN1_B+Q96H20=Q86VN1_A
ENSG00000136231	ENSG00000169564	O00425	Q15365	O00425=Q15365	6rol-A-B	O00425=Q15365_6rol-A-B	393,394,395,396,397,399,401,434,461,464,465,468,469,475,483,484,485,511,515,516,518,542,543,544,545,547,548,551+32,34,38,41,42,65,66,69,70,73,74,76,77,80,81,83,152,153,154,155,156,157,159,160,161	O00425=Q15365_A+O00425=Q15365_B
ENSG00000136271	ENSG00000141543	Q9NY93	P38919	Q9NY93=P38919	4ct5-A-B	Q9NY93=P38919_4ct5-A-B	7,11,12,13,14,15,35,36,39,40,42,43,44,45,67,68,69,92,93,96,124,125,126,214,217,221,222,294,295,298,299,301,302,305,306,308,345,346,347,350,351,352,376,378,379+10,11,12,13,15,42,43,44,45,46,47,48,66,67,70,71,73,74,76,98,99,101,182,235,237,242,243,244,317,320,321,324,325,338,339,342,344,345,370,371,372,373	Q9NY93=P38919_A+Q9NY93=P38919_B
ENSG00000136273	ENSG00000172613	O60921	Q99638	Q99638=O60921	3a1j-A-B	Q99638=O60921_3a1j-A-B	86,87,90,93,94,110,123,125,126,127,128,129,130,131,132,133,134+151,154,155,157,158,159,160,175,191,192,193,194,195,196,197,198,199,200,202,203	Q99638=O60921_B+Q99638=O60921_A
ENSG00000136436	ENSG00000139112	Q13137	Q9H0R8	Q13137=Q9H0R8	3vvw-A-B	Q13137=Q9H0R8_3vvw-A-B	11,31,104,128,129,130,131,132,133,134,135,136,137+12,13,16,17,20,21,24,25,28,45,46,47,48,49,50,51,52,55,63,66,67	Q13137=Q9H0R8_A+Q13137=Q9H0R8_B
ENSG00000136436	ENSG00000197769	Q13137	Q9BXW4	Q13137=Q9BXW4	3vvw-A-B	Q13137=Q9BXW4_3vvw-A-B	4,5,128,129,130,131,132,133,134,135,136,137,138,139+19,20,29,32,33,36,54,55,56,57,58,59,60,61,63,64,72,76	Q13137=Q9BXW4_A+Q13137=Q9BXW4_B
ENSG00000136451	ENSG00000143442	Q14119	Q7Z3K3	Q14119=Q7Z3K3	5yel-A-B	Q14119=Q7Z3K3_5yel-A-B	171,172,173,184,205,206,207,208,209,216,243,245,246,248,249,252,253+557,558,594,614,666,668,669,675,678,679,680,681,682,683	Q14119=Q7Z3K3_A+Q14119=Q7Z3K3_B
ENSG00000136527	ENSG00000263465	P62995	Q9BRL6	P62995=Q9BRL6	5tbx-A-B	P62995=Q9BRL6_5tbx-A-B	168+66	P62995=Q9BRL6_A+P62995=Q9BRL6_B
ENSG00000136738	ENSG00000185359	Q92783	O14964	O14964=Q92783	3f1i-C-H	O14964=Q92783_3f1i-H-C	347,363,366,368,374,375,377,378,379,380+464,478,481,484,488,498,500,501,502,503,505	O14964=Q92783_B+O14964=Q92783_A
ENSG00000136754	ENSG00000138443	Q8IZP0	Q9NYB9	Q8IZP0=Q9NYB9	5nvj-A-B	Q8IZP0=Q9NYB9_5nvj-A-B	474,475,487,490,491,492+479,480,492,495,496,497	Q8IZP0=Q9NYB9_A+Q8IZP0=Q9NYB9_B
ENSG00000136754	ENSG00000154556	Q8IZP0	O94875	Q8IZP0=O94875	6gbu-A-C	Q8IZP0=O94875_6gbu-A-C	462,463,490,491,492+904,905,906,907	Q8IZP0=O94875_A+Q8IZP0=O94875_B
ENSG00000136810	ENSG00000265972	P10599	Q9H3M7	Q9H3M7=P10599	4ll1-A-B	Q9H3M7=P10599_4ll1-A-B	31,32,33,34,60,63,72,73,74,75,90,91,92+200,201,202,203,204,240,243,244,245,246,247,248,249,251	Q9H3M7=P10599_B+Q9H3M7=P10599_A
ENSG00000136854	ENSG00000178750	P61764	Q8N4C7	P61764=Q8N4C7	4jeh-A-B	P61764=Q8N4C7_4jeh-A-B	25,26,28,33,38,39,41,42,45,46,47,48,50,51,52,56,57,58,59,60,63,64,65,66,67,68,261,270,271,272,275,278,279,280,315,331,332,335,336,337,338,340+51,54,55,58,127,128,131,132,135,136,138,139,142,143,145,146,149,152,156,159,183,226,230,233,234,237,238,240,241,242,245,246,247,248,249,250,251,253,254,255,257,258,259,260,261,262	P61764=Q8N4C7_A+P61764=Q8N4C7_B
ENSG00000136888	ENSG00000250565	O75348	Q96A05	O75348=Q96A05	3j9t-G-H	O75348=Q96A05_3j9t-H-G	2,4,7,10,11,14,15,18,19,21,22,25,26,28,29,32,33,35,36,37,39,40,41,43,44,47,48,51,52,54,55,58,59,61,62,63,65,66,68,69,70,72,73,74,76,77,81,84,85,87,88,91,92,95,96,98,99,100,102,103,104,105,106,107,108,109+1,2,8,12,15,16,19,20,23,26,27,30,31,33,34,35,37,38,41,42,45,46,49,50,53,54,56,57,60,61,63,64,67,68,71,74,75,78,79,82,83,86,87,90,91,93,94,95,97,98,101,102,105,106,112,115,116,118,119,122,126,180,…	O75348=Q96A05_A+O75348=Q96A05_B
ENSG00000136931	ENSG00000169297	Q13285	P51843	Q13285=P51843	3f5c-A-B	Q13285=P51843_3f5c-A-B	281,290,291,292,294,295,299,449,450,451,454+271,272,273,274,276,277,278,279,282,395,396,398,399	Q13285=P51843_A+Q13285=P51843_B
ENSG00000136944	ENSG00000198728	O60663	Q86U70	O60663=Q86U70	2xjy-A-B	O60663=Q86U70_2xjy-A-B	49,50,51,52,63,64,65,66,67,68,69,70,71,72,81,90,91,92,93,94,95,96,97,104,107,108,112,113,114,115,122,123,124,125,126,127,128,129,130,131,132,135,138,141,150,151,152,153,154,155,156,157,158,166,174+333,336,337,338,339,340,341,342,343,344,345,346,347,348,350,351,352,354,355,356,357,358,359,360,361,362,363,365,366,367	O60663=Q86U70_A+O60663=Q86U70_B
ENSG00000136950	ENSG00000241553	Q9BPX5	P59998	P59998=Q9BPX5	1k8k-F-G	P59998=Q9BPX5_1k8k-F-G	23,113,116,117,119,124,125,128,129,131,135,140,143,144,146,147,148,149,150,152,153+4,7,8,11,14,15,17,18,19,21,44,45,48,49,50,51,52,53,54,55,56,57	P59998=Q9BPX5_B+P59998=Q9BPX5_A
ENSG00000137185	ENSG00000182318	O15535	P10073	O15535=P10073	2i13-A-B	O15535=P10073_2i13-A-B	307,308,309,310,311,322+349,350,351,352,353,354,355,360	O15535=P10073_A+O15535=P10073_B
ENSG00000137185	ENSG00000187987	O15535	Q3MJ62	O15535=Q3MJ62	2i13-A-B	O15535=Q3MJ62_2i13-A-B	307,308,309,310,311,322,325+303,304,305,306,307,308,311,317,320,321	O15535=Q3MJ62_A+O15535=Q3MJ62_B
ENSG00000137338	ENSG00000140987	Q96JS3	Q9NX65	Q96JS3=Q9NX65	3lhr-A-B	Q96JS3=Q9NX65_3lhr-A-B	47,48,50,51,52,58,59,61,62,65,66,69,70,72,73,75,78,79,80,83,84,85,87,88,89,90,91,92,95,96,97,100,111,112,113,115,116,119+40,41,43,44,45,51,52,54,55,58,59,62,63,65,66,68,69,71,72,73,74,76,77,78,80,81,83,84,85,88,89,90,105,106,109,112,113	Q96JS3=Q9NX65_A+Q96JS3=Q9NX65_B
ENSG00000137338	ENSG00000158691	Q96JS3	O43309	Q96JS3=O43309	3lhr-A-B	Q96JS3=O43309_3lhr-A-B	47,48,49,50,51,52,58,59,61,62,65,66,69,70,72,73,75,76,78,79,80,83,84,85,87,88,90,91,92,95,96,97,100,112,113,116,117,119,120+49,50,51,52,53,54,60,61,63,64,67,68,71,72,74,75,77,80,81,82,83,85,86,87,89,90,92,93,94,97,98,99,102,114,115,117,118,121,122	Q96JS3=O43309_A+Q96JS3=O43309_B
ENSG00000137338	ENSG00000162714	Q96JS3	Q96IT1	Q96JS3=Q96IT1	3lhr-A-B	Q96JS3=Q96IT1_3lhr-A-B	47,48,50,51,52,58,59,61,62,65,66,69,70,72,73,75,76,78,79,80,83,84,85,87,88,90,91,92,95,96,97,112,113,116,117,119,120+45,46,47,48,49,50,56,57,59,60,63,64,67,68,70,71,73,76,77,78,79,81,82,83,85,86,88,89,90,93,94,95,98,110,111,113,114,117,118	Q96JS3=Q96IT1_A+Q96JS3=Q96IT1_B
ENSG00000137338	ENSG00000171222	Q96JS3	P57086	Q96JS3=P57086	1y7q-A-B	Q96JS3=P57086_1y7q-A-B	47,48,50,51,52,58,61,62,65,66,69,70,72,73,75,79,80,83,84,87,88,91,92,94,95,96,97,113,116,119,120,123+111,112,113,114,115,116,122,123,125,126,129,130,133,134,136,137,139,144,147,148,149,150,151,152,155,156,158,159,160	Q96JS3=P57086_A+Q96JS3=P57086_B
ENSG00000137338	ENSG00000196345	Q96JS3	Q9P0L1	Q96JS3=Q9P0L1	3lhr-A-B	Q96JS3=Q9P0L1_3lhr-A-B	47,48,50,51,52,58,59,61,62,65,66,69,70,72,73,75,76,78,79,80,83,84,85,87,88,90,91,92,95,96,97,112,113,116,119,120+57,58,59,60,61,62,68,69,71,72,75,76,79,82,83,85,88,89,90,91,93,94,95,97,98,99,100,101,102,105,106,107,110,122,123,125,126,129,130	Q96JS3=Q9P0L1_A+Q96JS3=Q9P0L1_B
ENSG00000137764	ENSG00000166484	Q13163	Q13164	Q13164=Q13163	4ic7-A-B	Q13164=Q13163_4ic7-A-B	20,22,23,27,28,29,30,31,32,33,34,41,42,43,46,47,50,51,56,58,73,74,107,109,110,111,112,114,115,116,117,118,119,120,121,122,124,125,126,127,128,129,130,131,132,133,134,135,136,137,138+108,110,111,112,141,142,145,146,147,149,150,151,152,153,154,155,156,157,158,161,162,164,165,168,172,190,191,192,193,194,195,226,257,258,259,260,263,315,317,349,350,352,354,355,357,358,359,360,361,391,392,393,395,396,3…	Q13164=Q13163_B+Q13164=Q13163_A
ENSG00000137875	ENSG00000153094	Q9HD36	O43521	Q9HD36=O43521	4b4s-A-B	Q9HD36=O43521_4b4s-A-B	52,55,56,59,60,63,64,67,77,80,81,84,85,88,89,90,91,93,94,95,96,98,99,100,103,169,170,172,173,174,175+145,148,149,151,152,153,155,156,157,158,159,160,162,163,164,165,166,167,168,169	Q9HD36=O43521_A+Q9HD36=O43521_B
ENSG00000138069	ENSG00000183155	P62820	P47224	P47224=P62820	2fu5-B-C	P47224=P62820_2fu5-B-C	8,11,38,39,40,41,44,45,46,47,48,49,50,51,52,61,63,69,70+46,47,48,49,50,73,74,75,76,77,78,79,80,81,82,83,84,85,86,90,91,93,94,95,96,97,98,99,100,101	P47224=P62820_B+P47224=P62820_A
ENSG00000138175	ENSG00000156973	P36405	O43924	P36405=O43924	1ksg-A-B	P36405=O43924_1ksg-A-B	1,4,5,8,11,19,35,38,39,40,42,48,49,50,51,52,53,54,55,56,57,62,64,66,68,73,74,77,80,81+23,25,27,28,30,60,65,70,72,92,93,94,95,96,97,98,99,100,101,102,103,104,105,106,107,108,109,110,111,113,114,115,116,117	P36405=O43924_A+P36405=O43924_B
ENSG00000138382	ENSG00000173113	Q9NRN9	Q9UI30	Q9NRN9=Q9UI30	6h2v-A-B	Q9NRN9=Q9UI30_6h2v-A-B	21,52,53,54,75,76,78,80,82,84,85,87,88,91,100,102,103,104,105,106,107,108,114,115,116,117,119,120,121,150+1,2,4,5,8,9,10,11,12,21,22,23,34,35,36,38,40,41,44,45,48,89,92,101,111,112,113,114,115,116,117,121,122,123,124	Q9NRN9=Q9UI30_A+Q9NRN9=Q9UI30_B
ENSG00000138443	ENSG00000178996	Q9NYB9	Q96RF0	Q96RF0=Q9NYB9	3iql-A-B	Q96RF0=Q9NYB9_3iql-A-B	445,446,447,448,449,450,451,452,453,454,477,479,480,481,482,483,494,495,496+1,2,3,5,6,7,8,9,10,20,21,22,23,24,25,26,27,28,29,30,39,42,43,44,45,46,48,51,56,57,58,62,63,64,65	Q96RF0=Q9NYB9_B+Q96RF0=Q9NYB9_A
ENSG00000138663	ENSG00000168090	Q9BT78	Q7L5N1	Q9BT78=Q7L5N1	4d10-D-F	Q9BT78=Q7L5N1_4d10-D-F	212,213,215,222,241,244,245,247,248,250,251,252,253,254,256,268,269,270,271,365,366,367,369,370,373,374,375,377,378,379,380,381,382,384,385,386,387,388,391,392,395,399,400,403+35,36,37,38,39,79,147,148,162,169,170,171,172,173,174,177,178,179,189,190,192,229,231,232,233,234,236,237,238,240,241,244,250,253,255,256,259,260,262,263,266,267,269,270,274,275,278,279,282	Q9BT78=Q7L5N1_A+Q9BT78=Q7L5N1_B
ENSG00000138750	ENSG00000139496	Q7Z3B4	Q9BVL2	Q7Z3B4=Q9BVL2	5ijn-F-G	Q7Z3B4=Q9BVL2_5ijn-F-G	134,138,141,330,331,333,334,337,340,341,344,347,351,354,355,358,362,365,372,375,376,379,382,383,386,387,389,390,393,394,397,398,403,406,407,409,410,413,414,416,417,420,421,426,430,433,434,437,441,448,452,455,456,459,463,466,468,470,471,473,474,477,480,481,484,485,487,488,491,493,494+251,254,258,261,265,268,269,271,272,275,276,277,279,280,283,286,287,290,292,293,294,296,297,299,300,301,307,310,311…	Q7Z3B4=Q9BVL2_A+Q7Z3B4=Q9BVL2_B
ENSG00000138750	ENSG00000213024	Q7Z3B4	P37198	Q7Z3B4=P37198	5ijn-F-H	Q7Z3B4=P37198_5ijn-F-H	120,121,122,123,124,130,137,140,149,150,151,154,155,158,250,251,321,327,329,330,333,336,340,343,344,347,350,351,354,357,358,360,361,362,364,365,368,371,372,375,378,380,382,384,385,386,387,388,389,391,392,393,394,395,396,397,399,401,403,404,407,410,411,414,417,418,421,426,431,435,438,441,442,449,452,454,456,457,458,460,461,463,464,467,470,471,474,477,478,481,484,485,488,491+323,324,325,326,328,332…	Q7Z3B4=P37198_A+Q7Z3B4=P37198_B
ENSG00000138758	ENSG00000180096	Q9NVA2	Q8WYJ6	Q8WYJ6=Q9NVA2	2qag-A-B	Q8WYJ6=Q9NVA2_2qag-A-B	49,50,51,73,74,104,105,106,155,156,157,158,183,184,186,187,188,189,190,191,192,238,239,240,241,242,254,255,256,257,258,259,260,261+35,36,93,144,145,146,148,149,150,171,172,173,174,175,176,178,179,232,245,246,247,248,249,250,251,252,258,259	Q8WYJ6=Q9NVA2_B+Q8WYJ6=Q9NVA2_A
ENSG00000138758	ENSG00000184702	Q9NVA2	Q99719	Q99719=Q9NVA2	2qag-A-B	Q99719=Q9NVA2_2qag-A-B	49,50,51,72,74,104,105,108,154,155,156,157,158,159,160,161,162,163,164,166,184,186,187,188,189,190,192,196,199,200,203,237,238,239,240,241,242,253,254,255,256,257,259,260,261+53,54,55,111,112,113,114,115,116,117,118,120,163,164,165,166,168,169,170,190,191,192,193,194,195,197,198,263,264,265,266,267,268,269,270,277	Q99719=Q9NVA2_B+Q99719=Q9NVA2_A
ENSG00000138767	ENSG00000155508	Q96LI5	Q9UFF9	Q9UFF9=Q96LI5	4b8c-A-D	Q9UFF9=Q96LI5_4b8c-A-D	32,33,34,35,36,37,38,39,40,41,44,45,46,47,48,49,51,52,55+47,48,49,50,51,52,53,54,55,63,66,67,70,71,72,103,104,105,106,107,108,109,110,111,113,173,176	Q9UFF9=Q96LI5_B+Q9UFF9=Q96LI5_A
ENSG00000138767	ENSG00000198791	Q96LI5	Q9UIV1	Q9UIV1=Q96LI5	4b8c-A-D	Q9UIV1=Q96LI5_4b8c-A-D	32,33,34,35,36,37,38,39,40,41,44,45,46,47,48,49,51,52,54,55,62+47,48,49,50,51,52,53,54,55,63,66,67,70,71,73,103,104,105,106,107,108,109,110,113,173,176,177	Q9UIV1=Q96LI5_B+Q9UIV1=Q96LI5_A
ENSG00000138814	ENSG00000188386	Q08209	Q96LZ3	Q08209=Q96LZ3	1mf8-A-B	Q08209=Q96LZ3_1mf8-A-B	1,2,8,9,11,12,13,14,17,18,21,22,23,24,53,339,340,341,342,343,347,348,349,350,351,352,353,354,355,356,357,358,359,360,361,362,363,364,365,366,367,368,369,370,371,372,373,374+23,26,29,30,43,46,48,49,50,51,52,53,54,55,56,58,59,62,75,79,82,94,95,98,99,101,107,109,110,112,114,116,117,118,119,120,122,124,126,127,128,129,130,131,132,133,134,135,136,138,140,148,153,156,157,160,162,165,166,167,168,169	Q08209=Q96LZ3_A+Q08209=Q96LZ3_B
[truncated: 718 more rows]

## Sheet: (B) Y2H-SI_protein_templates
Query	Qlen	Subject	Slen	Score	Expect	Identities	Positives	Gaps	Qstart	Qend	Sstart	Send	Qcov	Scov	Qpos	Spos	Complex_ID	Template_file_ID	Alignment_file_ID
[truncated: 1,482 more rows]

## Sheet: (C) Lit-SI_PPI_interfaces
Gene_1	Gene_2	Protein_1	Protein_2	Protein_1_IntAct_ID	Protein_2_IntAct_ID	Interaction_ID	Complex_ID	Template_file_ID	Alignment_file_ID	Interfaces	Chain_pairs
[truncated: 4,676 more rows]

## Sheet: (D) Lit-SI_protein_templates
Query	Qlen	Subject	Slen	Score	Expect	Identities	Positives	Gaps	Qstart	Qend	Sstart	Send	Qcov	Scov	Qpos	Spos	Complex_ID	Template_file_ID	Alignment_file_ID
[truncated: 3,519 more rows]
